# Supplementary material for: Molecular digitization of a botanical garden: high-depth whole-genome sequencing of 689 vascular plant species from the Ruili Botanical Garden
Source: Gigascience. 2019 Jan 25;8(4):giz007. doi: 10.1093/gigascience/giz007 (PMC6441391; doi:10.1093/gigascience/giz007)
Supplement: Supplemental Files [file giz007_supplemental_files.zip › Table S1.xlsx]

## Sheet: Sheet1
Voucher	Species	Family	Order	Genome assembled	Chloroplast genome assembled	kmer based estimation of genome sizes (Mbp)	repeat content (%)	heterozygosity (%)
RL0001		Moraceae	Rosales		*	688188000	56.46	5.88
RL0002		Rutaceae	Sapindales		*	826374000	63.47	1.92
RL0003		Solanaceae	Solanales	297.6	*	5534290000	48.06	3.81
RL0004		Rutaceae	Sapindales	§	*	281368000	40.38	8.05
RL0006	Cordyline fruticosa (L.) A.Chev.	Asparagaceae	Asparagales		*	1207040000	68.67	6.1
RL0008		Lauraceae	Laurales		*	2624380000	60.78	3.91
RL0010		Araliaceae	Apiales		*	2031010000	61.64	7.22
RL0012		Moraceae	Rosales		*	636790000	49.26	3.1
RL0015	Elaeagnus conferta Roxb.	Elaeagnaceae	Rosales		*	779908000	56.22	11.5
RL0017		Moraceae	Rosales		*	677153000	49.27	3.38
RL0020		Phyllanthaceae	Malpighiales		*
RL0021	Toona ciliata M.Roem.	Meliaceae	Sapindales		*	868761000	41.93	3.75
RL0022		Boraginaceae	Boraginales		*	1152150000	75.56	2.14
RL0023		Araceae	Alismatales		*
RL0024		Apocynaceae	Gentianales		*	1907390000	44.4	3.91
RL0026	Dalbergia sissoo DC.	Fabaceae	Fabales		*	756564000	44.07	6.85
RL0027		Passifloraceae	Malpighiales		*	2763740000	81	1.93
RL0030		Passifloraceae	Malpighiales		*	1983300000	73.46	1.58
RL0031	Murraya paniculata (L.) Jack	Rutaceae	Sapindales		*	307088000	35.18	9.82
RL0036		Moraceae	Rosales		*	618795000	50.66	4.45
RL0037	Bauhinia purpurea L.	Fabaceae	Fabales		*	296409000	35.8	3.25
RL0041		Euphorbiaceae	Malpighiales		*	779899000	55.16	8.54
RL0043		Fabaceae	Fabales		*	1364210000	33.94	2.71
RL0044		Boraginaceae	Boraginales		*	6312650000	62.53	10.26
RL0045		Arecaceae	Arecales		*
RL0046		Euphorbiaceae	Malpighiales		*	1120040000	59.28	4.92
RL0048		Magnoliaceae	Magnoliales		*	4382180000	42.56	4.21
RL0053		Oleaceae	Lamiales		*	4296950000	52.92	3.82
RL0055		Moraceae	Rosales		*	328309000	30.47	14.85
RL0057		Fabaceae	Fabales		*	2706870000	68.22	1.9
RL0059	Morus macroura Miq.	Moraceae	Rosales		*	1355270000	72.55	1.36
RL0060	Tephrosia kerrii J.R.Drumm. & Craib	Fabaceae	Fabales		*
RL0061		Passifloraceae	Malpighiales		*	3843890000	32.26	6.23
RL0062		Gentianaceae	Gentianales		*	5273210000	73.29	1.36
RL0065	Cassia fistula L.	Fabaceae	Fabales		*	467098000	39.58	5.84
RL0066		Araceae	Alismatales		*	4864390000	56.72	7.22
RL0069	Khaya senegalensis (Desr.) A.Juss	Meliaceae	Sapindales		*	406501000	42.6	7.27
RL0070		Poaceae	Poales		*	2577040000	35.69	3.84
RL0071		Poaceae	Poales		*
RL0072		Euphorbiaceae	Malpighiales		*
RL0074		Poaceae	Poales		*	1988650000	55.36	5.33
RL0075	Artocarpus lacucha Buch.-Ham.	Moraceae	Rosales		*	775268000	35.27	12.26
RL0076		Phyllanthaceae	Malpighiales		*	1989250000	74.94	0.75
RL0077		Poaceae	Poales		*	2712150000	64.18	1.73
RL0078	Crotalaria pallida Aiton	Fabaceae	Fabales		*	1332120000	69.71	1.03
RL0079		Moraceae	Rosales		*	377682000	48.2	12.64
RL0080		Zingiberaceae	Zingiberales		*	2195670000	69.61	8.84
RL0081		Amaryllidaceae	Asparagales		*
RL0085		Magnoliaceae	Magnoliales		*	2230980000	42.75	9.83
RL0088	Alstonia scholaris (L.) R. Br.	Apocynaceae	Gentianales		*	527753000	41.33	8.29
RL0089		Myrtaceae	Myrtales		*	602693000	44.81	8.57
RL0091		Moraceae	Rosales		*	784806000	52.67	3.01
RL0092		Moraceae	Rosales		*	323003000	38.26	11.95
RL0095		Euphorbiaceae	Malpighiales		*	611067000	51.04	12.92
RL0097		Magnoliaceae	Magnoliales		*	2752160000	39.4	3.48
RL0098	Tectona grandis L.F.	Lamiaceae	Lamiales		*	309006000	31.6	7.22
RL0099	Mesua ferrea L.	Calophyllaceae	Malpighiales		*	533683000	36.3	8.24
RL0100		Salicaceae	Malpighiales		*	341982000	39.34	13.69
RL0103		Sapindaceae	Sapindales		*	481363000	46.58	13.3
RL0104		Nephrolepidaceae	Polypodiales		*	8703890000	38.27	7.57
RL0106		Myrtaceae	Myrtales		*	494887000	59.33	21.45
RL0107	Flueggea virosa (Roxb. ex Willd.) Royle	Phyllanthaceae	Malpighiales		*	511669000	56.92	10.37
RL0108		Capparaceae	Brassicales		*	1026520000	66.67	1.84
RL0109	Clerodendrum × speciosum Dombrain	Lamiaceae	Lamiales		*	1237710000	60.67	1.17
RL0110		Moraceae	Rosales		*	319363000	44.22	10.5
RL0111		Salicaceae	Malpighiales		*	2394970000	62.69	1.3
RL0112		Bignoniaceae	Lamiales		*	683260000	53.76	12.64
RL0113		Combretaceae	Myrtales		*	2769320000	40.66	4.83
RL0114		Fabaceae	Fabales		*	861003000	48.05	11.43
RL0115		Zingiberaceae	Zingiberales		*	1213110000	45.09	13.29
RL0116	Ageratina adenophora (Spreng.) R.M.King & H.Rob.	Asteraceae	Asterales		*	2561470000	82.54	10.34
RL0117		Zingiberaceae	Zingiberales		*	2905990000	69.29	4.46
RL0118		Solanaceae	Solanales		*
RL0119	Morus australis Poir.	Moraceae	Rosales		*	307620000	49.79	16.76
RL0120		Oxalidaceae	Oxalidales		*	426424000	29.94	6.72
RL0121		Rutaceae	Sapindales		*	392239000	53.28	10.89
RL0122	Averrhoa carambola L.	Oxalidaceae	Oxalidales		*	450393000	37.65	10.42
RL0123		Rosaceae	Rosales		*	631734000	49.91	9.24
RL0124		Zingiberaceae	Zingiberales		*	2170170000	61.62	4.11
RL0125		Meliaceae	Sapindales	§	*	320656000	38.67	5.86
RL0126		Fabaceae	Fabales		*	930693000	40.97	5.56
RL0127		Fabaceae	Fabales		*	647437000	40.6	6.35
RL0128		Fabaceae	Fabales		*
RL0130	Buddleja davidii Franch.	Scrophulariaceae	Lamiales		*	909389000	51.88	9.96
RL0131		Oleaceae	Lamiales		*	728054000	40.42	12.98
RL0133		Cupressaceae	Cupressales		*	9455000000	12.83	4.55
RL0134		Asparagaceae	Asparagales		*	771523000	55.41	12.72
RL0135		Meliaceae	Sapindales		*	500179000	33.95	8.8
RL0136		Arecaceae	Arecales		*	641346000	41.21	3.57
RL0137		Moraceae	Rosales		*	854744000	51.21	2.5
RL0138	Millettia velutina Dunn	Fabaceae	Fabales		*	972991000	45.62	7.32
RL0140		Fabaceae	Fabales		*	670839000	39.06	5.26
RL0141		Fabaceae	Fabales		*	1348490000	63.67	10.68
RL0142		Euphorbiaceae	Malpighiales		*	4500590000	35.54	9.21
RL0143		Lauraceae	Laurales		*	1485160000	63.08	10.66
RL0145		Arecaceae	Arecales		*	1360620000	51.23	3.69
RL0146	Tibouchina semidecandra (Mart. & Schrank ex DC.) Cogn.	Melastomataceae	Myrtales		*	806539000	69.18	0.74
RL0147		Podocarpaceae	Araucariales		*
RL0148		Fabaceae	Fabales		*	858323000	46.17	9.33
RL0149		Poaceae	Poales		*	2077210000	41.75	1.09
RL0150		Pandanaceae	Pandanales		*	764880000	45.63	10.17
RL0151	Cyclosorus jinghongensis Ching	Thelypteridaceae	Polypodiales		*	6645030000	45.68	14.65
RL0152		Lauraceae	Laurales		*	1479540000	55.99	10.81
RL0153		Bignoniaceae	Lamiales		*	433512000	39.44	8.06
RL0154		Arecaceae	Arecales		*	806685000	49.84	4.45
RL0155		Euphorbiaceae	Malpighiales		*	3897770000	51.35	4.02
RL0156	Blumea martiniana Vaniot	Asteraceae	Asterales		*	2528550000	44.08	8.42
RL0157		Moraceae	Rosales		*	1287460000	81.05	2.12
RL0158	Acacia auriculiformis Benth.	Fabaceae	Fabales		*	663003000	36.84	8.92
RL0159		Lamiaceae	Lamiales		*	548544000	47.06	8.84
RL0160	Solanum chrysotrichum Schltdl.	Solanaceae	Solanales		*	1281770000	53.26	0.34
RL0161		Araceae	Alismatales		*	5094600000	60.76	12.85
RL0164		Annonaceae	Magnoliales		*	837469000	46.89	1.29
RL0165		Pandanaceae	Pandanales		*	1028160000	59.72	6.54
RL0166		Euphorbiaceae	Malpighiales		*	1016740000	52.23	5.2
RL0168		Araliaceae	Apiales		*	1642840000	52.14	8.65
RL0169		Fabaceae	Fabales		*	592580000	39.21	2.78
RL0170		Poaceae	Poales		*	2717950000	62.21	1.93
RL0171		Myrtaceae	Myrtales		*	317648000	38.23	9.46
RL0172		Araliaceae	Apiales		*	1999070000	64.61	0.87
RL0175	Ziziphus jujuba Mill.	Rhamnaceae	Rosales		*	1577570000	45.45	2.71
RL0176	Alternanthera brasiliana (L.) Kuntze	Amaranthaceae	Caryophyllales		*
RL0177	Bougainvillea glabra Choisy	Nyctaginaceae	Caryophyllales		*	5557760000	32.7	2.55
RL0178	Litchi chinensis Sonn.	Sapindaceae	Sapindales		*	1043140000	51.14	1.53
RL0179		Arecaceae	Arecales		*	6622670000	47.89	21.72
RL0181		Asparagaceae	Asparagales		*	7458450000	57.05	3.39
RL0182	Trevesia palmata (Roxb. ex Lindl.) Vis.	Araliaceae	Apiales		*	5018030000	62.89	4.3
RL0183		Rubiaceae	Gentianales		*	1057130000	55.71	3.3
RL0184		Fabaceae	Fabales		*	1203880000	55.44	7.16
RL0186	Macadamia integrifolia Maiden & Betche	Proteaceae	Proteales		*	1465790000	60.39	3.59
RL0187		Asteraceae	Asterales		*	2080100000	65.58	1.76
RL0188		Rosaceae	Rosales		*	636040000	53.77	4.61
RL0189		Asteraceae	Asterales		*	6450490000	45.74	32.36
RL0190	Crassocephalum crepidioides (Benth.) S.Moore	Asteraceae	Asterales		*	6061980000	50.36	3.88
RL0191	Bidens pilosa L.	Asteraceae	Asterales		*	2782760000	65.9	1.61
RL0192		Rosaceae	Rosales		*	1370890000	63.06	1.42
RL0193	Sonchus wightianus DC.	Asteraceae	Asterales		*	1412060000	70	1.87
RL0194		Cucurbitaceae	Cucurbitales		*	573416000	61.05	13.26
RL0195	Blumea oxyodonta DC.	Asteraceae	Asterales		*	6202320000	56.09	8.08
RL0196		Verbenaceae	Lamiales		*	5552450000	79.58	8.44
RL0197		Moraceae	Rosales		*	488796000	54.67	11.75
RL0198	Dichanthium caricosum (L.) A.Camus	Poaceae	Poales		*	2318080000	69.99	1.54
RL0199	Laggera crispata (Vahl) Hepper & J.R.I.Wood	Asteraceae	Asterales		*	2244950000	53.47	3.12
RL0200	Neyraudia reynaudiana (Kunth) Keng ex Hitchc.	Poaceae	Poales		*	1024600000	44.25	8.85
RL0201	Urena procumbens L.	Malvaceae	Malvales		*	1516520000	53.19	2.29
RL0202	Ricinus communis L.	Euphorbiaceae	Malpighiales	§	*	392193000	47.76	2.56
RL0203		Araliaceae	Apiales		*	1704380000	46.99	5.83
RL0204		Polygonaceae	Caryophyllales		*	1233090000	66.6	1.3
RL0205		Polygonaceae	Caryophyllales		*	726313000	55.04	1.52
RL0206	Chenopodium ficifolium Sm.	Amaranthaceae	Caryophyllales		*	785464000	66.02	2.48
RL0207		Brassicaceae	Brassicales	§	*	252856000	36.06	0.15
RL0208		Polygonaceae	Caryophyllales		*	1246040000	58.64	1.4
RL0210	Ageratum houstonianum Mill.	Asteraceae	Asterales		*	1231400000	62.38	10.23
RL0211	Alternanthera sessilis (L.) R.Br. ex DC.	Amaranthaceae	Caryophyllales	§	*	446974000	17.97	0.69
RL0212		Menispermaceae	Ranunculales		*	721740000	57.08	8.46
RL0213	Scoparia dulcis L.	Plantaginaceae	Lamiales		*	680850000	58.13	4.51
RL0214	Amaranthus spinosus L.	Amaranthaceae	Caryophyllales		*	432061000	38.85	3.15
RL0216	Vicia hirsuta (L.) Gray	Fabaceae	Fabales		*	3499590000	52.02	3.39
RL0217	Youngia japonica (L.) DC.	Asteraceae	Asterales		*	1295470000	61.15	3.69
RL0218		Myrtaceae	Myrtales		*	1815300000	65.37	1.48
RL0220	Alternanthera philoxeroides (Mart.) Griseb.	Amaranthaceae	Caryophyllales		*	1634010000	57.93	12.83
RL0221	Ranunculus cantoniensis DC.	Ranunculaceae	Ranunculales		*	5385460000	52.26	4.82
RL0222		Apiaceae	Apiales		*	642303000	67.47	11.19
RL0224		Fabaceae	Fabales		*	819973000	55.74	2.7
RL0225	Eclipta prostrata (L.) L.	Asteraceae	Asterales		*	1149250000	58.48	1.09
RL0226	Sonchus oleraceus (L.) L.	Asteraceae	Asterales		*	1508580000	66.04	0.91
RL0227		Solanaceae	Solanales		*	1617990000	44.63	7.01
RL0228		Malvaceae	Malvales		*	1363240000	49.81	28.22
RL0229		Sapindaceae	Sapindales	§	*	319313000	48.63	6.38
RL0230	Chloris barbata Sw.	Poaceae	Poales		*	1051720000	50.48	2.18
RL0232		Acanthaceae	Lamiales		*	1464930000	60.59	14.97
RL0233		Myrtaceae	Myrtales		*	286687000	25.13	9.51
RL0234	Verbena officinalis L.	Verbenaceae	Lamiales		*	1265280000	74.91	0.25
RL0235	Aster subulatus (Michx.) Hort. ex Michx.	Asteraceae	Asterales	§	*	480773000	40.7	1.57
RL0236	Hyparrhenia rufa (Nees) Stapf	Poaceae	Poales		*	2222300000	73.27	0.68
RL0237		Araliaceae	Apiales		*	1990100000	67.64	0.55
RL0238		Asteraceae	Asterales		*	1440180000	62.92	14.15
RL0240		Lamiaceae	Lamiales		*	1264720000	59.8	1.37
RL0241		Boraginaceae	Boraginales		*	613039000	51.39	2.08
RL0242	Leonotis nepetifolia (L.) R.Br.	Lamiaceae	Lamiales		*	572470000	51.05	1.55
RL0243	Phragmites australis (Cav.) Trin. ex Steud.	Poaceae	Poales		*	948707000	32.43	11.66
RL0244	Eragrostis atrovirens (Desf.) Trin. ex Steud.	Poaceae	Poales		*
RL0245		Rubiaceae	Gentianales		*	1179730000	66.27	12.03
RL0246	Pteris vittata L.	Pteridaceae	Polypodiales
RL0247	Pseudognaphalium affine (D.Don) Anderb.	Asteraceae	Asterales		*	1515640000	70.47	4.13
RL0248		Apiaceae	Apiales	§	*	477211000	45.2	1.2
RL0249	Cyanthillium cinereum (L.) H.Rob.	Asteraceae	Asterales		*	1306630000	67.28	4.45
RL0251	Cyclosorus parasiticus (L.) Farw.	Thelypteridaceae	Polypodiales		*	8261430000	46.11	4.11
RL0252	Diplazium esculentum (Retz.) Sw.	Athyriaceae	Polypodiales		*
RL0255		Lythraceae	Myrtales		*	333115000	19.08	10.83
RL0256	Cleome rutidosperma DC.	Cleomaceae	Brassicales		*	454672000	65.72	8.01
RL0258		Equisetaceae	Equisetales		*
RL0259		Asteraceae	Asterales		*
RL0261		Commelinaceae	Commelinales		*	5069250000	35.64	3.61
RL0262	Eleusine indica (L.) Gaertn.	Poaceae	Poales		*	596750000	52.23	2.18
RL0263		Fabaceae	Fabales		*	1218100000	61.95	0.44
RL0264	Lolium perenne L.	Poaceae	Poales		*
RL0265	Melilotus albus Medik.	Fabaceae	Fabales
RL0266		Lauraceae	Laurales		*	901309000	46.06	9.43
RL0267	Cyphomandra betacea (Cav.) Sendtn.	Solanaceae	Solanales		*	9104870000	34.28	3.49
RL0268	Coffea canephora Pierre ex A.Froehner	Rubiaceae	Gentianales		*	1257980000	74.86	1.05
RL0269	Mytilaria laosensis Lecomte	Hamamelidaceae	Saxifragales		*	1300410000	70.25	5.58
RL0270		Magnoliaceae	Magnoliales		*	2059600000	39.78	10.69
RL0271		Fabaceae	Fabales		*	499591000	29.12	10.63
RL0272		Magnoliaceae	Magnoliales		*	2052520000	40.96	2.44
RL0273		Annonaceae	Magnoliales		*	828908000	43.61	1.56
RL0274	Catharanthus roseus (L.) G.Don	Apocynaceae	Gentianales		*	653032000	46.61	1.68
RL0275	Swietenia macrophylla King	Meliaceae	Sapindales		*	295656000	35.46	7.46
RL0276	Moringa oleifera Lam.	Moringaceae	Brassicales	§	*	293006000	48.8	9.55
RL0277		Ebenaceae	Ericales		*	1153130000	54.86	12.07
RL0278		Fabaceae	Fabales		*	688393000	47.18	10.43
RL0279		Dipterocarpaceae	Malvales		*	351064000	45.26	14.55
RL0280		Fabaceae	Fabales		*	926329000	39.67	6.92
RL0281		Fabaceae	Fabales		*	7576470000	88.2	7.03
RL0282		Lauraceae	Laurales		*	3550800000	51.32	3.11
RL0283		Fabaceae	Fabales		*	1436210000	44.6	8.49
RL0284		Podocarpaceae	Araucariales		*	8996120000	22.01	18.89
RL0285		Myrtaceae	Myrtales		*	4579120000	88.43	2.28
RL0286		Combretaceae	Myrtales		*
RL0288		Dipterocarpaceae	Malvales		*	403869000	42.38	12.71
RL0289		Nyssaceae	Cornales		*	1227880000	46.02	7.9
RL0290		Magnoliaceae	Magnoliales		*	2073310000	46.67	9.01
RL0294		Sapindaceae	Sapindales		*	348041000	41.07	9.56
RL0295		Fabaceae	Fabales		*	677229000	62.1	14.44
RL0296		Fabaceae	Fabales		*	689428000	44.63	6.03
RL0297		Fagaceae	Fagales		*	1725110000	67.09	11.76
RL0298		Theaceae	Ericales		*	1359600000	51.6	6.81
RL0299		Bignoniaceae	Lamiales		*	558759000	47.75	6.97
RL0301		Annonaceae	Magnoliales		*
RL0302		Fabaceae	Fabales		*	441649000	36.28	2.68
RL0304	Bletilla striata (Thunb.) Rchb.f.	Orchidaceae	Asparagales		*	2550320000	39.86	8.77
RL0306		Apocynaceae	Gentianales		*	506929000	47.28	6.25
RL0308		Apocynaceae	Gentianales		*	1190460000	38.7	3.3
RL0309		Apocynaceae	Gentianales		*	1083300000	41.6	13.33
RL0310	Gomphocarpus fruticosus (L.) W.T.Aiton	Apocynaceae	Gentianales		*	303407000	59.62	5.04
RL0312		Malvaceae	Malvales		*	1245390000	53.48	3.89
RL0313		Celastraceae	Celastrales		*	941073000	10.06	2.8
RL0314		Solanaceae	Solanales		*	3003390000	65.23	1.83
RL0317		Celastraceae	Celastrales		*	623145000	67.93	9.03
RL0321		Fabaceae	Fabales		*	1521930000	66.18	7
RL0322		Staphyleaceae	Crossosomatales		*	1743370000	52.75	18.96
RL0323		Lamiaceae	Lamiales		*	548961000	47.85	10.08
RL0325	Angiopteris caudatiformis Hieron.	Marattiaceae	Marattiales
RL0328		Apocynaceae	Gentianales		*	567093000	54.28	9.61
RL0329		Bignoniaceae	Lamiales		*	757442000	40.08	4.42
RL0330		Fabaceae	Fabales		*
RL0332		Magnoliaceae	Magnoliales		*	2474230000	50.44	7.54
RL0333		Magnoliaceae	Magnoliales		*
RL0334		Combretaceae	Myrtales		*	1578740000	56.08	12.81
RL0335	Tarlmounia elliptica (DC.) H.Rob., S.C.Keeley, Skvarla & R.Chan	Asteraceae	Asterales		*	3660930000	59.71	1.4
RL0336		Berberidaceae	Ranunculales
RL0337		Apocynaceae	Gentianales		*	733368000	63.29	12.77
RL0339		Nyssaceae	Cornales		*	457452000	32.54	8.42
RL0340		Phyllanthaceae	Malpighiales		*	2786300000	51.61	3.42
RL0341		Araliaceae	Apiales		*	2103470000	61.02	10.58
RL0342	Solanum chrysotrichum Schltdl.	Solanaceae	Solanales
RL0343	Manihot esculenta Crantz	Euphorbiaceae	Malpighiales		*	1270480000	71.31	4.5
RL0345	Solanum erianthum D. Don	Solanaceae	Solanales		*	1491290000	48.86	2.52
RL0346	Solanum spirale Roxb.	Solanaceae	Solanales		*	1207570000	54.33	1.24
RL0348		Combretaceae	Myrtales		*	1971230000	39.81	0.99
RL0351	Cajanus cajan (L.) Millsp.	Fabaceae	Fabales		*	817271000	54.29	1.39
RL0353		Lamiaceae	Lamiales		*	1659140000	74.09	1.92
RL0354		Sapotaceae	Ericales		*	606133000	35.27	1.3
RL0359	Dendrobium heterocarpum Wall. ex Lindl.	Orchidaceae	Asparagales		*	1257660000	52.98	5.14
RL0360		Orchidaceae	Asparagales		*	2302100000	50.67	5.76
RL0361	Dichrocephala integrifolia (L.f.) Kuntze	Asteraceae	Asterales		*	1465090000	59.58	4.52
RL0362		Brassicaceae	Brassicales		*
RL0364	Dendrobium lituiflorum Lindl.	Orchidaceae	Asparagales		*	1145260000	34.26	5.45
RL0366	Pseudognaphalium affine (D.Don) Anderb.	Asteraceae	Asterales		*	1045640000	63.92	11.99
RL0367		Plantaginaceae	Lamiales		*	1197160000	53.76	1.38
RL0368	Juncus bufonius L.	Juncaceae	Poales		*	1045320000	63.12	1.76
RL0371		Polygonaceae	Caryophyllales		*	2566240000	76.59	2.13
RL0372		Polygonaceae	Caryophyllales		*	1560290000	66.89	1.58
RL0373	Lablab purpureus (L.) Sweet	Fabaceae	Fabales		*	524682000	45.23	1.29
RL0374	Lablab purpureus (L.) Sweet	Fabaceae	Fabales		*	692240000	71.28	9.72
RL0375		Typhaceae	Poales		*	926045000	62.43	2.98
RL0377		Rutaceae	Sapindales		*	366033000	46.5	8.15
RL0379	Blumea balsamifera (L.) DC.	Asteraceae	Asterales		*	2370880000	50.41	9.26
RL0380	Tecoma stans (L.) Juss. ex Kunth	Bignoniaceae	Lamiales		*	346304000	41.49	2.08
RL0381		Moraceae	Rosales		*	394999000	38.76	13.14
RL0382		Sapotaceae	Ericales		*	984635000	47.37	9.66
RL0383		Amaryllidaceae	Asparagales		*
RL0384		Annonaceae	Magnoliales		*	831890000	40.16	1.85
RL0385	Alocasia cucullata (Lour.) G.Don	Araceae	Alismatales		*	5884430000	60.08	15
RL0387		Asparagaceae	Asparagales		*	9609970000	68.91	1.58
RL0388		Apocynaceae	Gentianales		*	720843000	51.21	1.29
RL0389	Platycladus orientalis (L.) Franco	Cupressaceae	Cupressales		*	8541070000	14.65	2.9
RL0390	Laggera crispata (Vahl) Hepper & J.R.I.Wood	Asteraceae	Asterales		*	4926290000	41.47	6.68
RL0393		Malvaceae	Malvales		*	1625160000	61.02	0.38
RL0394		Acanthaceae	Lamiales
RL0395	Amaranthus viridis L.	Amaranthaceae	Caryophyllales		*	425602000	41.96	2.21
RL0396		Polygonaceae	Caryophyllales		*	2087670000	42.06	5.67
RL0399		Orchidaceae	Asparagales		*	1364960000	67.94	12.79
RL0400		Orchidaceae	Asparagales		*	1342190000	57.99	8.96
RL0401	Dendrobium sp.	Orchidaceae	Asparagales		*	1178680000	44.46	11.94
RL0402		Orchidaceae	Asparagales		*	1244910000	41.04	10.92
RL0404	Cyathocline purpurea (Buch.-Ham. ex D.Don) Kuntze	Asteraceae	Asterales		*	2186780000	64.86	3.8
RL0408	Lycopersicon esculentum Mill. cv. Yingtaofanqie	Solanaceae	Solanales		*	872758000	42.6	1
RL0410	Citrus limon (L.) Osbeck	Rutaceae	Sapindales		*	406461000	47.26	6.23
RL0411		Orchidaceae	Asparagales		*	7122220000	40.77	4.61
RL0412		Acanthaceae	Lamiales		*	7402710000	54.86	8.82
RL0413		Orchidaceae	Asparagales		*	5953520000	50.39	5.71
RL0414		Asparagaceae	Asparagales		*	5621580000	70.42	4.96
RL0416	Pteris vittata L.	Pteridaceae	Polypodiales		*	3899840000	71.67	1.47
RL0417		Menispermaceae	Ranunculales		*	975669000	57.57	6.75
RL0418		Vitaceae	Vitales		*	427760000	35.79	6.03
RL0421	Themeda triandra Forssk.	Poaceae	Poales		*	4651410000	17.15	5.68
RL0423	Senna occidentalis (L.) Link	Fabaceae	Fabales		*	597726000	59.27	2.05
RL0424	Morus alba L.	Moraceae	Rosales		*	1154760000	72.67	1.39
RL0425	Kyllinga brevifolia Rottb.	Cyperaceae	Poales	§	*	298040000	35.88	1.55
RL0426		Plantaginaceae	Lamiales		*	1831550000	75.72	0.18
RL0427		Taxaceae	Cupressales		*
RL0428		Polygonaceae	Caryophyllales		*	1421220000	62.9	1.83
RL0429		Polygonaceae	Caryophyllales		*	1128750000	63.31	1.63
RL0430		Lauraceae	Laurales		*	1269620000	58.4	1.44
RL0433		Asteraceae	Asterales		*	1673040000	43.58	0.62
RL0434	Buxus harlandii Hance	Buxaceae	Buxales		*	1631410000	79.31	5.31
RL0435		Asparagaceae	Asparagales		*
RL0438	Solanum americanum Mill.	Solanaceae	Solanales		*	1217260000	68.41	3.86
RL0440		Fabaceae	Fabales		*	633743000	52.99	1.13
RL0441		Primulaceae	Ericales		*	2866920000	73.74	1.9
RL0443	Vanda cf. brunnea	Orchidaceae	Asparagales		*	4244320000	44.45	3.65
RL0445		Moraceae	Rosales		*	364767000	44.63	9.7
RL0446		Ericaceae	Ericales		*	4062840000	65.34	1.68
RL0447		Actinidiaceae	Ericales
RL0448	Clausena lansium (Lour.) Skeels	Rutaceae	Sapindales		*	294134000	45.4	8.82
RL0449	Vernonia sp.	Asteraceae	Asterales		*	2782540000	41.21	7.29
RL0450		Cupressaceae	Cupressales		*	11151500000	18.3	21.3
RL0453		Araceae	Alismatales		*
RL0455	Vernonia amygdalina Delile	Asteraceae	Asterales		*	4481460000	53.43	4.38
RL0457	Grevillea robusta A.Cunn. ex R.Br.	Proteaceae	Proteales		*	901217000	56.25	3.73
RL0459	Paspalum scrobiculatum L.	Poaceae	Poales		*	2425110000	50	5.14
RL0462		Acanthaceae	Lamiales		*	2528750000	71.19	1.97
RL0463	Nicotiana tabacum L.	Solanaceae	Solanales		*	4124680000	62.89	1.57
RL0465	Anisodus acutangulus C.Y.Wu & C.Chen	Solanaceae	Solanales		*	1292880000	49.34	3.32
RL0468	Bryophyllum delagoense (Eckl. & Zeyh.) Druce	Crassulaceae	Saxifragales		*	1019180000	72.73	0.66
RL0469		Polygonaceae	Caryophyllales		*	759190000	54.06	1.51
RL0471		Cupressaceae	Cupressales		*	9257800000	15.72	3.92
RL0472	Cyperus involucratus Rottb.	Cyperaceae	Poales		*	304131000	27	1.25
RL0473	Engelhardia spicata Leschen ex Blume	Juglandaceae	Fagales		*	1249080000	38.13	5.37
RL0474	Cunninghamia lanceolata (Lamb.) Hook. var. lanceolata	Cupressaceae	Cupressales		*
RL0475		Rosaceae	Rosales		*	1010810000	52.21	0.49
RL0476		Rubiaceae	Gentianales		*	639314000	44.27	7.06
RL0477		Apocynaceae	Gentianales		*	232603000	45.49	9.3
RL0478		Primulaceae	Ericales		*	4057080000	66.8	4.25
RL0479		Pentaphylacaceae	Ericales		*	1937490000	50.02	1.8
RL0480		Fagaceae	Fagales		*	1238250000	48.81	5.12
RL0482		Rosaceae	Rosales		*	1893970000	79.63	3.91
RL0483		Araliaceae	Apiales		*	1299320000	63.9	5.05
RL0484	Pteris biaurita L.	Pteridaceae	Polypodiales		*
RL0485		Moraceae	Rosales		*	324851000	78.41	15.01
RL0486	Cyclosorus gymnopteridifrons (Hayata) C.M. Kuo	Thelypteridaceae	Polypodiales		*	8712070000	46.84	19.88
RL0487	Embelia sessiliflora Kurz	Primulaceae	Ericales		*	1831240000	71.07	14.07
RL0488	Pogostemon nigrescens Dunn	Lamiaceae	Lamiales		*	451912000	53.94	4.55
RL0489	Rubus ellipticus Sm.	Rosaceae	Rosales		*	316685000	38.16	1.52
RL0490	Blechnum orientale L.	Blechnaceae	Polypodiales		*
RL0492	Odontosoria chinensis (L.) J. Sm.	Lindsaeaceae	Polypodiales		*	4616640000	61.15	6.01
RL0493		Cupressaceae	Cupressales		*
RL0494	Amischotolype hispida (A.Rich.) D.Y.Hong	Commelinaceae	Commelinales		*
RL0495	Desmodium styracifolium (Osbeck) Merr.	Fabaceae	Fabales
RL0496	Lygodium salicifolium C.Presl is	Lygodiaceae	Schizaeales		*
RL0497		Rubiaceae	Gentianales		*	423361000	50.25	9.47
RL0498		Asphodelaceae	Asparagales		*	1918350000	66.65	2.62
RL0499		Ranunculaceae	Ranunculales		*
RL0500	Flemingia strobilifera (L.) W.T.Aiton	Fabaceae	Fabales		*	939369000	52.14	3.75
RL0501	Lindsaea ensifolia Sw.	Lindsaeaceae	Polypodiales		*
RL0502		Fagaceae	Fagales		*	894762000	41.32	14.77
RL0503		Smilacaceae	Liliales		*	4849950000	45.36	15.55
RL0504		Vitaceae	Vitales		*	2084620000	52.21	8.9
RL0505	Microsorum punctatum (L.) Copel.	Polypodiaceae	Polypodiales		*
RL0506		Zingiberaceae	Zingiberales		*	2416810000	66.33	5.88
RL0508		Orchidaceae	Asparagales		*	8391010000	45.04	30.15
RL0511		Gnetaceae	Gnetales		*	7372860000	38.14	18.41
RL0512		Fabaceae	Fabales		*	707302000	62.74	12.68
RL0513	Argyreia pierreana Bois	Convolvulaceae	Solanales		*	6674600000	53.66	4.68
RL0514	Codariocalyx motorius (Houtt.) H.Ohashi	Fabaceae	Fabales		*	1238610000	67.43	1.34
RL0515		Fagaceae	Fagales		*	898455000	55.05	12.68
RL0517	Lobelia seguinii H.Lév. & Vaniot	Campanulaceae	Asterales		*	1153590000	47.98	8.18
RL0518	Prunus salicina Lindl.	Rosaceae	Rosales		*	296863000	52.9	8.14
RL0519		Poaceae	Poales		*	1670430000	62.63	1.66
RL0520	Pyrus pseudopashia T.T.Yu	Rosaceae	Rosales		*	519425000	41.98	14.26
RL0521	Prunus persica (L.) Batsch	Rosaceae	Rosales	§	*	241918000	45.59	9.72
RL0522	Euphorbia pulcherrima Willd. ex Klotzsch	Euphorbiaceae	Malpighiales		*	2687230000	69.6	1.54
RL0523		Menispermaceae	Ranunculales		*	680819000	56.26	9.8
RL0524		Araliaceae	Apiales		*	525375000	45.31	1.35
RL0525	Plantago asiatica L.	Plantaginaceae	Lamiales		*	1693790000	74.1	0.38
RL0526	Carica papaya L.	Caricaceae	Brassicales	§	*	492239000	70.52	8.05
RL0527	Maesa indica (Roxb.) A. DC.	Primulaceae	Ericales		*	702969000	48.28	10.07
RL0528		Malvaceae	Malvales		*	668597000	37.85	10.04
RL0530		Primulaceae	Ericales		*	4152790000	65.02	5.14
RL0531		Phyllanthaceae	Malpighiales		*	1065010000	55.19	11.27
RL0532		Rubiaceae	Gentianales		*	6559920000	47.17	3.17
RL0533		Rosaceae	Rosales		*	1379720000	78.79	3.9
RL0534	Carex baccans Nees	Cyperaceae	Poales		*	505064000	47.7	2.69
RL0535	Pseudodrynaria coronans (Wall. ex Mett.) Ching	Polypodiaceae	Polypodiales		*
RL0536	Embelia sessiliflora Kurz	Primulaceae	Ericales		*	3630840000	67.07	3.36
RL0537		Anacardiaceae	Sapindales		*	416496000	49.21	8.18
RL0538	Pteridium revolutum (Blume) Nakai	Dennstaedtiaceae	Polypodiales		*	8176600000	32.23	18.65
RL0539	Coix lacryma-jobi L.	Poaceae	Poales		*	1658430000	76.32	1.29
RL0541		Rutaceae	Sapindales		*	513000000	58.62	11.1
RL0542	Vicia sativa L.	Fabaceae	Fabales		*	1855360000	69.72	0.61
RL0543	Helixanthera pulchra (DC.) Danser	Loranthaceae	Santalales		*	10238300000	22.63	10.86
RL0544		Euphorbiaceae	Malpighiales		*	6670760000	54.24	6.16
RL0545		Moraceae	Rosales		*	290690000	29.67	17.87
RL0546	Phyllodium pulchellum (L.) Desv.	Fabaceae	Fabales		*
RL0547		Rubiaceae	Gentianales		*	1071700000	59.99	4.25
RL0548		Orchidaceae	Asparagales		*	3833140000	46.25	6.26
RL0549		Solanaceae	Solanales		*	1161080000	47.84	3.1
RL0550	Elatostema macintyrei Dunn	Urticaceae	Rosales		*	1954650000	75.64	1.06
RL0551	Odontosoria chinensis (L.) J. Sm.	Lindsaeaceae	Polypodiales		*	5439090000	60.83	3.01
RL0552	Imperata cylindrica (L.) Raeusch.	Poaceae	Poales		*	586183000	53.92	12.9
RL0553		Cyperaceae	Poales		*	973469000	60	1.62
RL0554		Pontederiaceae	Commelinales		*	2027320000	38.76	2.96
RL0555	Acmella calva (DC.) R.K.Jansen	Asteraceae	Asterales		*	2168470000	70.06	1.92
RL0556		Araceae	Alismatales		*	4406250000	62.86	3.37
RL0557		Cucurbitaceae	Cucurbitales		*	1302730000	56.82	3.92
RL0559		Euphorbiaceae	Malpighiales		*	1427910000	46.39	7.03
RL0560	Wahlenbergia marginata (Thunb.) A.DC.	Campanulaceae	Asterales		*	462251000	52.75	2.45
RL0562		Anacardiaceae	Sapindales		*	729917000	59.69	10.06
RL0563		Phyllanthaceae	Malpighiales		*	3711820000	77.27	2.82
RL0564		Menyanthaceae	Asterales		*	604648000	54.14	11.79
RL0566	Polycarpon prostratum (Forssk.) Asch. & Schweinf.	Caryophyllaceae	Caryophyllales		*
RL0567	Gnaphalium polycaulon Pers.	Asteraceae	Asterales		*	519835000	51.51	4.6
RL0568	Fimbristylis aestivalis Vahl	Cyperaceae	Poales		*	434009000	39.24	6.66
RL0570		Lamiaceae	Lamiales		*	316114000	36.09	5.57
RL0571		Euphorbiaceae	Malpighiales		*	1097200000	49.47	2.78
RL0572		Phyllanthaceae	Malpighiales		*	1292370000	64.04	2.69
RL0573	Senna alata (L.) Roxb.	Fabaceae	Fabales	§	*	435187000	29.58	2.26
RL0574		Actinidiaceae	Ericales		*	4061370000	42.5	2.84
RL0575		Meliaceae	Sapindales		*	482459000	42.9	12.95
RL0576	Meliosma simplicifolia (Roxb.) Walp.	Sabiaceae	Proteales		*	8860730000	35.81	26.48
RL0577		Betulaceae	Fagales		*	1997410000	80.39	3.06
RL0578	Callerya pachyloba (Drake) H. Sun	Fabaceae	Fabales		*	952186000	46.71	10.41
RL0579		Pinaceae	Pinales		*
RL0580		Pittosporaceae	Apiales		*	565537000	56.21	9.65
RL0581		Zingiberaceae	Zingiberales		*	3037730000	68.24	3.88
RL0582	Molineria capitulata (Lour.) Herb.	Hypoxidaceae	Asparagales		*	1475320000	69.21	11.59
RL0583	Stemona tuberosa Lour.	Stemonaceae	Pandanales		*	866785000	49.26	4.85
RL0585		Ranunculaceae	Ranunculales		*
RL0586		Arecaceae	Arecales		*	3134170000	58.48	11.06
RL0587		Fagaceae	Fagales		*	774261000	43.88	12.02
RL0588		Malvaceae	Malvales		*	443715000	47.82	8
RL0589		Euphorbiaceae	Malpighiales		*
RL0590		Fabaceae	Fabales		*	2071950000	55.87	3.23
RL0591	Fissistigma minuticalyx (McGregor & W.W.Sm.) Chatterjee	Annonaceae	Magnoliales		*	778362000	52.43	6.09
RL0592	Atalantia dasycarpa C.C.Huang	Rutaceae	Sapindales
RL0593		Phyllanthaceae	Malpighiales		*	3558940000	61.35	1.72
RL0594	Lepisanthes senegalensis(Poir.) Leenh.	Sapindaceae	Sapindales		*	1528090000	65.24	3.02
RL0595	Sterculia monosperma Vent.	Malvaceae	Malvales		*	1457080000	65.81	5.81
RL0596		Cucurbitaceae	Cucurbitales		*	655776000	58.02	11.33
RL0597		Rubiaceae	Gentianales		*	1595620000	56.81	5.47
RL0598		Actinidiaceae	Ericales		*	4921180000	56.02	1.22
RL0599	Atalantia dasycarpa C.C.Huang	Rutaceae	Sapindales		*	484862000	54.67	4.44
RL0600	Flemingia kweichowensis Y.T.Wei & S.K.Lee	Fabaceae	Fabales		*	1207280000	55.98	4.95
RL0601		Rubiaceae	Gentianales		*	1676400000	57.49	13.75
RL0602		Primulaceae	Ericales		*	5310850000	63.61	10.42
RL0603		Capparaceae	Brassicales		*	338496000	43.42	14.41
RL0604		Sapindaceae	Sapindales		*	456439000	39.38	12.17
RL0605		Apocynaceae	Gentianales		*	1194010000	57.23	1.61
RL0606		Acanthaceae	Lamiales		*	2624150000	72.67	1.68
RL0607		Salicaceae	Malpighiales		*	458262000	48.97	9.18
RL0609		Anacardiaceae	Sapindales		*	413430000	37.8	15.82
RL0610	Aristolochia chlamydophylla C.Y.Wu	Aristolochiaceae	Piperales		*
RL0612		Rutaceae	Sapindales		*	320181000	36.4	5.66
RL0613		Fabaceae	Fabales		*	645290000	56.41	0.7
RL0614		Capparaceae	Brassicales		*	974911000	66.98	1.19
RL0616		Fabaceae	Fabales		*	724375000	45.82	0.82
RL0618	Gmelina arborea Roxb.	Lamiaceae	Lamiales		*	407398000	47.63	7.85
RL0620	Pseudocaryopteris paniculata (C.B.Clarke) P.D.Cantino	Lamiaceae	Lamiales		*	1657400000	52.72	0.65
RL0621	Cyathea gigantea (Wall. ex Hook.) Holttum	Cyatheaceae	Cyatheales		*	9729680000	34.91	23.41
RL0622		Symplocaceae	Ericales		*	2339570000	67.99	11.4
RL0627		Phyllanthaceae	Malpighiales		*	1054110000	53.9	11.61
RL0628		Sabiaceae	Proteales		*	988067000	42.2	7.47
RL0630	Cibotium barometz (L.) J.Sm.	Dicksoniaceae	Cyatheales		*	7485160000	68.59	1.3
RL0631		Convolvulaceae	Solanales		*	6888150000	53.53	4.49
RL0632		Urticaceae	Rosales		*	721467000	58	5.75
RL0633		Euphorbiaceae	Malpighiales		*	1037040000	59.15	7.08
RL0634		Urticaceae	Rosales		*	375519000	55.52	10.42
RL0635		Cyperaceae	Poales		*	1247170000	51.97	1.01
RL0636	Ipomoea cairica var. gracillima (Collett & Hemsl.) C.Y. Wu	Convolvulaceae	Solanales		*	772156000	56.9	6.79
RL0637	Zeuxine strateumatica (L.) Schltr.	Orchidaceae	Asparagales		*
RL0638	Bauhinia variegata L.	Fabaceae	Fabales		*	387120000	38.58	5.66
RL0639		Melanthiaceae	Liliales		*
RL0640	Codonopsis javanica (Blume) Hook.f. & Thomson	Campanulaceae	Asterales		*
RL0641		Oleaceae	Lamiales		*	397769000	36.64	10.48
RL0642	Medicago sativa L.	Fabaceae	Fabales		*	592235000	44.05	1.53
RL0643		Ranunculaceae	Ranunculales		*
RL0644	Acilepis saligna (DC.) H.Rob.	Asteraceae	Asterales		*	3972590000	47.93	9.09
RL0645		Primulaceae	Ericales		*	2985340000	72.52	1.19
RL0646		Rubiaceae	Gentianales		*
RL0647		Piperaceae	Piperales		*	591256000	43.67	6.21
RL0648		Cucurbitaceae	Cucurbitales		*	708320000	44.62	5.05
RL0649		Zingiberaceae	Zingiberales		*	1998150000	62.45	3.34
RL0650		Staphyleaceae	Crossosomatales		*	3376800000	49.15	5.17
RL0651	Diplospora mollissima Hutch.	Rubiaceae	Gentianales		*	971859000	46.78	8.43
RL0652		Araliaceae	Apiales		*	4424500000	59.12	15.05
RL0653		Rubiaceae	Gentianales		*	932737000	63.3	10.22
RL0655		Asteraceae	Asterales		*	3062020000	65.74	10
RL0657		Zingiberaceae	Zingiberales		*	2187570000	68.94	4.45
RL0659		Asparagaceae	Asparagales		*
RL0660	Disporum calcaratum D.Don	Colchicaceae	Liliales		*
RL0661		Rubiaceae	Gentianales		*	598024000	34.36	15.98
RL0662		Orchidaceae	Asparagales		*	3212790000	48.07	8.61
RL0664	Pteris aspericaulis Wall. ex J. Agardh	Pteridaceae	Polypodiales		*
RL0665	Tetrastigma tsaianum C.Y. Wu	Vitaceae	Vitales		*	5015510000	57.01	13.52
RL0667	Lygodium japonicum (Thunb.) Sw.	Lygodiaceae	Schizaeales		*
RL0668	Mucuna pruriens (L.) DC.	Fabaceae	Fabales		*	617522000	42.48	9.77
RL0669	Pennisetum qianningense S.L.Zhong	Poaceae	Poales		*	2061290000	51.55	10.06
RL0671	Cymbidium ensifolium (L.) Sw.	Orchidaceae	Asparagales		*	2755570000	50.46	3.23
RL0672		Amaryllidaceae	Asparagales		*
RL0674		Asparagaceae	Asparagales		*
RL0676		Araliaceae	Apiales		*	3820320000	71.29	1.52
RL0677		Amaryllidaceae	Asparagales		*
RL0680		Hydrangeaceae	Cornales		*	1980750000	57.15	13.57
RL0682		Lamiaceae	Lamiales		*	584558000	50.86	1.67
RL0683		Combretaceae	Myrtales
RL0684	Clematis wissmanniana Hand.-Mazz.	Ranunculaceae	Ranunculales
RL0686	Toona sureni (Blume) Merr.	Meliaceae	Sapindales
RL0687		Fabaceae	Fabales
RL0688		Fabaceae	Fabales
RL0689		Rhamnaceae	Rosales
RL0691	Hiptage candicans Hook. f.	Malpighiaceae	Malpighiales
RL0692		Ebenaceae	Ericales
RL0693		Fabaceae	Fabales
RL0696		Combretaceae	Myrtales		*	6449170000	62.63	4.25
RL0697		Fabaceae	Fabales		*	523304000	53.09	12.83
RL0698		Fabaceae	Fabales		*	533158000	46.17	6.1
RL0699		Phyllanthaceae	Malpighiales		*	1122480000	69.71	11.88
RL0700	Syzygium forrestii Merr. & L.M.Perry	Myrtaceae	Myrtales		*	1736990000	72.95	1.1
RL0701		Theaceae	Ericales		*	792310000	54.92	13.03
RL0702		Phyllanthaceae	Malpighiales		*	3685600000	77.68	2.09
RL0704	Engelhardia spicata Leschen ex Blume	Juglandaceae	Fagales		*	1293590000	36.67	4.05
RL0705	Engelhardia spicata Leschen ex Blume	Juglandaceae	Fagales		*	1558520000	38.17	1.05
RL0708	Alocasia odora (Lindl.) K.Koch	Araceae	Alismatales		*
RL0709		Apocynaceae	Gentianales		*	592138000	39.16	6.67
RL0710		Symplocaceae	Ericales		*	7365240000	73.03	3.55
RL0711		Phyllanthaceae	Malpighiales		*	3812660000	64.28	1.01
RL0712		Hypericaceae	Malpighiales	§	*	378401000	41.04	3.81
RL0713	Catunaregam spinosa (Thunb.) Tirveng.	Rubiaceae	Gentianales		*	851932000	56.67	5.09
RL0714		Malvaceae	Malvales		*	538123000	10.42	1.32
RL0715	Schima argentea E.Pritz. ex Diels	Theaceae	Ericales		*	802529000	38.72	12.53
RL0717	Bridelia tomentosa Blume	Phyllanthaceae	Malpighiales		*	661306000	58.59	11.61
RL0718		Rubiaceae	Gentianales		*	558599000	35.03	7.86
RL0720	Mecardonia procumbens (Mill.) Small	Plantaginaceae	Lamiales		*	523265000	41.63	1.59
RL0721		Fabaceae	Fabales		*	677407000	57.19	13.77
RL0722	Melilotus albus Medik.	Fabaceae	Fabales		*	1201420000	69.83	1.39
RL0723		Euphorbiaceae	Malpighiales		*	8490870000	47.31	12.47
RL0725		Annonaceae	Magnoliales		*	780335000	49.13	1.83
RL0726		Cactaceae	Caryophyllales		*	1603090000	63.75	1.6
RL0727		Zingiberaceae	Zingiberales		*	2360770000	66.19	5.89
RL0729	Broussonetia papyrifera (L.) L'Hér. ex Vent.	Moraceae	Rosales		*	428745000	47.41	7.22
RL0730	Colebrookea oppositifolia Sm.	Lamiaceae	Lamiales		*	451230000	36.07	7.24
RL0731		Cucurbitaceae	Cucurbitales		*	632049000	53.34	12.33
RL0732	Cipadessa baccifera (Roth) Miq.	Meliaceae	Sapindales		*	450766000	50.66	6.36
RL0734	Tetrastigma pachyphyllum (Hemsl.) Chun	Vitaceae	Vitales		*	4048710000	49.39	13.97
RL0735		Lauraceae	Laurales		*	2380510000	51.55	3.46
RL0737		Asteraceae	Asterales		*	3326930000	60.62	4
RL0738	Pseudocaryopteris paniculata (C.B.Clarke) P.D.Cantino	Lamiaceae	Lamiales		*	1571400000	58.98	6.14
RL0739	Brassaiopsis hainla (Buch.-Ham.) Seem.	Araliaceae	Apiales		*	6846210000	65.87	3.06
RL0740		Lamiaceae	Lamiales		*	1384470000	65.72	5.42
RL0741		Cornaceae	Cornales		*	1488970000	80.84	0.97
RL0742	Colona floribunda (Kurz) Craib	Malvaceae	Malvales		*
RL0743		Urticaceae	Rosales		*	1052590000	82.27	4.38
RL0744		Phyllanthaceae	Malpighiales		*	1091910000	71.11	12.18
RL0745	Boehmeria glomerulifera Miq.	Urticaceae	Rosales		*	1573380000	54.9	2.6
RL0746		Smilacaceae	Liliales		*
RL0748	Congea tomentosa Roxb.	Lamiaceae	Lamiales		*	1028020000	41.4	11.68
RL0749		Smilacaceae	Liliales		*
RL0750	Saccharum longisetosum (Andersson) V.Naray. ex Bor	Poaceae	Poales		*	2009230000	48.6	9.93
RL0752		Lamiaceae	Lamiales		*	785799000	59.01	5.77
RL0753		Lamiaceae	Lamiales		*
RL0754		Ranunculaceae	Ranunculales		*	8581950000	20.21	20.33
RL0755	Buddleja officinalis Maxim.	Scrophulariaceae	Lamiales		*	805659000	51.86	9.24
RL0756	Pogostemon brevicorollus Y.Z.Sun	Lamiaceae	Lamiales		*	1294170000	49.17	4.78
RL0757	Toddalia asiatica (L.) Lam.	Rutaceae	Sapindales		*	1144230000	55.4	13.23
RL0758	Lobelia nummularia Lam.	Campanulaceae	Asterales		*
RL0759		Lamiaceae	Lamiales		*	2044960000	68.82	4.77
RL0760	Scutellaria shweliensis W.W.Sm.	Lamiaceae	Lamiales	§	*	313559000	30.34	6.2
RL0761	Itea yunnanensis Franch.	Iteaceae	Saxifragales		*	433362000	57.27	8.03
RL0762	Millettia pulchra Kurz	Fabaceae	Fabales		*	2011480000	71.96	2.16
RL0763		Rhamnaceae	Rosales		*	275433000	47.76	14.59
RL0765		Oleaceae	Lamiales		*	2453170000	53.77	8.14
RL0766	Brassaiopsis fatsioides Harms	Araliaceae	Apiales		*
RL0767		Solanaceae	Solanales		*
RL0768		Rosaceae	Rosales		*	3684740000	67.78	1.96
RL0769	Lonicera hildebrandiana Collett & Hemsl.	Caprifoliaceae	Dipsacales		*	1765230000	63.25	9.52
RL0770		Moraceae	Rosales		*	571654000	42.16	4.89
RL0771		Poaceae	Poales		*
RL0772	Archidendron balansae (Oliv.) I.C.Nielsen	Fabaceae	Fabales		*	1204200000	63.94	5.28
RL0773		Convolvulaceae	Solanales		*
RL0774	Firmiana colorata (Roxb.) R.Br.	Malvaceae	Malvales		*	1838280000	79.34	6.76
RL0775		Lamiaceae	Lamiales		*	3465300000	60.27	3.25
RL0776		Urticaceae	Rosales		*
RL0777	Beaumontia khasiana Hook.f.	Apocynaceae	Gentianales		*	316944000	40.66	13.13
RL0778		Moraceae	Rosales		*	1157700000	65.52	3.05
RL0779		Apocynaceae	Gentianales	§	*	499540000	46.54	5.25
RL0781	Erigeron sumatrensis Retz.	Asteraceae	Asterales		*	2077680000	56.84	4.1
RL0783		Fabaceae	Fabales		*	863424000	50.45	12.72
RL0784	Pistacia weinmanniifolia J. Poiss. ex Franch.	Anacardiaceae	Sapindales		*	531361000	59.29	10.54
RL0786		Anacardiaceae	Sapindales		*	451881000	63.17	10.61
RL0787	Gnetum montanum Markgr.	Gnetaceae	Gnetales		*	4844220000	42.29	13.58
RL0788	Micromelum integerrimum (Buch.-Ham. ex DC.) Wight & Arn. ex M. Roem.	Rutaceae	Sapindales		*	266909000	35.34	11.17
RL0790		Lythraceae	Myrtales		*	286328000	27.04	11.17
RL0794		Moraceae	Rosales		*
RL0801	Crotalaria ferruginea Benth.	Fabaceae	Fabales		*	5068350000	51.28	2.88
RL0806		Moraceae	Rosales		*	2245400000	70.55	5.28
RL0807		Acanthaceae	Lamiales		*	987492000	68.44	4.76
RL0808		Fabaceae	Fabales		*	368757000	38.39	6.33
RL0812		Rhamnaceae	Rosales		*	313089000	34.55	11.8
RL0813		Fabaceae	Fabales		*	861183000	49.61	8.73
RL0814		Fabaceae	Fabales		*	1110800000	62.32	9.16
RL0822		Combretaceae	Myrtales		*	3241930000	49.59	3.09
RL0824		Celastraceae	Celastrales		*	1076290000	50.72	4.6
RL0826	Morus wittiorum Hand.-Mazz.	Moraceae	Rosales		*	1290330000	83.46	2.91
RL0827		Salicaceae	Malpighiales		*	415170000	45.75	13.18
RL0828		Meliaceae	Sapindales		*
RL0831		Euphorbiaceae	Malpighiales		*	867156000	54.03	11.53
RL0832	Centratherum punctatum subsp. fruticosum K.Kirkman	Asteraceae	Asterales		*	1558400000	55.46	5.74
RL0834	Achillea alpina L.	Asteraceae	Asterales		*	4966430000	47.78	12.94
RL0838		Boraginaceae	Boraginales		*	5651530000	65.26	15.98
RL0840		Rhamnaceae	Rosales		*	307192000	46.25	8.9
RL0842		Lamiaceae	Lamiales		*	3077840000	88.07	4.68
RL0846	Alangium barbatum subsp. faberi (Oliv.) Bloemb.	Cornaceae	Cornales		*	1663270000	82.76	5.81
RL0850		Myrtaceae	Myrtales		*
RL0855		Combretaceae	Myrtales		*	1859440000	47.58	13.21
RL0856		Moraceae	Rosales		*	365675000	51.44	10.04
RL0858		Orchidaceae	Asparagales		*	9212440000	47.08	3.78
RL0859	Microsorum punctatum (L.) Copel.	Polypodiaceae	Polypodiales		*
RL0864		Moraceae	Rosales		*	1471430000	64.9	10.2
RL0866		Smilacaceae	Liliales		*	4615390000	39.32	6.73
RL0867	Agrimonia pilosa Ledeb.	Rosaceae	Rosales		*	2235070000	57.03	2.92
RL0868	Oenothera rosea L'Hér. ex Aiton	Onagraceae	Myrtales		*	1160210000	78.05	4.42
RL0869	Zanthoxylum bungeanum Maxim.	Rutaceae	Sapindales		*	2252790000	60.22	6.83
RL0871		Euphorbiaceae	Malpighiales		*	1254670000	63.76	3.31
RL0872	Hamelia patens Jacq.	Rubiaceae	Gentianales		*	2788090000	76.08	1.22
RL0873		Moraceae	Rosales		*	429521000	52.76	12.75
RL0874		Euphorbiaceae	Malpighiales		*	524631000	51.96	9.94
RL0875	Dalbergia assamica Benth.	Fabaceae	Fabales		*	1409810000	42.81	1.28
RL0876	Vernicia montana Lour.	Euphorbiaceae	Malpighiales		*	1301990000	65.8	5.5
RL0877	Maclura tricuspidata Carrière	Moraceae	Rosales		*	2447600000	68.98	3.32
RL0879		Bignoniaceae	Lamiales		*	396924000	42.12	17.59
RL0881		Arecaceae	Arecales		*	1697330000	54.42	6.49
RL0882		Asparagaceae	Asparagales		*
RL0883		Arecaceae	Arecales		*	1560170000	53.88	3.67
RL0890	Coreopsis lanceolata L.	Asteraceae	Asterales		*
RL0891		Oleaceae	Lamiales		*	625902000	58.44	8.97
RL0892		Euphorbiaceae	Malpighiales		*	5737440000	39.23	3.94
RL0896	Capparis urophylla F.Chun	Capparaceae	Brassicales		*	1184570000	51.56	2.81
RL0900	Girardinia diversifolia (Link) Friis	Urticaceae	Rosales		*	566851000	64.16	6.98
RL0901		Adoxaceae	Dipsacales		*
RL0902		Polygonaceae	Caryophyllales		*	1623200000	57.34	6.66
RL0905		Moraceae	Rosales		*	423035000	46.21	10.53
RL0907		Acanthaceae	Lamiales		*	789891000	58.43	11.81
RL0908		Moraceae	Rosales		*	426343000	54.91	10.17
RL0909		Phyllanthaceae	Malpighiales		*	600709000	61.61	10.59
RL0911		Araceae	Alismatales		*	4054850000	51.6	11.84
RL0912		Dioscoreaceae	Dioscoreales		*	587797000	70.69	6.68
RL0914		Combretaceae	Myrtales		*	954909000	37.02	8.91
RL0915		Pontederiaceae	Commelinales		*	2921620000	27.91	6.23
RL0917		Lauraceae	Laurales		*	1501280000	52.14	10.64
RL0918		Euphorbiaceae	Malpighiales		*	619970000	50.79	5.17
RL0919		Moraceae	Rosales		*	315893000	45.63	15.26
RL0921	Macrosolen cochinchinensis(Lour.) Tiegh.	Loranthaceae	Santalales		*
RL0925		Simaroubaceae	Sapindales
RL0927		Malvaceae	Malvales		*
RL0928	Asplenium nidus L.	Aspleniaceae	Polypodiales		*
RL0929		Moraceae	Rosales		*	310469000	34.2	13.31
RL0931	dysoxylum binectariferum	Meliaceae	Sapindales		*	642653000	43.3	7.87
RL0933	Stachyphrynium placentarium (Lour.) Clausager & Borchs.	Marantaceae	Zingiberales		*	705480000	72.14	3.61
RL0941	Cleidion brevipetiolatum Pax & K.Hoffm.	Euphorbiaceae	Malpighiales
RL0942		Combretaceae	Myrtales		*	992432000	39.86	9.94
RL0948		Araceae	Alismatales		*
RL0949	Alphonsea monogyna Merr. & Chun	Annonaceae	Magnoliales		*	981013000	51.47	10.65
RL0959	Peliosanthes macrostegia Hance	Asparagaceae	Asparagales		*
RL0961		Cannabaceae	Rosales		*	551396000	43.03	8.42
RL0963		Myristicaceae	Magnoliales		*
RL0964		Annonaceae	Magnoliales		*
RL0969	Pyrrosia costata Tagawa & K. Iwats.	Polypodiaceae	Polypodiales		*
RL0976	Pteridrys cnemidaria (Christ) C. Chr. & Ching	Tectariaceae	Polypodiales		*
RL0977		Annonaceae	Magnoliales
RL0978	Dysoxylum excelsum Blume	Meliaceae	Sapindales		*	1068860000	48.6	9.69
RL0981	Crocosmia × crocosmiiflora (Lemoine) N.E.Br.	Iridaceae	Asparagales		*	1903790000	47.47	2.06
RL0984		Apocynaceae	Gentianales		*	1397980000	70.8	15.43
RL0985		Araliaceae	Apiales		*	1875850000	62.26	15.16
RL0986		Juglandaceae	Fagales		*	679573000	41.12	5.96
RL0989		Malvaceae	Malvales		*	834025000	54.23	8.38
RL0990		Fabaceae	Fabales		*	710645000	47.6	10.28
RL0992		Lamiaceae	Lamiales		*	3231850000	38.36	5.05
RL0994		Phyllanthaceae	Malpighiales		*	3458820000	73.89	3.65
RL0995		Rubiaceae	Gentianales		*	424589000	33.62	13.2
RL0996		Fabaceae	Fabales		*	923942000	63.42	13.71
RL0998		Araceae	Alismatales		*
RL1002		Adoxaceae	Dipsacales		*
RL1004	Asplenium antrophyoides Christ	Aspleniaceae	Polypodiales		*
RL1005		Gnetaceae	Gnetales		*	7398880000	38.3	3.47
RL1007	Pterospermum truncatolobatum Gagnep.	Malvaceae	Malvales		*	1305450000	35.51	10.93
RL1009		Elaeocarpaceae	Oxalidales		*	573689000	35.56	1.93
RL1011		Rubiaceae	Gentianales		*	2009140000	53.76	4.56
RL1013		Fagaceae	Fagales		*	943280000	41.13	13.86
RL1014		Arecaceae	Arecales		*	5610760000	53.9	15.46
RL1016		Magnoliaceae	Magnoliales		*	2064330000	42.81	7.64
RL1018		Rubiaceae	Gentianales
RL1019		Meliaceae	Sapindales		*
RL1020		Malvaceae	Malvales		*
RL1024	Fibraurea recisa Pierre.	Menispermaceae	Ranunculales		*	546554000	48.33	6.79
RL1025		Arecaceae	Arecales		*	2176380000	64.02	7.75
RL1026		Arecaceae	Arecales		*	1635870000	74.62	10.05
RL1027		Arecaceae	Arecales		*	2558650000	61.57	6.24
RL1028		Meliaceae	Sapindales		*	1019120000	46.17	4.3
RL1029		Malvaceae	Malvales		*	1320430000	49.36	10.66
RL1031		Fagaceae	Fagales		*	1006700000	61.99	12.14
RL1033		Moraceae	Rosales		*	714993000	52.05	7.11
RL1034		Arecaceae	Arecales		*	1574930000	57.12	2.61
RL1035		Araceae	Alismatales		*
RL1036		Elaeocarpaceae	Oxalidales		*	651235000	34.22	0.97
RL1038	Lobelia zeylanica L.	Campanulaceae	Asterales		*	880213000	57.09	9.49
RL1039		Urticaceae	Rosales		*	485813000	59.99	14.73
RL1041		Orchidaceae	Asparagales		*	1354940000	61.51	2.92
RL1042		Rubiaceae	Gentianales		*	1608250000	57.92	7.15
RL1043		Poaceae	Poales		*	1397340000	44.98	4.53
RL1044		Poaceae	Poales		*	1398210000	43.36	4.77
RL1045		Poaceae	Poales		*	1372700000	49.26	5.87
RL1047		Poaceae	Poales		*	1307140000	64.98	6.83
RL1049		Poaceae	Poales		*	1373230000	54.65	8.34
RL1050		Poaceae	Poales		*	2368280000	63.77	2.03
RL1051		Poaceae	Poales		*	1403000000	43.45	5.04
RL1052	Styrax dasyanthus Perkins	Styracaceae	Ericales		*	879915000	47.88	8.91
RL1053		Poaceae	Poales		*	2611270000	42.17	5.11
RL1054		Primulaceae	Ericales		*
RL1058		Arecaceae	Arecales		*
RL1059		Arecaceae	Arecales		*	2186900000	59.14	9.55
RL1061		Arecaceae	Arecales		*	3144450000	57.15	6.46
RL1062		Arecaceae	Arecales		*	1093330000	46.8	4.01
RL1063		Asparagaceae	Asparagales		*
RL1064		Moraceae	Rosales		*	424149000	50.48	12.35
RL1065	Kalimeris indica (L.) Sch.Bip.	Asteraceae	Asterales		*	7162030000	79.57	36.6
RL1067	Dendrobium thyrsiflorum B.S.Williams	Orchidaceae	Asparagales		*	4687340000	77.91	4.71
RL1069	Erythrina crista-galli L.	Fabaceae	Fabales		*	831880000	48.98	9.35
RL1070		Poaceae	Poales		*	1349100000	43.77	9.85
RL1071		Poaceae	Poales		*	2734970000	62.12	1.69
RL1072		Poaceae	Poales		*	1993150000	41.23	1.65
RL1073		Poaceae	Poales		*	2533260000	42.32	2.05
RL1074		Poaceae	Poales		*	1531140000	48.92	6.21
RL1075		Poaceae	Poales		*	2642270000	42.74	2.41
RL1076		Cyperaceae	Poales		*	4805250000	48.81	2.78
RL1077		Taxaceae	Cupressales		*	1688360000	51.69	12.05
RL1078		Polygonaceae	Caryophyllales		*	4019060000	51.04	2.97
RL1079		Poaceae	Poales		*	5733010000	67.01	1.31
RL1080		Poaceae	Poales		*	2842680000	47.62	13.8
RL1081		Poaceae	Poales		*
RL1082		Poaceae	Poales		*	1041810000	55.53	1.91
RL1083		Poaceae	Poales		*	2169130000	62.6	1.59
RL1084		Poaceae	Poales		*	6416680000	46.84	6.31
RL1085		Poaceae	Poales		*	2874470000	47.68	3.02
RL1086		Poaceae	Poales		*	5501390000	42.15	9.25
RL1087		Poaceae	Poales		*	2811400000	47.68	2.65
RL1089		Saururaceae	Piperales		*	2401780000	68.73	12.9
RL1090		Polygonaceae	Caryophyllales		*	1824350000	67.74	12.05
RL1091		Cucurbitaceae	Cucurbitales		*	1043280000	66.66	4.75
RL1093	Flemingia stricta Roxb.	Fabaceae	Fabales		*	1238480000	55.36	2.49
