# Supplementary material for: Molecular digitization of a botanical garden: high-depth whole-genome sequencing of 689 vascular plant species from the Ruili Botanical Garden
Source: Gigascience. 2019 Jan 25;8(4):giz007. doi: 10.1093/gigascience/giz007 (PMC6441391; doi:10.1093/gigascience/giz007)
Supplement: Supplemental Files [file giz007_supplemental_files.zip › Table S2.xlsx]

## Sheet: Sheet1
gi|1152523451|gb|KY358226.1| Fragaria x ananassa cultivar Benihoppe chloroplast, complete genome
gi|1253992742|dbj|LC228572.1| Larix gmelinii var. japonica chloroplast DNA, complete genome, strain: LgKa01
gi|1253992661|dbj|LC228571.1| Larix gmelinii var. japonica chloroplast DNA, complete genome, strain: LgCh02
gi|1253992579|dbj|LC228570.1| Larix gmelinii var. japonica chloroplast DNA, complete genome, strain: LgCh01
gi|1073857952|gb|KX342867.1| Ulva prolifera chloroplast, complete genome
gi|1253235908|ref|NC_003119.8| Medicago truncatula chloroplast, complete genome
gi|1253213863|gb|KR872391.2| Epipremnum aureum chloroplast, complete genome
gi|1252411966|ref|NC_035878.1| Vitis acerifolia chloroplast USDA:NCGR:DVIT 1298 DNA, complete genome
gi|1251775485|gb|MF539928.1| Aristolochia debilis chloroplast, complete genome
gi|1251775399|gb|MF539927.1| Aristolochia contorta chloroplast, complete genome
gi|1249620166|gb|MF286764.1| Lessertia frutescens chloroplast, complete genome
gi|1249619558|gb|MF315089.1| Phoebe zhennan chloroplast, complete genome
gi|1249619476|gb|MF315088.1| Phoebe bournei voucher PBOUR20170323 chloroplast, complete genome
gi|1249619388|gb|MF152732.1| Gynostemma pubescens chloroplast, complete genome
gi|1249619300|gb|MF152731.1| Gynostemma 'burmanicum' chloroplast, complete genome
gi|1249619212|gb|MF152730.1| Gynostemma longipes chloroplast, complete genome
gi|1249619124|gb|KY670737.1| Gynostemma pentagynum chloroplast, complete genome
gi|1249619036|gb|MF136487.1| Gynostemma caulopterum chloroplast, complete genome
gi|1249618948|gb|MF136486.1| Gynostemma laxiflorum chloroplast, complete genome
gi|1249618866|gb|MF374324.1| Prunus serotina chloroplast, complete genome
gi|1248842997|gb|KY769273.1| Colocasia esculenta chloroplast, complete genome
gi|1248842909|gb|MF176947.1| Phoenix dactylifera voucher SUPG02 chloroplast, complete genome
gi|1248842719|gb|MF964221.1| Steinchisma laxum voucher GB20-2012 chloroplast, complete genome
gi|1248842636|gb|MF563384.1| Aristida rufescens voucher K:MSV330 chloroplast, complete genome
gi|1248842553|gb|MF563383.1| Axonopus ramosus voucher P:GB03-2012 chloroplast, complete genome
gi|1248842470|gb|MF563382.1| Coelachne africana voucher K:RCH09 chloroplast, complete genome
gi|1248842387|gb|MF563381.1| Echinochloa stagnina voucher K:RCH49 chloroplast, complete genome
gi|1248842304|gb|MF563380.1| Echinochloa ugandensis voucher K:MSV706 chloroplast, complete genome
gi|1248842221|gb|MF563379.1| Entolasia imbricata isolate ARS-GRIN PI 381340 chloroplast, complete genome
gi|1248842138|gb|MF563378.1| Homolepis aturensis voucher P:GB06-2012 chloroplast, complete genome
gi|1248842055|gb|MF563377.1| Hildaea pallens voucher GB06-2014 chloroplast, complete genome
gi|1248841972|gb|MF563376.1| Lasiacis nigra voucher GB02-2014 chloroplast, complete genome
gi|1248841889|gb|MF563375.1| Merxmuellera tsaratananensis voucher L:MSV486 chloroplast, complete genome
gi|1248841806|gb|MF563374.1| Panicum lycopodioides voucher GB04-2013 chloroplast, complete genome
gi|1248841723|gb|MF563373.1| Panicum pygmaeum isolate AWECm chloroplast, complete genome
gi|1248841640|gb|MF563372.1| Pseudolasiacis leptolomoides voucher K:MSV983 chloroplast, complete genome
gi|1248841557|gb|MF563371.1| Saccharum hildebrandtii voucher TAN:LRK2008 chloroplast, complete genome
gi|1248841474|gb|MF563370.1| Sartidia isaloensis voucher K:MSV1325 chloroplast, complete genome
gi|1248841391|gb|MF563369.1| Streptostachys asperifolia voucher P:GB01-2012 chloroplast, complete genome
gi|1248841308|gb|MF563368.1| Tristachya humbertii voucher K:MSV1369 chloroplast, complete genome
gi|1248841225|gb|MF563367.1| Paspalum paniculatum voucher K:MSV500 chloroplast, complete genome
gi|1248841142|gb|MF563366.1| Loudetia simplex voucher K:MSV1049 chloroplast, complete genome
gi|1248841059|gb|MF563365.1| Stipagrostis hirtigluma voucher K:MSV902 chloroplast, complete genome
gi|1248646230|gb|MF193597.1| Tibetia liangshanensis voucher Liuj153027 chloroplast, complete genome
gi|1248454798|dbj|LC325203.1| Vitis x champinii chloroplast INRA:8022 Mtp1 DNA, complete genome
gi|1244517915|dbj|LC322424.1| Vitis mustangensis chloroplast INRA:8020 Mtp1 DNA, complete genome
gi|1241187632|dbj|LC320670.1| Vitis cinerea var. helleri chloroplast INRA:8011 Mtp12 DNA, complete genome
gi|1239469275|dbj|LC318487.1| Vitis amurensis chloroplast USDA:NCGR:DVIT 2006 DNA, complete genome
gi|1238280030|dbj|LC318124.1| Vitis aestivalis chloroplast INRA:8001 Mtp2 DNA, complete genome
gi|365823312|ref|NC_013707.2| Olea europaea cultivar Bianchera chloroplast, complete genome
gi|342240206|ref|NC_014676.2| Theobroma cacao chloroplast, complete genome
gi|1252316601|ref|NC_036021.1| Tigridiopalma magnifica chloroplast, complete genome
gi|1252316501|ref|NC_036019.1| Euonymus schensianus chloroplast, complete genome
gi|1252316402|ref|NC_036017.1| Bupleurum boissieuanum chloroplast, complete genome
gi|1252316295|ref|NC_036014.1| Zostera marina chloroplast, complete genome
gi|1252316165|ref|NC_036010.1| Pedicularis cheilanthifolia chloroplast, complete genome
gi|1252315926|ref|NC_036003.1| Neocinnamomum delavayi chloroplast DNA, complete genome
gi|1252315844|ref|NC_036002.1| Cryptocarya chinensis chloroplast DNA, complete genome
gi|1252315776|ref|NC_036001.1| Cassytha filiformis chloroplast DNA, complete genome
gi|1252315690|ref|NC_036000.1| Milla biflora voucher K:2000-242 chloroplast, complete genome
gi|1252315605|ref|NC_035999.1| Hosta minor voucher K:SSK01 chloroplast, complete genome
gi|1252315520|ref|NC_035998.1| Cordyline indivisa voucher K:20071291 chloroplast, complete genome
gi|1252315435|ref|NC_035997.1| Barnardia japonica voucher K:Hana140807-3 chloroplast, complete genome
gi|1252315348|ref|NC_035996.1| Xanthorrhoea preissii voucher K:20005062 chloroplast, complete genome
gi|1252315262|ref|NC_035995.1| Polygonatum stenophyllum voucher K:Hana140625-2 chloroplast, complete genome
gi|1252315122|ref|NC_035990.1| Lilium philadelphicum chloroplast, complete genome
gi|1252315038|ref|NC_035989.1| Lilium callosum chloroplast, complete genome
gi|1252314953|ref|NC_035988.1| Lilium amabile chloroplast, complete genome
gi|1252314581|ref|NC_035975.1| Citrullus rehmii isolate PI 632755 chloroplast, complete genome
gi|1252314495|ref|NC_035974.1| Citrullus amarus isolate Grif16135 chloroplast, complete genome
gi|1252314408|ref|NC_035973.1| Spondias mombin chloroplast, complete genome
gi|1252314325|ref|NC_035972.1| Anthericum ramosum voucher K:19866218 chloroplast, complete genome
gi|1252314238|ref|NC_035971.1| Agapanthus coddii voucher K:20081397 chloroplast, complete genome
gi|1252314151|ref|NC_035970.1| Maianthemum bicolor voucher K:Hana140621-1 chloroplast, complete genome
gi|1252314064|ref|NC_035969.1| Asparagus schoberioides voucher K:Hana141018-1 chloroplast, complete genome
gi|1252313978|ref|NC_035968.1| Aphyllanthes monspeliensis voucher K:2001826 chloroplast, complete genome
gi|1252313894|ref|NC_035967.1| Juglans nigra chloroplast, complete genome
gi|1252313810|ref|NC_035966.1| Juglans major chloroplast, complete genome
gi|1252313726|ref|NC_035965.1| Juglans hindsii chloroplast, complete genome
gi|1252313413|ref|NC_035960.1| Juglans cinerea chloroplast, complete genome
gi|1252313325|ref|NC_035959.1| Gynostemma cardiospermum chloroplast, complete genome
gi|1252001832|emb|LN896360.1| Saccharum spontaneum cultivar SES205A chloroplast DNA, complete genome
gi|1252001724|emb|LN896359.1| Saccharum hybrid cultivar Q165 chloroplast DNA, complete genome
gi|1248248223|gb|MF156140.1| Sophora alopecuroides chloroplast, complete genome
gi|1248248139|gb|MF170217.1| Schizachyrium scoparium chloroplast, complete genome
gi|1248248050|gb|MF177039.1| Primulina liboensis voucher CLIB14R20170516 chloroplast, complete genome
gi|1248247961|gb|MF177038.1| Chirita eburnea voucher CEBURN20170516 chloroplast, complete genome
gi|1248247872|gb|MF177037.1| Chirita brachytricha var. magnibracteata voucher CBRAM20170516 chloroplast, complete genome
gi|1248247783|gb|MF155892.1| Dodonaea viscosa chloroplast, complete genome
gi|1248244426|gb|MF687003.1| Sinowilsonia henryi chloroplast, complete genome
gi|1071035774|gb|KX641589.1| Populus lasiocarpa chloroplast, complete genome
gi|1248816225|emb|LN877379.1| Bunias orientalis chloroplast genome, complete sequence, specimen voucher T4-17
gi|1248816139|emb|LN877378.1| Bunias orientalis chloroplast genome, complete sequence, specimen voucher RO12
gi|1248816053|emb|LN877377.1| Bunias erucago chloroplast genome, complete sequence, specimen voucher OSBU:12478
gi|1248815967|emb|LN877376.1| Bunias orientalis chloroplast genome, complete sequence, specimen voucher OS09
gi|1246953620|gb|KY412195.1| Bergenia scopulosa chloroplast, complete genome
gi|1205201823|gb|KY197962.1| Camptotheca acuminata chloroplast, complete genome
gi|1043643756|gb|KU238086.1| Carex neurocarpa voucher PDBK 2014-0675 chloroplast, complete genome
gi|1041927454|gb|KU207098.1| Hypolytrum nemorum chloroplast, complete genome
gi|1247583319|ref|NC_035952.1| Nicotiana attenuata chloroplast, complete genome
gi|1247583585|ref|NC_035956.1| Magnolia laevifolia chloroplast, complete genome
gi|1247583500|ref|NC_035955.1| Aesculus wangii chloroplast, complete genome
gi|1247583404|ref|NC_035953.1| Lindera glauca chloroplast, complete genome
gi|1247582842|ref|NC_035941.1| Decaisnea insignis chloroplast, complete genome
gi|1247582738|ref|NC_035896.1| Daphne kiusiana chloroplast, complete genome
gi|1247582645|ref|NC_035895.1| Alpinia oxyphylla chloroplast, complete genome
gi|1247582557|ref|NC_035894.1| Aconitum longecassidatum chloroplast, complete genome
gi|1247582455|ref|NC_035892.1| Aconitum pseudolaeve chloroplast, complete genome
gi|1247582370|ref|NC_035891.1| Prunus cerasoides chloroplast, complete genome
gi|772657308|ref|NC_026685.1| Tamarindus indica chloroplast, complete genome
gi|1219402570|gb|MF167465.1| Juglans sigillata chloroplast, complete genome
gi|1219402486|gb|MF167464.1| Juglans regia chloroplast, complete genome
gi|1219402234|gb|MF167461.1| Juglans mandshurica chloroplast, complete genome
gi|1219401897|gb|MF167457.1| Juglans cathayensis chloroplast, complete genome
gi|1242014290|gb|KY940844.1| Lilium lancifolium chloroplast, complete genome
gi|1243302529|dbj|LC228240.1| Cinnamomum camphora chloroplast DNA, complete genome
gi|1209555070|gb|KY951993.1| Actinidia kolomikta chloroplast, complete genome
gi|1240948166|gb|MF536709.1| Cucumis sativus var. hardwickii isolate PI 183967 chloroplast, complete genome
gi|1240948078|gb|MF536708.1| Cucumis melo var. flexuosus isolate X091 chloroplast, complete genome
gi|1240947990|gb|MF536707.1| Cucumis melo var. flexuosus isolate PI 525133 chloroplast, complete genome
gi|1240947902|gb|MF536706.1| Cucumis melo var. cantalupo isolate X021 chloroplast, complete genome
gi|1240947814|gb|MF536705.1| Cucumis melo var. inodorus isolate T111 chloroplast, complete genome
gi|1240947726|gb|MF536704.1| Cucumis melo var. cantalupo isolate Vedrantais chloroplast, complete genome
gi|1240947638|gb|MF536703.1| Cucumis melo var. cantalupo isolate TopMark chloroplast, complete genome
gi|1240947550|gb|MF536702.1| Cucumis melo var. dudaim isolate C-1012 chloroplast, complete genome
gi|1240947462|gb|MF536701.1| Cucumis melo var. momordica isolate MR-1 chloroplast, complete genome
gi|1240947374|gb|MF536700.1| Cucumis melo var. makuwa isolate M1-15 chloroplast, complete genome
gi|1240947286|gb|MF536699.1| Cucumis melo var. conomon isolate PI161375 chloroplast, complete genome
gi|1240947198|gb|MF536698.1| Cucumis melo subsp. agrestis isolate PI614410 chloroplast, complete genome
gi|1240947110|gb|MF536697.1| Cucumis melo subsp. agrestis isolate PI 614440 chloroplast, complete genome
gi|1240947022|gb|MF536696.1| Cucumis melo subsp. agrestis isolate C-836 chloroplast, complete genome
gi|1240946771|gb|KX756229.1| Tetradesmus obliquus chloroplast, complete genome
gi|1197987844|gb|KX852298.1| Gynostemma pentaphyllum chloroplast, complete genome
gi|1242598126|gb|KU234277.2| Nymphaea alba voucher Borsch Iseosee NY592 chloroplast, complete genome
gi|1241932260|ref|NC_035882.1| Cinnamomum camphora chloroplast, complete genome
gi|1241932161|ref|NC_035880.1| Prunus humilis chloroplast, complete genome
gi|1241932047|ref|NC_035876.1| Echinacanthus lofouensis chloroplast, complete genome
gi|1241931959|ref|NC_035875.1| Ambrosia artemisiifolia chloroplast, complete genome
gi|1241931866|ref|NC_035873.1| Kingdonia uniflora chloroplast, complete genome
gi|1241931780|ref|NC_035872.1| Circaeaster agrestis chloroplast, complete genome
gi|1241931635|ref|NC_035865.1| Woodsia polystichoides chloroplast, complete genome
gi|1241931546|ref|NC_035864.1| Woodsia macrochlaena chloroplast, complete genome
gi|1241931458|ref|NC_035863.1| Stegnogramma sagittifolia chloroplast, complete genome
gi|1241931369|ref|NC_035862.1| Rhachidosorus consimilis chloroplast, complete genome
gi|1241931280|ref|NC_035861.1| Thelypteris aurita chloroplast, complete genome
gi|1241931191|ref|NC_035860.1| Onoclea sensibilis chloroplast, complete genome
gi|1241931102|ref|NC_035859.1| Matteuccia struthiopteris chloroplast, complete genome
gi|1241931013|ref|NC_035858.1| Macrothelypteris torresiana chloroplast, complete genome
gi|1241930925|ref|NC_035856.1| Hymenasplenium unilaterale chloroplast, complete genome
gi|1241930836|ref|NC_035855.1| Homalosorus pycnocarpos chloroplast, complete genome
gi|1241930747|ref|NC_035854.1| Dryopteris decipiens chloroplast, complete genome
gi|1241930663|ref|NC_035853.1| Diplazium unilobum chloroplast, complete genome
gi|1241930574|ref|NC_035850.1| Diplazium dilatatum chloroplast, complete genome
gi|1241930485|ref|NC_035849.1| Diplazium bellum chloroplast, complete genome
gi|1241930396|ref|NC_035848.1| Diplaziopsis javanica chloroplast, complete genome
gi|1241930307|ref|NC_035844.1| Deparia lancea chloroplast, complete genome
gi|1241930218|ref|NC_035843.1| Cystopteris chinensis chloroplast, complete genome
gi|1241930129|ref|NC_035842.1| Cyclosorus procerus chloroplast, complete genome
gi|1241930040|ref|NC_035841.1| Athyrium opacum chloroplast, complete genome
gi|1241929952|ref|NC_035838.1| Asplenium prolongatum chloroplast, complete genome
gi|1241929863|ref|NC_035837.1| Asplenium pekinense chloroplast, complete genome
gi|1241929774|ref|NC_035836.1| Athyrium sheareri chloroplast, complete genome
gi|1241929685|ref|NC_035835.1| Ampelopteris elegans chloroplast, complete genome
gi|1241929598|ref|NC_035834.1| Habenaria radiata voucher PDBK2015-1271 chloroplast, complete genome
gi|1241929523|ref|NC_035833.1| Gastrochilus japonicus voucher PDBK2015-1266 chloroplast, complete genome
gi|1241929448|ref|NC_035832.1| Oberonia japonica voucher PDBK2015-1269 chloroplast, complete genome
gi|1241929374|ref|NC_035831.1| Thrixspermum japonicum voucher PDBK2015-1270 chloroplast, complete genome
gi|1241929299|ref|NC_035830.1| Gastrochilus fuscopunctatus voucher PDBK2015-1265 chloroplast, complete genome
gi|1241929224|ref|NC_035829.1| Pelatantheria scolopendrifolia voucher PDBK2015-1268 chloroplast, complete genome
gi|1241929125|ref|NC_035823.1| Ulva flexuosa chloroplast, complete genome
gi|1241928872|ref|NC_035808.1| Schizaea pectinata voucher Brande 245 (NY) chloroplast, complete genome
gi|1241928788|ref|NC_035807.1| Schizaea elegans voucher UPCB:Labiak 5550 chloroplast, complete genome
gi|1241928652|ref|NC_035802.1| Cinnamomum micranthum chloroplast, complete genome
gi|1241923000|ref|NC_035884.1| Conyza bonariensis chloroplast, complete genome
gi|1241922869|ref|NC_035857.1| Hypodematium crenatum chloroplast, complete genome
gi|1241922780|ref|NC_035852.1| Diplazium striatum chloroplast, complete genome
gi|1241922691|ref|NC_035851.1| Diplazium dushanense chloroplast, complete genome
gi|1241922603|ref|NC_035847.1| Diplaziopsis cavaleriana chloroplast, complete genome
gi|1241922514|ref|NC_035846.1| Deparia viridifrons chloroplast, complete genome
gi|1241922425|ref|NC_035845.1| Deparia pycnosora chloroplast, complete genome
gi|1241922336|ref|NC_035840.1| Austroblechnum melanocaulon chloroplast, complete genome
gi|1241922247|ref|NC_035839.1| Athyrium sinense chloroplast, complete genome
gi|1241914226|gb|KU189255.2| Nymphaea ampla voucher B100458799 chloroplast, complete genome
gi|1063153963|gb|KX437773.1| Phoebe sheareri voucher SY02201 chloroplast, complete genome
gi|1063153799|gb|KX437771.1| Persea americana voucher SY01359 chloroplast, complete genome
gi|929982383|gb|KT348517.1| Machilus balansae voucher SY31724 chloroplast, complete genome
gi|929982301|gb|KT348516.1| Machilus yunnanensis voucher SY00401 chloroplast, complete genome
gi|1241299142|gb|KT749898.2| Nymphaea jamesoniana chloroplast, complete genome
gi|1240953848|gb|KY284156.2| Barclaya longifolia isolate NY665 chloroplast, complete genome
gi|1240501789|gb|KT705316.2| Brasenia schreberi chloroplast, complete genome
gi|1240501771|gb|KT705317.2| Cabomba caroliniana isolate NY112 chloroplast, complete genome
gi|1240411960|gb|KY001813.2| Victoria cruziana isolate NY316 voucher BONN:C. Loehne 55 chloroplast, complete genome
gi|1158985369|gb|KY407560.1| Aconitum carmichaelii chloroplast, complete genome
gi|1158985282|gb|KY407559.1| Aconitum austrokoreense chloroplast, complete genome
gi|1196573828|gb|KY610124.1| Chrysopogon zizanioides isolate PI 196257 chloroplast, complete genome
gi|1196573741|gb|KY610123.1| Chrysopogon zizanioides cultivar Sunshine chloroplast, complete genome
gi|1238900481|ref|NC_035778.1| Burmeistera auriculata voucher Muchhala 120 chloroplast, complete genome
gi|1238900393|ref|NC_035777.1| Burmeistera borjensis voucher Muchhala 154 chloroplast, complete genome
gi|1238900305|ref|NC_035776.1| Burmeistera ceratocarpa voucher Muchhala 177 chloroplast, complete genome
gi|1238900217|ref|NC_035775.1| Burmeistera crispiloba voucher Muchhala 123 chloroplast, complete genome
gi|1238900129|ref|NC_035774.1| Burmeistera cyclostigmata voucher Muchhala 145 chloroplast, complete genome
gi|1238900041|ref|NC_035773.1| Burmeistera cylindrocarpa voucher Muchhala 202 chloroplast, complete genome
gi|1238899953|ref|NC_035772.1| Burmeistera domingensis voucher Muchhala 102 chloroplast, complete genome
gi|1238899865|ref|NC_035771.1| Burmeistera fuscoapicata voucher Clark 12955 chloroplast, complete genome
gi|1238899777|ref|NC_035770.1| Burmeistera loejtnantii voucher F 2190436 chloroplast, complete genome
gi|1238899689|ref|NC_035769.1| Burmeistera lutosa voucher Muchhala 133 chloroplast, complete genome
gi|1238899601|ref|NC_035768.1| Burmeistera oyacachensis voucher Muchhala 171 chloroplast, complete genome
gi|1238899513|ref|NC_035767.1| Burmeistera parviflora voucher Lagomarsino 53 chloroplast, complete genome
gi|1238899425|ref|NC_035766.1| Burmeistera pirrensis voucher Muchhala 491 chloroplast, complete genome
gi|1238899337|ref|NC_035765.1| Burmeistera resupinata voucher Muchhala 223 chloroplast, complete genome
gi|1238899249|ref|NC_035764.1| Burmeistera rubrosepala voucher Muchhala 220 chloroplast, complete genome
gi|1238899161|ref|NC_035763.1| Burmeistera smaragdi voucher Muchhala 205 chloroplast, complete genome
gi|1238899073|ref|NC_035762.1| Burmeistera sodiroana voucher Muchhala 115 chloroplast, complete genome
gi|1238898985|ref|NC_035761.1| Centropogon nigricans voucher Muchhala 118 chloroplast, complete genome
gi|1238898897|ref|NC_035760.1| Siphocampylus krauseanus voucher Smith & Leiva 509 chloroplast, complete genome
gi|1238822541|ref|NC_035753.1| Miscanthus x giganteus complete chloroplast genome
gi|1238822434|ref|NC_035752.1| Miscanthus transmorrisonensis complete chloroplast genome
gi|1238822327|ref|NC_035751.1| Miscanthus junceus complete chloroplast genome
gi|1238822220|ref|NC_035750.1| Miscanthus floridulus complete chloroplast genome, cultivar PI295762
gi|1238822016|ref|NC_035743.1| Salix oreinoma chloroplast, complete genome
gi|1238821928|ref|NC_035742.1| Solanum pennellii chloroplast, complete genome
gi|1238821811|ref|NC_035739.1| Lepisorus clathratus chloroplast, complete genome
gi|1238821723|ref|NC_035738.1| Athyrium anisopterum chloroplast, complete genome
gi|1238821570|ref|NC_035732.1| Coelachne africana isolate Thomas3935 chloroplast, complete genome
gi|1238821452|ref|NC_035729.1| Caryopteris mongholica chloroplast, complete genome
gi|1238821351|ref|NC_035727.1| Citrullus colocynthis chloroplast, complete genome
gi|1238821214|ref|NC_035724.1| Solanum dulcamara chloroplast, complete genome
gi|1238821125|ref|NC_035723.1| Musa itinerans chloroplast, complete genome
gi|1238820707|ref|NC_035719.1| Gentiana macrophylla chloroplast, complete genome
gi|1238820621|ref|NC_035718.1| Paeonia delavayi voucher 201605019 chloroplast, complete genome
gi|1238812738|ref|NC_035744.1| Salix tetrasperma chloroplast, complete genome
gi|1237410788|ref|NC_035672.1| Malus tschonoskii isolate 262 chloroplast, complete genome
gi|1237410705|ref|NC_035671.1| Malus trilobata chloroplast, complete genome
gi|1237410496|ref|NC_035662.1| Hydrangea luteovenosa chloroplast, complete genome
gi|1237410413|ref|NC_035661.1| Barthea barthei chloroplast, complete genome
gi|1237410284|ref|NC_035657.1| Magnolia insignis chloroplast, complete genome
gi|1237408746|ref|NC_035637.1| Musella lasiocarpa chloroplast, complete genome
gi|1237408342|ref|NC_035625.1| Malus florentina chloroplast, complete genome
gi|1237408246|ref|NC_035624.1| Platycodon grandiflorus chloroplast, complete genome
gi|1237408158|ref|NC_035623.1| Paeonia ludlowii voucher 20160519 chloroplast, complete genome
gi|1237089810|ref|NC_035617.1| Aneura pinguis voucher ApinguisCpE chloroplast, complete genome
gi|1043373013|ref|NC_030484.1| Lagerstroemia indica chloroplast, complete genome
gi|1236518448|ref|NC_035592.1| Lilium bakerianum chloroplast, complete genome
gi|1236518364|ref|NC_035591.1| Lilium duchartrei chloroplast, complete genome
gi|1236518278|ref|NC_035590.1| Lilium leucanthum chloroplast, complete genome
gi|1236518107|ref|NC_035588.1| Lilium brownii chloroplast, complete genome
gi|1236517603|ref|NC_035570.1| Lilium henryi chloroplast, complete genome
gi|1236517416|ref|NC_035566.1| Chaenomeles japonica chloroplast, complete genome
gi|1236517187|ref|NC_035551.1| Phellodendron amurense voucher PAMU20170211 chloroplast, complete genome
gi|1236517047|ref|NC_035548.1| Hippophae rhamnoides chloroplast, complete genome
gi|1236516083|ref|NC_035535.1| Styppeiochloa gynoglossa isolate Hilliard18774 chloroplast, complete genome
gi|1236515999|ref|NC_035534.1| Pheidochloa gracilis isolate Sharp391 chloroplast, complete genome
gi|1236515915|ref|NC_035533.1| Phaenanthoecium koestlinii isolate Wood1305 chloroplast, complete genome
gi|1236515831|ref|NC_035530.1| Isachne albens isolate Lammers8452 chloroplast, complete genome
gi|1236515747|ref|NC_035529.1| Eriachne mucronata isolate Latz13498 chloroplast, complete genome
gi|1236515663|ref|NC_035528.1| Eragrostis walteri isolate Ingram656 chloroplast, complete genome
gi|1236515579|ref|NC_035527.1| Elytrophorus globularis isolate Ing692 chloroplast, complete genome
gi|1236515495|ref|NC_035526.1| Dregeochloa pumilla isolate Barker chloroplast, complete genome
gi|1236515411|ref|NC_035524.1| Crinipes longifolius isolate Gilbert1009 chloroplast, complete genome
gi|1236515327|ref|NC_035523.1| Crinipes abyssinicus isolate deWilde206 chloroplast, complete genome
gi|1236515243|ref|NC_035521.1| Amphipogon turbinatus isolate Kellogg1027 chloroplast, complete genome
gi|1236515159|ref|NC_035519.1| Alloeochaete uluguruensis isolate Abeid3692 chloroplast, complete genome
gi|1236515075|ref|NC_035518.1| Alloeochaete oreogena isolate Chapman19 chloroplast, complete genome
gi|1236514991|ref|NC_035517.1| Alloeochaete namuliensis isolate Harris192 chloroplast, complete genome
gi|1236514908|ref|NC_035516.1| Cressa cretica chloroplast, complete genome
gi|1236514823|ref|NC_035515.1| Braya humilis chloroplast, complete genome
gi|1236514736|ref|NC_035513.1| Lobularia libyca chloroplast, complete genome
gi|1236514650|ref|NC_035512.1| Hesperis sylvestris chloroplast, complete genome
gi|1236514563|ref|NC_035511.1| Hesperis matronalis chloroplast, complete genome
gi|1236514429|ref|NC_035506.1| Aloe vera voucher Aloe vera chloroplast, complete genome
gi|1236514343|ref|NC_035505.1| Aloe maculata voucher Aloe_maculata chloroplast, complete genome
gi|1236514230|ref|NC_035501.1| Fragaria orientalis chloroplast, complete genome
gi|1236514145|ref|NC_035500.1| Fragaria nipponica chloroplast, complete genome
gi|1236514058|ref|NC_035499.1| Zantedeschia aethiopica chloroplast, complete genome
gi|1236513903|ref|NC_035492.1| Themeda quadrivalvis isolate AL95 chloroplast, complete genome
gi|1236513072|ref|NC_035574.1| Camellia azalea chloroplast, complete genome
gi|1236512829|ref|NC_035532.1| Nematopoa longipes isolate Simon2353 chloroplast, complete genome
gi|1236512745|ref|NC_035531.1| Limnopoa meeboldii isolate Cook282 chloroplast, complete genome
gi|1236512661|ref|NC_035525.1| Dichaetaria wightii isolate Soderstrom1739 chloroplast, complete genome
gi|1236512577|ref|NC_035522.1| Chasmanthium laxum isolate SRR4128961 chloroplast, complete genome
gi|1236512493|ref|NC_035520.1| Amphipogon caricinus isolate Latz12610 chloroplast, complete genome
gi|1236512406|ref|NC_035514.1| Morettia canescens chloroplast, complete genome
gi|1236512306|ref|NC_035502.1| Hydrocotyle sibthorpioides chloroplast, complete genome
gi|1203189833|dbj|LC193523.1| Dendrobium fanjingshanense chloroplast DNA, complete genome
gi|1203189760|dbj|LC193522.1| Dendrobium exile chloroplast DNA, complete genome
gi|1203189687|dbj|LC193521.1| Dendrobium fimbriatum chloroplast DNA, complete genome
gi|1203189614|dbj|LC193520.1| Dendrobium xichouense chloroplast DNA, complete genome
gi|1203189541|dbj|LC193519.1| Dendrobium ellipsophyllum chloroplast DNA, complete genome
gi|1203189468|dbj|LC193518.1| Dendrobium parishii chloroplast DNA, complete genome
gi|1203189395|dbj|LC193517.1| Dendrobium chrysotoxum chloroplast DNA, complete genome
gi|1203189322|dbj|LC193516.1| Dendrobium lohohense chloroplast DNA, complete genome
gi|1203189249|dbj|LC193515.1| Dendrobium jenkinsii chloroplast DNA, complete genome
gi|1203189176|dbj|LC193514.1| Dendrobium chrysanthum chloroplast DNA, complete genome
gi|1203189103|dbj|LC193513.1| Dendrobium henryi chloroplast DNA, complete genome
gi|1203189030|dbj|LC193512.1| Dendrobium parciflorum chloroplast DNA, complete genome
gi|1203188957|dbj|LC193511.1| Dendrobium spatella chloroplast DNA, complete genome
gi|1203188884|dbj|LC193510.1| Dendrobium salaccense chloroplast DNA, complete genome
gi|1203188811|dbj|LC193509.1| Dendrobium crepidatum chloroplast DNA, complete genome
gi|1203188738|dbj|LC193508.1| Dendrobium wilsonii chloroplast DNA, complete genome
gi|1203188666|dbj|LC192961.1| Dendrobium wardianum chloroplast DNA, complete genome
gi|1203188593|dbj|LC192959.1| Dendrobium hercoglossum chloroplast DNA, complete genome
gi|1203188520|dbj|LC192958.1| Dendrobium gratiosissimum chloroplast DNA, complete genome
gi|1203188447|dbj|LC192957.1| Dendrobium falconeri chloroplast DNA, complete genome
gi|1203188374|dbj|LC192956.1| Dendrobium devonianum chloroplast DNA, complete genome
gi|1203188301|dbj|LC192955.1| Dendrobium denneanum chloroplast DNA, complete genome
gi|1203188228|dbj|LC192954.1| Dendrobium brymerianum chloroplast DNA, complete genome
gi|1203188155|dbj|LC192953.1| Dendrobium aphyllum chloroplast DNA, complete genome
gi|1229406160|gb|KX499863.1| Malus tschonoskii isolate 254 chloroplast, complete genome
gi|1228286148|gb|MF189167.1| Salix babylonica chloroplast, complete genome
gi|1228285172|gb|KY887588.1| Solanum lycopersicum chloroplast, complete genome
gi|1230782586|emb|LN869228.1| Miscanthus sinensis subsp. sinensis complete chloroplast genome, cultivar Zebrinus
gi|1230782479|emb|LN869227.1| Miscanthus sinensis subsp. sinensis complete chloroplast genome, cultivar Strictus
gi|1230782372|emb|LN869226.1| Miscanthus sinensis subsp. sinensis complete chloroplast genome, cultivar Roland
gi|1230782265|emb|LN869225.1| Miscanthus sinensis subsp. sinensis complete chloroplast genome, cultivar Rigoletto
gi|1230782158|emb|LN869224.1| Miscanthus sinensis var. purpurascens complete chloroplast genome, cultivar EF456
gi|1230782051|emb|LN869223.1| Miscanthus sinensis subsp. sinensis complete chloroplast genome, cultivar Nippon
gi|1230781944|emb|LN869222.1| Miscanthus sinensis subsp. sinensis complete chloroplast genome, cultivar Malepartus
gi|1230781837|emb|LN869221.1| Miscanthus sinensis subsp. sinensis complete chloroplast genome, cultivar Dixieland
gi|1230781730|emb|LN869220.1| Miscanthus sinensis subsp. condensatus complete chloroplast genome, cultivar Cabaret
gi|1230781623|emb|LN869219.1| Miscanthus sacchariflorus complete chloroplast genome, cultivar Silver Banner Grass
gi|1230781516|emb|LN869218.1| Miscanthus sacchariflorus complete chloroplast genome, cultivar Hercules
gi|1230781409|emb|LN869217.1| Miscanthus sacchariflorus complete chloroplast genome, cultivar Golf Course
gi|1227418816|gb|KY363332.1| Allium sativum chloroplast, complete genome
gi|1220104851|gb|KY702721.1| Aneura pinguis voucher ApinguisCpA chloroplast, complete genome
gi|1219876640|gb|KY748298.1| Lilium primulinum var. ochraceum chloroplast, complete genome
gi|1214621369|gb|MF035996.1| Phragmites australis isolate Teisher101 chloroplast, complete genome
gi|1214621285|gb|MF035995.1| Phragmites australis isolate GRIN chloroplast, complete genome
gi|1214620949|gb|MF035991.1| Monachather paradoxus isolate Lazarides149 chloroplast, complete genome
gi|1214620865|gb|MF035990.1| Monachather paradoxus isolate Columbus5120 chloroplast, complete genome
gi|1214620781|gb|MF035989.1| Molinia caerulea isolate Teisher98 chloroplast, complete genome
gi|1214620697|gb|MF035988.1| Molinia caerulea isolate Teisher100 chloroplast, complete genome
gi|1214620445|gb|MF035985.1| Hakonechloa macra isolate Teisher99 chloroplast, complete genome
gi|1214620361|gb|MF035984.1| Hakonechloa macra isolate Teisher97 chloroplast, complete genome
gi|1214620109|gb|MF035981.1| Eragrostis tef isolate SRR1463402 chloroplast, complete genome
gi|1214619773|gb|MF035977.1| Danthoniopsis dinteri isolate SRR2163566 chloroplast, complete genome
gi|1214619437|gb|MF035972.1| Arundo donax isolate Teisher96 chloroplast, complete genome
gi|1214619353|gb|MF035971.1| Arundo donax isolate Teisher95 chloroplast, complete genome
gi|1189341735|gb|KX229727.1| Phragmites australis voucher RSA:D. Bell 4664 chloroplast, complete genome
gi|1216867159|gb|MF169880.1| Alyssum gmelinii chloroplast DNA, complete genome
gi|1043378061|ref|NC_030596.1| Oryza brachyantha chloroplast, complete genome
gi|1215347941|gb|KY707772.1| Themeda triandra isolate AL94 chloroplast, complete genome
gi|1215347858|gb|KY707771.1| Themeda triandra isolate AL88 chloroplast, complete genome
gi|1215347775|gb|KY707770.1| Themeda triandra isolate AL09 chloroplast, complete genome
gi|1215347693|gb|KY707769.1| Heteropogon triticeus isolate AL07 chloroplast, complete genome
gi|1215347610|gb|KY707768.1| Heteropogon sp. AL04 chloroplast, complete genome
gi|1215347527|gb|KY707767.1| Themeda triandra isolate AL01 chloroplast, complete genome
gi|1215959446|ref|NC_035303.1| Sinapis arvensis chloroplast, complete genome
gi|1215852787|ref|NC_035418.1| Sinojackia xylocarpa voucher SXYL20170211 chloroplast, complete genome
gi|1215852713|ref|NC_035417.1| Dionaea muscipula chloroplast, complete genome
gi|1215852628|ref|NC_035416.1| Aldrovanda vesiculosa voucher PERTH_08722560 chloroplast, complete genome
gi|1215852552|ref|NC_035415.1| Drosera regia chloroplast, complete genome
gi|1215852479|ref|NC_035414.1| Viscum coloratum chloroplast, complete genome
gi|1215848161|ref|NC_035348.1| Pararchidendron pruinosum chloroplast, complete genome
gi|1215848067|ref|NC_035347.1| Faidherbia albida chloroplast, complete genome
gi|1215847980|ref|NC_035346.1| Dichrostachys cinerea chloroplast, complete genome
gi|1215846375|ref|NC_035320.1| Vanilla aphylla chloroplast DNA, complete genome
gi|1215846288|ref|NC_035319.1| Machilus thunbergii chloroplast, complete genome
gi|1215846200|ref|NC_035318.1| Machilus pauhoi chloroplast, complete genome
gi|1215836821|ref|NC_035240.1| Punica granatum chloroplast, complete genome
gi|1215836734|ref|NC_035239.1| Mangifera indica chloroplast, complete genome
gi|1215836643|ref|NC_035238.1| Litchi chinensis chloroplast, complete genome
gi|1215836558|ref|NC_035237.1| Ficus carica chloroplast, complete genome
gi|1215836474|ref|NC_035236.1| Cinnamomum verum chloroplast, complete genome
gi|1215836386|ref|NC_035235.1| Anacardium occidentale chloroplast, complete genome
gi|1215836296|ref|NC_035234.1| Abelmoschus esculentus chloroplast, complete genome
gi|1215836206|ref|NC_035233.1| Salvia japonica chloroplast, complete genome
gi|1215835905|ref|NC_035229.1| Caragana korshinskii chloroplast, complete genome
gi|1215835826|ref|NC_035228.1| Caragana kozlowii chloroplast, complete genome
gi|1215835724|ref|NC_035226.1| Silene capitata chloroplast, complete genome
gi|1215835638|ref|NC_035225.1| Lychnis wilfordii chloroplast, complete genome
gi|1215787637|ref|NC_035413.1| Platycarya strobilacea chloroplast, complete genome
gi|1215786882|ref|NC_035321.1| Dendrobium primulinum chloroplast DNA, complete genome
gi|1215786354|ref|NC_035224.1| Saccharum officinarum chloroplast complete genome, cultivar IJ76-514
gi|1194982242|gb|CM007919.1| Tetradesmus obliquus strain DOE152z chloroplast, complete sequence, whole genome shotgun sequence
gi|1182955085|gb|KY024482.1| Cynodon dactylon chloroplast, complete genome
gi|1214618591|gb|KY912030.1| Matthiola incana chloroplast, complete genome
gi|1214870173|gb|MF083689.2| Chlamydomonas reinhardtii strain CC-2359 lts1-30 mt- chloroplast, complete genome
gi|1212783862|gb|MF083692.1| Chlamydomonas reinhardtii strain CC-373 ac-u-c-2-21 chloroplast, complete genome
gi|1212783794|gb|MF083691.1| Chlamydomonas reinhardtii strain CC-1051 M18 (ac9) mt+ chloroplast, complete genome
gi|1212783729|gb|MF083690.1| Chlamydomonas reinhardtii strain CC-1375 ac-u-lambda mt+ chloroplast, complete genome
gi|1212783593|gb|MF083688.1| Chlamydomonas reinhardtii strain CC-4199 lts1-204 chloroplast, complete genome
gi|1029978160|gb|KT852702.1| Cucumis sativus var. hardwickii chloroplast, complete genome
gi|1212897534|emb|LN849914.1| Saccharum hybrid chloroplast complete genome, cultivar RB72454
gi|1212897320|emb|LN849912.1| Saccharum spontaneum chloroplast complete genome, cultivar SES234B
gi|1211677809|ref|NC_035154.1| Dendrobium moniliforme chloroplast DNA, complete genome
gi|1211677584|ref|NC_035143.1| Ocimum basilicum chloroplast, complete genome
gi|1211677471|ref|NC_035140.1| Cistanthe longiscapa chloroplast, complete genome
gi|1209554969|gb|KY951992.1| Castanea mollissima chloroplast, complete genome
gi|1096244206|gb|KX852445.1| Samanea saman chloroplast, complete genome
gi|1096244084|gb|KX852444.1| Pithecellobium flexicaule chloroplast, complete genome
gi|1096243972|gb|KX852443.1| Piptadenia communis chloroplast, complete genome
gi|1096243860|gb|KX852442.1| Parkia javanica chloroplast, complete genome
gi|1206255283|ref|NC_035068.1| Juniperus communis chloroplast, complete genome
gi|1206255208|ref|NC_035067.1| Abies sibirica chloroplast, complete genome
gi|1206255126|ref|NC_035066.1| Taxus baccata chloroplast, complete genome
gi|1206254914|ref|NC_035056.1| Hansenia forrestii chloroplast, complete genome
gi|1206254828|ref|NC_035055.1| Hansenia oviformis chloroplast, complete genome
gi|1206254742|ref|NC_035054.1| Hansenia forbesii chloroplast, complete genome
gi|1206254656|ref|NC_035053.1| Hansenia weberbaueriana chloroplast, complete genome
gi|1206254560|ref|NC_035051.1| Garnotia tenella chloroplast, complete genome
gi|1206254476|ref|NC_035049.1| Eulaliopsis binata chloroplast, complete genome
gi|1206254392|ref|NC_035047.1| Chrysopogon orientalis chloroplast, complete genome
gi|1206254308|ref|NC_035046.1| Germainia capitata chloroplast, complete genome
gi|1206254224|ref|NC_035045.1| Schizachyrium imberbe chloroplast, complete genome
gi|1206254140|ref|NC_035043.1| Schizachyrium tenerum chloroplast, complete genome
gi|1206254057|ref|NC_035042.1| Garnotia thailandica chloroplast, complete genome
gi|1206253973|ref|NC_035041.1| Andropogon distachyos chloroplast, complete genome
gi|1206253889|ref|NC_035040.1| Cymbopogon flexuosus chloroplast, complete genome
gi|1206253805|ref|NC_035039.1| Schizachyrium spicatum chloroplast, complete genome
gi|1206253721|ref|NC_035038.1| Andropogon burmanicus chloroplast, complete genome
gi|1206253637|ref|NC_035037.1| Hyparrhenia diplandra chloroplast, complete genome
gi|1206253553|ref|NC_035036.1| Mnesithea helferi chloroplast, complete genome
gi|1206253469|ref|NC_035035.1| Chrysopogon gryllus chloroplast, complete genome
gi|1206253385|ref|NC_035034.1| Chrysopogon zizanioides chloroplast, complete genome
gi|1206253301|ref|NC_035033.1| Parahyparrhenia siamensis chloroplast, complete genome
gi|1206253133|ref|NC_035031.1| Eulalia siamensis chloroplast, complete genome
gi|1206253049|ref|NC_035028.1| Eremochloa ciliaris chloroplast, complete genome
gi|1206252965|ref|NC_035026.1| Eulalia contorta chloroplast, complete genome
gi|1206252881|ref|NC_035025.1| Heteropogon triticeus chloroplast, complete genome
gi|1206252797|ref|NC_035024.1| Pseudosorghum fasciculare chloroplast, complete genome
gi|1206252713|ref|NC_035023.1| Eremochloa eriopoda chloroplast, complete genome
gi|1206252629|ref|NC_035022.1| Hemisorghum mekongense chloroplast, complete genome
gi|1206252545|ref|NC_035021.1| Themeda villosa chloroplast, complete genome
gi|1206252461|ref|NC_035020.1| Dimeria ornithopoda chloroplast, complete genome
gi|1206252377|ref|NC_035019.1| Themeda arguens chloroplast, complete genome
gi|1206252294|ref|NC_035017.1| Arthraxon lanceolatus chloroplast, complete genome
gi|1206252211|ref|NC_035016.1| Themeda triandra chloroplast, complete genome
gi|1206252127|ref|NC_035015.1| Schizachyrium sanguineum chloroplast, complete genome
gi|1206252043|ref|NC_035013.1| Schizachyrium brevifolium chloroplast, complete genome
gi|1206251959|ref|NC_035012.1| Andropogon chinensis chloroplast, complete genome
gi|1206251875|ref|NC_035010.1| Andropogon fastigiatus chloroplast, complete genome
gi|1206251792|ref|NC_035009.1| Kerriochloa siamensis chloroplast, complete genome
gi|1206251694|ref|NC_035006.1| Morella rubra isolate YNML chloroplast, complete genome
gi|1206251444|ref|NC_034996.1| Aster altaicus chloroplast, complete genome
gi|1206251046|ref|NC_034988.1| Archidendron lucyi chloroplast, complete genome
gi|1206250953|ref|NC_034987.1| Albizia odoratissima chloroplast, complete genome
gi|1206250869|ref|NC_034986.1| Adenanthera microsperma chloroplast, complete genome
gi|1206250777|ref|NC_034985.1| Acacia dealbata chloroplast, complete genome
gi|1206250148|ref|NC_035069.1| Pinus sylvestris chloroplast, complete genome
gi|1206250065|ref|NC_035050.1| Arthraxon microphyllus chloroplast, complete genome
gi|1206249982|ref|NC_035048.1| Arthraxon hispidus chloroplast, complete genome
gi|1206249899|ref|NC_035044.1| Polytoca digitata chloroplast, complete genome
gi|1206249815|ref|NC_035030.1| Andropogon abyssinicus chloroplast, complete genome
gi|1206249731|ref|NC_035029.1| Schizachyrium exile chloroplast, complete genome
gi|1206249647|ref|NC_035027.1| Heteropogon contortus chloroplast, complete genome
gi|1206249563|ref|NC_035018.1| Dichanthium sericeum chloroplast, complete genome
gi|1206249479|ref|NC_035014.1| Themeda arundinacea chloroplast, complete genome
gi|1206249395|ref|NC_035011.1| Hyparrhenia rufa chloroplast, complete genome
gi|1206249280|ref|NC_035000.1| Chionanthus retusus chloroplast, complete genome
gi|1203187948|dbj|LC085347.1| Paphiopedilum armeniacum chloroplast DNA, complete genome
gi|1203187867|dbj|LC085346.1| Goodyera schlechtendaliana chloroplast DNA, complete genome
gi|1200753812|gb|KY635884.1| Chenopodium quinoa chloroplast, complete genome
gi|1200753388|gb|KY635879.1| Psidium guajava chloroplast, complete genome
gi|1199277915|gb|KY613608.1| Auxenochlorella protothecoides strain UTEX 2341 chloroplast, complete genome
gi|1049299382|ref|NC_030712.1| Neottia ovata voucher Jin X.H. 14242 (PE) chloroplast, complete genome
gi|1043444406|ref|NC_030500.1| Zeugites pittieri voucher ISC<USA-IA_:Clark et al. 1171 chloroplast, complete genome
gi|1043443818|ref|NC_030493.1| Panicum capillare voucher CAN:Saarela 769 chloroplast, complete genome
gi|1043443482|ref|NC_030489.1| Megathyrsus maximus voucher PI<ITA_:12181 chloroplast, complete genome
gi|1043378159|ref|NC_030598.1| Panax stipuleanatus chloroplast, complete genome
gi|1043377138|ref|NC_030575.1| Licania tomentosa chloroplast, complete genome
gi|1043374421|ref|NC_030540.1| Ludisia discolor chloroplast, complete genome
gi|1043374173|ref|NC_030532.1| Oenothera villaricae strain berteriana Schwemmle chloroplast, complete genome
gi|1043373198|ref|NC_030504.1| Liriodendron chinense chloroplast, complete genome
gi|1043373114|ref|NC_030486.1| Eleusine indica chloroplast, complete genome
gi|340034091|ref|NC_015818.1| Hydrocotyle verticillata chloroplast, complete genome
gi|1182636361|ref|NC_034364.1| Tarenaya hassleriana chloroplast, complete genome
gi|1199895688|ref|NC_034952.1| Lagerstroemia subcostata chloroplast, complete genome
gi|1199895603|ref|NC_034950.1| Chenopodium album voucher KWNU81461 chloroplast, complete genome
gi|1199895518|ref|NC_034949.1| Chenopodium quinoa voucher IT123455 chloroplast, complete genome
gi|1199895367|ref|NC_034943.1| Chamaecyparis formosensis chloroplast DNA, complete genome
gi|1199895284|ref|NC_034942.1| Dacrycarpus imbricatus chloroplast DNA, complete genome
gi|1199895201|ref|NC_034941.1| Taxodium distichum chloroplast DNA, complete genome
gi|1199895119|ref|NC_034940.1| Callitris rhomboidea chloroplast DNA, complete genome
gi|1199895002|ref|NC_034935.1| Hydrangea petiolaris chloroplast, complete genome
gi|1199894915|ref|NC_034934.1| Hydrangea serrata cultivar Hallasan chloroplast, complete genome
gi|1199894608|ref|NC_034925.1| Phoebe chekiangensis chloroplast, complete genome
gi|1199894312|ref|NC_034914.1| Actinidia eriantha chloroplast, complete genome
gi|1199894227|ref|NC_034913.1| Actinidia arguta chloroplast, complete genome
gi|1199894141|ref|NC_034910.1| Carpinus tientaiensis chloroplast, complete genome
gi|1199894056|ref|NC_034909.1| Pyrus pashia voucher PPASH20160703 chloroplast, complete genome
gi|1199893974|ref|NC_034908.1| Schisandra chinensis chloroplast, complete genome
gi|1199893805|ref|NC_034902.1| Diplostephium apiculatum voucher ANDES:Vargas 332 chloroplast, complete genome
gi|1199893719|ref|NC_034901.1| Diplostephium goodspeedii voucher HUSA:Vargas 373 chloroplast, complete genome
gi|1199893633|ref|NC_034900.1| Diplostephium rosmarinifolium voucher ANDES:Vargas 304 chloroplast, complete genome
gi|1199893547|ref|NC_034899.1| Diplostephium coriaceum voucher US:Barclay 6691 chloroplast, complete genome
gi|1199893461|ref|NC_034898.1| Aztecaster matudae voucher TEX:Hinton 29102 chloroplast, complete genome
gi|1199893375|ref|NC_034895.1| Diplostephium inesianum voucher US:Barclay 6546 chloroplast, complete genome
gi|1199893289|ref|NC_034893.1| Diplostephium frontinense voucher ANDES:Vargas 524 chloroplast, complete genome
gi|1199893203|ref|NC_034892.1| Diplostephium schultzii voucher ANDES:Vargas 164 chloroplast, complete genome
gi|1199893117|ref|NC_034891.1| Diplostephium empetrifolium voucher QCA:Vargas 469 chloroplast, complete genome
gi|1199893031|ref|NC_034889.1| Westoniella kohkemperi voucher TEX:Pruskii 3925 chloroplast, complete genome
gi|1199892945|ref|NC_034887.1| Diplostephium venezuelense voucher US:Norrbom 89V33 chloroplast, complete genome
gi|1199892859|ref|NC_034885.1| Diplostephium romeroi voucher US:Barclay 6775 chloroplast, complete genome
gi|1199892773|ref|NC_034881.1| Diplostephium crypteriophyllum voucher QCA:Vargas 467 chloroplast, complete genome
gi|1199892687|ref|NC_034880.1| Diplostephium espinosae voucher QCA:Vargas 464 chloroplast, complete genome
gi|1199892601|ref|NC_034879.1| Diplostephium costaricense voucher TEX:Martinez 33 chloroplast, complete genome
gi|1199892515|ref|NC_034878.1| Diplostephium lacunosum voucher ANDES:Vargas 260 chloroplast, complete genome
gi|1199892429|ref|NC_034877.1| Laennecia sophiifolia voucher TEX:Reina 2010-805 chloroplast, complete genome
gi|1199892343|ref|NC_034876.1| Diplostephium antioquense voucher ANDES:Vargas 533 chloroplast, complete genome
gi|1199892257|ref|NC_034875.1| Diplostephium glutinosum voucher ANDES:Vargas 339 chloroplast, complete genome
gi|1199892171|ref|NC_034874.1| Diplostephium eriophorum voucher ANDES:Vargas 505 chloroplast, complete genome
gi|1199892085|ref|NC_034873.1| Diplostephium phylicoides voucher ANDES:Vargas 301 chloroplast, complete genome
gi|1199891999|ref|NC_034871.1| Diplostephium haenkei voucher HUSA:Vargas 372 chloroplast, complete genome
gi|1199891913|ref|NC_034870.1| Diplostephium ericoides voucher QCA:Vargas 489 chloroplast, complete genome
gi|1199891827|ref|NC_034869.1| Diplostephium cinereum voucher HUSA:Caceres 1494 chloroplast, complete genome
gi|1199891741|ref|NC_034868.1| Baccharis tricuneata voucher HUSA:Vargas 356 chloroplast, complete genome
gi|1199891655|ref|NC_034867.1| Diplostephium gnidioides voucher HUSA:Vargas 430 chloroplast, complete genome
gi|1199891569|ref|NC_034866.1| Blakiella bartsiifolia voucher TEX:Cuatrecasas 28129 chloroplast, complete genome
gi|1199891483|ref|NC_034865.1| Diplostephium rupestre voucher ANDES:Vargas 504 chloroplast, complete genome
gi|1199891397|ref|NC_034864.1| Exostigma notobellidiastrum voucher TEX:Tressens 6388 chloroplast, complete genome
gi|1199891311|ref|NC_034863.1| Diplostephium revolutum voucher ANDES:Vargas 321 chloroplast, complete genome
gi|1199891225|ref|NC_034861.1| Diplostephium colombianum voucher ANDES:Vargas 299 chloroplast, complete genome
gi|1199891139|ref|NC_034860.1| Diplostephium tenuifolium voucher ANDES:Vargas 520 chloroplast, complete genome
gi|1199891053|ref|NC_034853.1| Diplostephium barclayanum voucher QCA:Vargas 477 chloroplast, complete genome
gi|1199890968|ref|NC_034852.1| Baccharis genistelloides voucher HUSA:Vargas 358 chloroplast, complete genome
gi|1199890882|ref|NC_034851.1| Soliva sessilis voucher F:Sagastegui 17106 chloroplast, complete genome
gi|1199890725|ref|NC_034840.1| Lilium cernuum chloroplast, complete genome
gi|1199864534|ref|NC_034951.1| Solanum berthaultii voucher PI310981 chloroplast, complete genome
gi|1199864431|ref|NC_034936.1| Schizophragma hydrangeoides chloroplast, complete genome
gi|1199864335|ref|NC_034926.1| Phoebe bournei chloroplast, complete genome
gi|1199864235|ref|NC_034903.1| Diplostephium ochraceum voucher ANDES:Vargas 161 chloroplast, complete genome
gi|1199864149|ref|NC_034897.1| Diplostephium camargoanum voucher ANDES:Vargas 319 chloroplast, complete genome
gi|1199864063|ref|NC_034896.1| Diplostephium heterophyllum voucher ANDES:Vargas 162 chloroplast, complete genome
gi|1199863977|ref|NC_034894.1| Diplostephium jaramilloi voucher FMB:Prieto 1118 chloroplast, complete genome
gi|1199863891|ref|NC_034890.1| Parastrephia quadrangularis voucher HUSA:Vargas 440 chloroplast, complete genome
gi|1199863805|ref|NC_034888.1| Floscaldasia hypsophila voucher ANDES:Cleef 10912 chloroplast, complete genome
gi|1199863719|ref|NC_034886.1| Diplostephium cayambense voucher ANDES:Vargas 234 chloroplast, complete genome
gi|1199863633|ref|NC_034884.1| Hinterhubera ericoides voucher TEX:Stergios 20385 chloroplast, complete genome
gi|1199863547|ref|NC_034883.1| Diplostephium foliosissimum voucher F:Sagastegui 16804 chloroplast, complete genome
gi|1199863461|ref|NC_034882.1| Diplostephium azureum voucher HUSA:Vargas 389 chloroplast, complete genome
gi|1199863375|ref|NC_034872.1| Diplostephium cajamarquillense voucher F:Sagastegui 17024 chloroplast, complete genome
gi|1199863289|ref|NC_034862.1| Diplostephium gynoxyoides voucher HUSA:Vargas 395 chloroplast, complete genome
gi|1199863203|ref|NC_034859.1| Diplostephium rhomboidale voucher QCA:Vargas 492 chloroplast, complete genome
gi|1199863117|ref|NC_034858.1| Laestadia muscicola voucher TEX:Paco 31 chloroplast, complete genome
gi|1199863031|ref|NC_034857.1| Diplostephium floribundum voucher ANDES:Vargas 499 chloroplast, complete genome
gi|1199862945|ref|NC_034856.1| Diplostephium callilepis voucher HUSA:Vargas 376 chloroplast, complete genome
gi|1199862859|ref|NC_034855.1| Heterothalamus alienus voucher TEX:Bartlett 20909 chloroplast, complete genome
gi|1199862773|ref|NC_034854.1| Diplostephium glandulosum voucher ANDES:Vargas 247 chloroplast, complete genome
gi|1199862687|ref|NC_034850.1| Diplostephium cinerascens voucher ANDES:Vargas 446 chloroplast, complete genome
gi|1199862601|ref|NC_034849.1| Oritrophium peruvianum voucher ANDES:Vargas 448 chloroplast, complete genome
gi|1199862515|ref|NC_034848.1| Archibaccharis asperifolia voucher TEX:Trujillo 1192 chloroplast, complete genome
gi|1199862429|ref|NC_034847.1| Diplostephium alveolatum voucher ANDES:Vargas 205 chloroplast, complete genome
gi|1198277921|gb|KY926621.1| Berchemiella wilsonii var. wilsonii chloroplast, complete genome
gi|940375985|gb|KR476377.1| Gnetum gnemon chloroplast, complete genome
gi|1066800267|gb|KX388160.1| Maackia floribunda chloroplast, complete genome
gi|1196593381|gb|KY596160.1| Coix lacryma-jobi chloroplast, complete genome
gi|1196591534|gb|KY596138.1| Arthraxon prionodes chloroplast, complete genome
gi|1195856965|gb|KY595463.1| Gentiana crassicaulis voucher YN201601-1 chloroplast, complete genome
gi|1195856879|gb|KY595462.1| Gentiana crassicaulis voucher SC201602-1 chloroplast, complete genome
gi|1195856793|gb|KY595461.1| Gentiana crassicaulis voucher SC201601-1 chloroplast, complete genome
gi|1195856707|gb|KY595460.1| Gentiana crassicaulis voucher GZ201601-1 chloroplast, complete genome
gi|1195856621|gb|KY595459.1| Gentiana crassicaulis voucher GS201601-1 chloroplast, complete genome
gi|1195856535|gb|KY595458.1| Gentiana crassicaulis voucher 2016XZ011-1 chloroplast, complete genome
gi|1195856449|gb|KY595457.1| Gentiana crassicaulis voucher XZ201214-4 chloroplast, complete genome
gi|1195856365|gb|KY476637.1| Morella rubra isolate GZMZ chloroplast, complete genome
gi|1195856281|gb|KY476636.1| Morella rubra isolate FJZS chloroplast, complete genome
gi|1195855977|gb|KY606171.1| Gentiana crassicaulis chloroplast, complete genome
gi|1198316428|ref|NC_034832.1| Diplostephium hartwegii voucher QCA:Vargas 456 chloroplast, complete genome
gi|1198315998|ref|NC_034831.1| Diplostephium hippophae voucher HUSA:Vargas 393 chloroplast, complete genome
gi|1198315912|ref|NC_034830.1| Diplostephium oblanceolatum voucher QCA:Vargas 465 chloroplast, complete genome
gi|1198315827|ref|NC_034829.1| Diplostephium jenesanum voucher ANDES:Vargas 509 chloroplast, complete genome
gi|1198315741|ref|NC_034828.1| Diplostephium sagasteguii voucher F:Sagastegui 16951 chloroplast, complete genome
gi|1198315655|ref|NC_034827.1| Diplostephium mutiscuanum voucher ANDES:Vargas 346 chloroplast, complete genome
gi|1198315569|ref|NC_034826.1| Diplostephium serratifolium voucher F:Sagastegui 16159a chloroplast, complete genome
gi|1198315483|ref|NC_034825.1| Diplostephium tachirense voucher ANDES:Vargas 336 chloroplast, complete genome
gi|1198315397|ref|NC_034824.1| Diplostephium meyenii voucher HUSA:Vargas 351 chloroplast, complete genome
gi|1198315311|ref|NC_034823.1| Diplostephium spinulosum voucher ANDES:Vargas 445 chloroplast, complete genome
gi|1198315225|ref|NC_034822.1| Diplostephium juajibioyi voucher ANDES:Vargas 50 chloroplast, complete genome
gi|1198315139|ref|NC_034821.1| Llerasia caucana voucher ANDES:Vargas 444 chloroplast, complete genome
gi|1198315053|ref|NC_034820.1| Diplostephium rhododendroides voucher ANDES:Vargas 233 chloroplast, complete genome
gi|1198314967|ref|NC_034819.1| Lagenophora cuchumatanica voucher TEX:De Jong 694 chloroplast, complete genome
gi|1198314881|ref|NC_034818.1| Diplostephium oblongifolium voucher ANDES:Vargas 344 chloroplast, complete genome
gi|1198314795|ref|NC_034817.1| Diplostephium violaceum voucher ANDES:Vargas 501 chloroplast, complete genome
gi|1198314709|ref|NC_034816.1| Diplostephium lechleri voucher HUSA:Vargas 381 chloroplast, complete genome
gi|1198314623|ref|NC_034815.1| Diplostephium oxapampanum voucher HUSA:Vargas 408 chloroplast, complete genome
gi|1198314537|ref|NC_034814.1| Diplostephium obtusum voucher US:Dorr 9246 chloroplast, complete genome
gi|1198314451|ref|NC_034813.1| Diplostephium juniperinum voucher QCA:Vargas 480 chloroplast, complete genome
gi|1198314365|ref|NC_034812.1| Diplostephium huertasii voucher ANDES:Vargas 518 chloroplast, complete genome
gi|1198314279|ref|NC_034811.1| Diplostephium jelskii voucher USM<PER_:Cano 14716 chloroplast, complete genome
gi|1198314193|ref|NC_034810.1| Diplostephium pulchrum voucher HUSA:Vargas 404 chloroplast, complete genome
gi|340034260|ref|NC_015821.1| Petroselinum crispum chloroplast, complete genome
gi|340033917|ref|NC_015804.1| Crithmum maritimum chloroplast, complete genome
gi|1198019657|ref|NC_034708.1| Amana kuocangshanica chloroplast, complete genome
gi|1198019573|ref|NC_034707.1| Amana edulis chloroplast, complete genome
gi|1198019489|ref|NC_034706.1| Amana anhuiensis chloroplast, complete genome
gi|1198019407|ref|NC_034705.1| Amana wanzhensis chloroplast, complete genome
gi|1198019323|ref|NC_034634.1| Amana erythronioides chloroplast, complete genome
gi|1197711445|ref|NC_034806.1| Torreya grandis chloroplast, complete genome
gi|1197711335|ref|NC_034803.1| Vernicia fordii chloroplast, complete genome
gi|1197710832|ref|NC_034765.1| Oryza meyeriana chloroplast, complete genome
gi|1197710736|ref|NC_034761.1| Oryza grandiglumis chloroplast, complete genome
gi|1197710640|ref|NC_034760.1| Oryza alta chloroplast, complete genome
gi|1197710544|ref|NC_034759.1| Oryza eichingeri chloroplast, complete genome
gi|1197710448|ref|NC_034758.1| Oryza rhizomatis chloroplast, complete genome
gi|1197710350|ref|NC_034744.1| Acer buergerianum chloroplast, complete genome
gi|1197710196|ref|NC_034712.1| Ignatius tetrasporus culture UTEX:2012 chloroplast, complete genome
gi|1197710097|ref|NC_034711.1| Pseudocharacium americanum culture UTEX:2112 chloroplast, complete genome
gi|1197710006|ref|NC_034677.1| Primula stenodonta chloroplast, complete genome
gi|1197709770|ref|NC_034662.1| Lagerstroemia intermedia chloroplast, complete genome
gi|1197690575|ref|NC_034643.1| Ledebouriella seseloides chloroplast, complete genome
gi|1197513437|ref|NC_034802.1| Saccharum spontaneum chloroplast, complete genome
gi|1197513352|ref|NC_034801.1| Plinia trunciflora chloroplast, complete genome
gi|1197513169|ref|NC_034793.1| Tetradoxa omeiensis chloroplast, complete genome
gi|1197513087|ref|NC_034792.1| Adoxa moschatellina chloroplast, complete genome
gi|1197513003|ref|NC_034791.1| Eriachne armittii voucher CAN:J. Saarela 1808 chloroplast, complete genome
gi|1197512906|ref|NC_034788.1| Cupressus chengiana chloroplast, complete genome
gi|1197512595|ref|NC_034777.1| Asparagus officinalis chloroplast, complete genome
gi|1197512340|ref|NC_034766.1| Leersia japonica chloroplast, complete genome
gi|1197512252|ref|NC_034764.1| Oryza ridleyi chloroplast, complete genome
gi|1197512164|ref|NC_034763.1| Oryza longiglumis chloroplast, complete genome
gi|1197512076|ref|NC_034762.1| Oryza latifolia chloroplast, complete genome
gi|1197511852|ref|NC_034747.1| Fargesia denudata chloroplast, complete genome
gi|1197511738|ref|NC_034743.1| Ammopiptanthus nanus chloroplast, complete genome
gi|1197511652|ref|NC_034742.1| Ammopiptanthus mongolicus chloroplast, complete genome
gi|1197511258|ref|NC_034716.1| Melastoma candidum chloroplast, complete genome
gi|1197511155|ref|NC_034714.1| Chamaetrichon capsulatum culture UTEX:1918 chloroplast, complete genome
gi|1197511062|ref|NC_034713.1| Neodangemannia microcystis culture SAG:2022 chloroplast, complete genome
gi|1197510977|ref|NC_034710.1| Pseudoneochloris marina culture UTEX:1445 chloroplast, complete genome
gi|1197510887|ref|NC_034709.1| Trichosarcina mucosa culture SAG:4.90 chloroplast, complete genome
gi|1197510760|ref|NC_034678.1| Primula chrysochlora chloroplast, complete genome
gi|1197510410|ref|NC_034660.1| Lysionotus pauciflorus chloroplast, complete genome
gi|1197510262|ref|NC_034655.1| Hydrodictyon reticulatum voucher HAM0289 chloroplast, complete genome
gi|1197510150|ref|NC_034654.1| Pediastrum duplex voucher EL0201CT chloroplast, complete genome
gi|1197510038|ref|NC_034652.1| Arundo plinii chloroplast, complete genome
gi|1197509910|ref|NC_034648.1| Anaphalis sinica chloroplast, complete genome
gi|1197509810|ref|NC_034645.1| Glehnia littoralis chloroplast, complete genome
gi|1197509710|ref|NC_034644.1| Peucedanum japonicum chloroplast, complete genome
gi|1197509608|ref|NC_034641.1| Androsace bulleyana chloroplast, complete genome
gi|1197509521|ref|NC_034640.1| Androsace paxiana chloroplast, complete genome
gi|1197509436|ref|NC_034639.1| Eriobotrya japonica chloroplast, complete genome
gi|1191081501|gb|KY509314.1| Ostreobium sp. HV05042 chloroplast, complete genome
gi|1191081187|gb|KY412468.1| Hydrangea serrata isolate HS1500 chloroplast, complete genome
gi|1191080922|gb|KY412465.1| Hydrangea serrata isolate HS1200 chloroplast, complete genome
gi|1191080835|gb|KY412464.1| Hydrangea serrata cultivar Japanese Hydrangea serrata chloroplast, complete genome
gi|1191080748|gb|KY412463.1| Hydrangea serrata isolate Ja1 chloroplast, complete genome
gi|1190751783|gb|KX880508.1| Larix potaninii var. chinensis chloroplast, complete genome
gi|1190353199|gb|KX231330.1| Cucumis sativus hybrid Chinese long green (CFND) x Korean solid green (MGLCC) chloroplast, complete genome
gi|1190353115|gb|KX231329.1| Cucumis sativus hybrid Korean solid green (MGLCC) x Chinese long green (CFND) chloroplast, complete genome
gi|1190353031|gb|KX231328.1| Cucumis sativus variety Chinese long green (CFND) chloroplast, complete genome
gi|1190352947|gb|KX231327.1| Cucumis sativus variety Korean solid green (MGLCC) chloroplast, complete genome
gi|1112920523|gb|KX289887.1| Acca sellowiana chloroplast, complete genome
gi|1189419128|gb|CP018170.1| Oryza sativa Indica Group cultivar Shuhui498 chloroplast, complete genome
gi|1186236819|gb|KY419136.1| Hevea brasiliensis isolate 90 chloroplast, complete genome
gi|1186236733|gb|KY419135.1| Hevea brasiliensis isolate 89 chloroplast, complete genome
gi|1186236647|gb|KY419134.1| Hevea brasiliensis isolate 88 chloroplast, complete genome
gi|1186236563|gb|KY419133.1| Hevea brasiliensis isolate 87 chloroplast, complete genome
gi|1186236479|gb|KY363223.1| Hevea brasiliensis isolate 84 chloroplast, complete genome
gi|1186236395|gb|KY363222.1| Hevea brasiliensis isolate 80 chloroplast, complete genome
gi|1186236311|gb|KY363221.1| Hevea brasiliensis isolate 79 chloroplast, complete genome
gi|1186236227|gb|KY363220.1| Hevea brasiliensis isolate 78 chloroplast, complete genome
gi|1186236143|gb|KY363219.1| Hevea brasiliensis isolate 75 chloroplast, complete genome
gi|1186236059|gb|KY363218.1| Hevea brasiliensis isolate 73 chloroplast, complete genome
gi|1186235974|gb|KY363217.1| Hevea brasiliensis isolate 68 chloroplast, complete genome
gi|1186235890|gb|KY363216.1| Hevea brasiliensis isolate 67 chloroplast, complete genome
gi|1083262604|gb|KX118044.1| Angelica gigas cultivar Manchu chloroplast, complete genome
gi|554517556|gb|KF359920.1| Oryza granulata chloroplast, complete genome
gi|554517204|gb|KF359916.1| Oryza australiensis chloroplast, complete genome
gi|554516676|gb|KF359910.1| Oryza officinalis chloroplast, complete genome
gi|554516588|gb|KF359909.1| Oryza minuta chloroplast, complete genome
gi|554516500|gb|KF359908.1| Oryza punctata chloroplast, complete genome
gi|554516412|gb|KF359907.1| Oryza longistaminata chloroplast, complete genome
gi|554516324|gb|KF359906.1| Oryza meridionalis chloroplast, complete genome
gi|554516236|gb|KF359905.1| Oryza glumipatula chloroplast, complete genome
gi|554516148|gb|KF359904.1| Oryza barthii chloroplast, complete genome
gi|554516060|gb|KF359903.1| Oryza glaberrima chloroplast, complete genome
gi|554515972|gb|KF359902.1| Oryza rufipogon chloroplast, complete genome
gi|554515884|gb|KF359901.1| Oryza nivara chloroplast, complete genome
gi|1180566915|gb|KY126841.1| Arabis stelleri subsp. japonica chloroplast, complete genome
gi|1095156397|gb|KX109945.1| Arundo donax chloroplast, complete genome
gi|1184245314|ref|NC_034379.1| Arabidopsis lyrata subsp. lyrata chloroplast DNA, complete genome, strain: MN47
gi|1182636959|ref|NC_034371.1| Primula kwangtungensis chloroplast, complete genome
gi|1182636875|ref|NC_034370.1| Lilium taliense chloroplast, complete genome
gi|1182636790|ref|NC_034369.1| Fritillaria ussuriensis chloroplast, complete genome
gi|1182636703|ref|NC_034368.1| Fritillaria thunbergii chloroplast, complete genome
gi|1182636619|ref|NC_034367.1| Aethionema arabicum chloroplast, complete genome
gi|1182636533|ref|NC_034366.1| Arabidopsis halleri chloroplast, complete genome
gi|1182636447|ref|NC_034365.1| Arabidopsis lyrata chloroplast, complete genome
gi|1182636273|ref|NC_034363.1| Lepidium meyenii chloroplast, complete genome
gi|1182636185|ref|NC_034362.1| Thlaspi arvense chloroplast, complete genome
gi|1182636101|ref|NC_034361.1| Neotorularia korolkowii chloroplast, complete genome
gi|1182636015|ref|NC_034360.1| Megacarpaea delavayi chloroplast, complete genome
gi|1182635935|ref|NC_034359.1| Solms-laubachia eurycarpa chloroplast, complete genome
gi|1182635763|ref|NC_034357.1| Megadenia pygmaea chloroplast, complete genome
gi|687814831|gb|KJ956785.1| Clematis terniflora chloroplast, complete genome
gi|1181493896|ref|NC_034347.1| Fragaria pentaphylla chloroplast, complete genome
gi|1181493792|ref|NC_034346.1| Acer griseum chloroplast, complete genome
gi|1181493389|ref|NC_034331.1| Primula persimilis chloroplast, complete genome
gi|1181492450|ref|NC_034312.1| Rehmannia elata chloroplast, complete genome
gi|1181492354|ref|NC_034311.1| Rehmannia piasezkii chloroplast, complete genome
gi|1181492246|ref|NC_034310.1| Rehmannia solanifolia chloroplast, complete genome
gi|1181492144|ref|NC_034309.1| Rehmannia henryi chloroplast, complete genome
gi|1181492043|ref|NC_034308.1| Rehmannia glutinosa chloroplast, complete genome
gi|1181491833|ref|NC_034299.1| Alyssum desertorum voucher ADES20160707 chloroplast, complete genome
gi|1181491705|ref|NC_034295.1| Ostrya trichocarpa chloroplast, complete genome
gi|1181491460|ref|NC_034287.1| Cardamine limprichtiana chloroplast, complete genome
gi|1181491375|ref|NC_034286.1| Alliaria grandifolia chloroplast, complete genome
gi|1181491298|ref|NC_034285.1| Passiflora edulis chloroplast, complete genome
gi|1181197114|ref|NC_034315.1| Cyclocarya paliurus chloroplast, complete genome
gi|1177817412|gb|KX063946.1| Diplostephium sp. CAJ2 voucher F:Sanchez 11193 chloroplast, complete genome
gi|1177817068|gb|KX063942.1| Diplostephium pulchrum voucher HUSA:Ortiz 722 chloroplast, complete genome
gi|1177816724|gb|KX063938.1| Diplostephium sp. CAJ2 voucher HUSA:Vargas 415 chloroplast, complete genome
gi|1177816552|gb|KX063936.1| Diplostephium schultzii voucher ANDES:Vargas 500 chloroplast, complete genome
gi|1177815005|gb|KX063918.1| Diplostephium sp. CAJ2 voucher HUSA:Vargas 427 chloroplast, complete genome
gi|1177813801|gb|KX063904.1| Diplostephium sp. CAJ2 voucher HUSA:Vargas 419 chloroplast, complete genome
gi|1177813629|gb|KX063902.1| Diplostephium sp. CAJ2 voucher F:Sagastegui 15758 chloroplast, complete genome
gi|1177812597|gb|KX063890.1| Diplostephium rhomboidale voucher ANDES:Vargas 340 chloroplast, complete genome
gi|1177810963|gb|KX063871.1| Diplostephium sp. CAJ2 voucher HUA:Alzate 3284 chloroplast, complete genome
gi|1177810619|gb|KX063867.1| Diplostephium sp. CAJ2 voucher HUSA:Ortiz 815 chloroplast, complete genome
gi|1177809846|gb|KX063858.1| Diplostephium sp. CAJ2 voucher HUSA:Vargas 414 chloroplast, complete genome
gi|1179788179|gb|KX814336.2| Corylus chinensis chloroplast, complete genome
gi|1179788178|gb|KX822767.2| Corylus fargesii chloroplast, complete genome
gi|1179788170|gb|KX822768.2| Corylus avellana chloroplast, complete genome
gi|1179788167|gb|KX822769.2| Corylus heterophylla chloroplast, complete genome
gi|1151120516|gb|KX886352.1| Camelina sativa chloroplast, complete genome
gi|1172960256|gb|KY646167.1| Fritillaria cirrhosa chloroplast, complete genome
gi|1173244138|ref|NC_034228.1| Schoepfia jasminodora chloroplast, complete genome
gi|1151119935|gb|KU985054.1| Prunus yedoensis chloroplast, complete genome
gi|1111244544|gb|KY117235.1| Arracacia xanthorrhiza chloroplast, complete genome
gi|1168043754|ref|NC_034229.1| Glycyrrhiza lepidota chloroplast, complete genome
gi|1158586937|gb|KY084475.1| Cannabis sativa chloroplast, complete genome
gi|1080112271|gb|KX639503.1| Ranunculus austro-oreganus chloroplast, complete genome
gi|827345129|gb|KR232566.1| Salvia rosmarinus chloroplast, complete genome
gi|1096115099|dbj|LC147381.1| Citrus depressa chloroplast DNA, complete genome, isolate: MM2
gi|1151121184|gb|KY293680.1| Tillandsia usneoides chloroplast, complete genome
gi|1143272593|gb|KX832629.1| Callitropsis vietnamensis chloroplast, complete genome
gi|1143272509|gb|KX832628.1| Thujopsis dolabrata chloroplast, complete genome
gi|1143272426|gb|KX832627.1| Thuja standishii chloroplast, complete genome
gi|1143272342|gb|KX832626.1| Platycladus orientalis chloroplast, complete genome
gi|1143272258|gb|KX832625.1| Juniperus formosana chloroplast, complete genome
gi|1143272175|gb|KX832624.1| Hesperocyparis glabra chloroplast, complete genome
gi|1143272091|gb|KX832623.1| Chamaecyparis hodginsii chloroplast, complete genome
gi|1143272007|gb|KX832622.1| Chamaecyparis lawsoniana chloroplast, complete genome
gi|1143271923|gb|KX832621.1| Calocedrus macrolepis chloroplast, complete genome
gi|1150881910|gb|KX904873.1| Nyssa sinensis chloroplast, complete genome
gi|1150881824|gb|KX904872.1| Davidia involucrata chloroplast, complete genome
gi|1150565125|gb|KY347906.1| Leersia perrieri chloroplast, complete genome
gi|1150563547|gb|KY626042.1| Camellia luteoflora voucher CLUTE20161220 chloroplast, complete genome
gi|1150563458|gb|KY626041.1| Camellia liberofilamenta voucher CLIBE20161220 chloroplast, complete genome
gi|1150563370|gb|KY626040.1| Camellia huana voucher CHUAN20161220 chloroplast, complete genome
gi|1150311553|gb|KX703001.1| Annamocarya sinensis chloroplast, complete genome
gi|1078190962|gb|KU891817.1| Glycyrrhiza glabra voucher MPS000350-1 chloroplast, complete genome
gi|1064265242|gb|KU862308.1| Glycyrrhiza uralensis voucher MPS004535 chloroplast, complete genome
gi|1064265165|gb|KU862307.1| Glycyrrhiza glabra x Glycyrrrhiza uralensis voucher MPS002499 chloroplast, complete genome
gi|1001185185|gb|KU170609.1| Brachypodium distachyon chloroplast, complete genome
gi|1149553181|gb|KX499861.1| Malus doumeri chloroplast, complete genome
gi|1149553097|gb|KX499860.1| Docynia delavayi chloroplast, complete genome
gi|1149553014|gb|KX499859.1| Malus baccata chloroplast, complete genome
gi|1149552931|gb|KX499857.1| Cydonia oblonga chloroplast, complete genome
gi|1115555787|gb|KX377117.1| Populus nigra chloroplast, complete genome
gi|1092182280|gb|KU729879.1| Cajanus cajan chloroplast, complete genome
gi|1092182193|gb|KU729878.1| Cajanus scarabaeoides chloroplast, complete genome
gi|1080112152|gb|KU743927.1| Cycas debaoensis voucher Jiang_DB-2015 chloroplast, complete genome
gi|999812227|gb|KU170142.1| Pachycladon fastigiatum chloroplast, complete genome
gi|1150195699|ref|NC_033975.1| Sorbus torminalis chloroplast, complete genome
gi|1111246128|gb|KX094399.1| Amaranthus tricolor chloroplast, complete genome
gi|1049740970|gb|KU556690.1| Aconitum volubile voucher MBC_KIOM-2015-73 chloroplast, complete genome
gi|1150195532|ref|NC_033862.1| Streptochaeta spicata chloroplast, complete genome
gi|1150150649|ref|NC_033979.1| Ficus religiosa voucher Ronsted86 chloroplast, complete genome
gi|1150150445|ref|NC_033970.1| Symplocarpus renifolius chloroplast, complete genome
gi|1150149464|ref|NC_033913.1| Akebia quinata chloroplast, complete genome
gi|1150149335|ref|NC_033910.1| Euphorbia esula cultivar 1984-ND001 chloroplast, complete genome
gi|1150149201|ref|NC_033908.1| Lilium fargesii chloroplast, complete genome
gi|1150148903|ref|NC_033895.1| Anoectochilus emeiensis chloroplast DNA, complete genome
gi|1150148812|ref|NC_033894.1| Juglans hopeiensis chloroplast, complete genome
gi|1150148357|ref|NC_033881.1| Castanea henryi voucher CHEN20160703 chloroplast, complete genome
gi|1150148269|ref|NC_033880.1| Chasechloa madagascariensis voucher P:H. Perrier de la Bathie 11217 chloroplast, complete genome
gi|1150148178|ref|NC_033879.1| Brachiaria fragrans voucher P:J.M. Bosser 19160 chloroplast, complete genome
gi|1150148093|ref|NC_033878.1| Sambucus williamsii chloroplast, complete genome
gi|1150147785|ref|NC_033876.1| Populus rotundifolia chloroplast, complete genome
gi|1150147677|ref|NC_033874.1| Huperzia serrata chloroplast, complete genome
gi|1150147489|ref|NC_033864.1| Leptaspis zeylanica chloroplast, complete genome
gi|1150147413|ref|NC_033863.1| Leptaspis banksii chloroplast, complete genome
gi|1150084251|ref|NC_033978.1| Betula nana chloroplast, complete genome
gi|1150083956|ref|NC_033871.1| Cucumis x hytivus chloroplast, complete genome
gi|1149009743|gb|KY025562.1| Utricularia foliosa chloroplast, complete genome
gi|1078191322|gb|KU764518.1| Actinostachys pennula voucher Sant'Anna 650 (NY) chloroplast, complete genome
gi|1043378750|ref|NC_030631.1| Pseudolarix amabilis chloroplast DNA, complete genome
gi|1043378676|ref|NC_030630.1| Tsuga chinensis chloroplast DNA, complete genome
gi|745998831|ref|NC_025524.1| Symbiochloris handae culture-collection SAG:2150 chloroplast, complete genome
gi|1034702476|gb|KT932967.1| Chaenomeles sinensis chloroplast, complete genome
gi|1034702308|gb|KT932965.1| Chaenomeles speciosa chloroplast, complete genome
gi|1115555196|gb|KX364399.1| Orychophragmus violaceus chloroplast, complete genome
gi|1010924143|gb|KT220692.1| Perilla setoyensis chloroplast, complete genome
gi|1010924054|gb|KT220691.1| Perilla frutescens var. hirtella chloroplast, complete genome
gi|1010923965|gb|KT220690.1| Perilla citriodora voucher B17 chloroplast, complete genome
gi|1010923876|gb|KT220689.1| Perilla frutescens var. frutescens voucher P285 chloroplast, complete genome
gi|1010923787|gb|KT220688.1| Perilla frutescens var. crispa cultivar atropurpurea voucher P207 chloroplast, complete genome
gi|1010923698|gb|KT220687.1| Perilla frutescens var. crispa voucher P205 chloroplast, complete genome
gi|1010923609|gb|KT220686.1| Perilla frutescens f. crispidiscolor voucher P181 chloroplast, complete genome
gi|1010923520|gb|KT220685.1| Perilla frutescens var. acuta voucher P177 chloroplast, complete genome
gi|1010923431|gb|KT220684.1| Perilla frutescens cultivar viridis voucher P170 chloroplast, complete genome
gi|1021781485|gb|KX013546.1| Pyramimonas parkeae strain NIES254 chloroplast, complete genome
gi|1143271839|gb|KX832620.1| Calocedrus formosana chloroplast, complete genome
gi|1139696946|gb|KX572149.1| Lagerstroemia speciosa chloroplast, complete genome
gi|1045961302|gb|KU318669.1| Aconitum coreanum voucher YSG-KIOM-2015-31 chloroplast, complete genome
gi|597710849|gb|KJ174105.1| Triticum urartu chloroplast, complete genome
gi|1135077244|ref|NC_033503.1| Carpinus putoensis chloroplast, complete genome
gi|1134945536|ref|NC_033535.1| Rhus chinensis chloroplast, complete genome
gi|1134945448|ref|NC_033534.1| Rehmannia chingii chloroplast, complete genome
gi|1134945269|ref|NC_033526.1| Capsicum tovarii chloroplast, complete genome
gi|1134945181|ref|NC_033525.1| Capsicum chacoense chloroplast, complete genome
gi|1134945093|ref|NC_033524.1| Capsicum galapagoense chloroplast, complete genome
gi|1134944964|ref|NC_033520.1| Paris quadrifolia chloroplast, complete genome
gi|1134944877|ref|NC_033519.1| Paris vietnamensis chloroplast, complete genome
gi|1134944792|ref|NC_033518.1| Daiswa yunnanensis chloroplast, complete genome
gi|1134944707|ref|NC_033517.1| Daiswa chinensis chloroplast, complete genome
gi|1134944622|ref|NC_033516.1| Paris marmorata chloroplast, complete genome
gi|1134944537|ref|NC_033514.1| Paris luquanensis chloroplast, complete genome
gi|1134944450|ref|NC_033513.1| Daiswa forrestii chloroplast, complete genome
gi|1134944367|ref|NC_033512.1| Daiswa dunniana chloroplast, complete genome
gi|1134944282|ref|NC_033511.1| Paris cronquistii chloroplast, complete genome
gi|1134944074|ref|NC_033502.1| Diospyros blancoi voucher PDBK 2014-0240 chloroplast, complete genome
gi|1134943988|ref|NC_033501.1| Pouteria campechiana voucher PDBK 2014-0238 chloroplast, complete genome
gi|1134943902|ref|NC_033500.1| Orychophragmus hupehensis chloroplast, complete genome
gi|1134943816|ref|NC_033499.1| Orychophragmus taibaiensis chloroplast, complete genome
gi|1134943730|ref|NC_033498.1| Orychophragmus diffusus chloroplast, complete genome
gi|1134942596|ref|NC_033527.1| Capsicum eximium chloroplast, complete genome
gi|1134942511|ref|NC_033515.1| Paris mairei chloroplast, complete genome
gi|1133410193|ref|NC_033396.1| Gossypium aridum chloroplast, complete genome
gi|1073625614|ref|NC_031333.1| Oryza sativa cultivar TN1 chloroplast, complete genome
gi|953244989|ref|NC_028430.1| Dendrobium huoshanense chloroplast, complete genome
gi|910355233|ref|NC_027678.1| Oryza sativa cultivar Milyang23 voucher WAB0028987 from South Korea chloroplast, complete genome
gi|746001659|ref|NC_026065.1| Sedum takesimense chloroplast, complete genome
gi|657173776|ref|NC_024291.1| Tetraphis pellucida chloroplast, complete genome
gi|452848666|ref|NC_020316.1| Magnolia officinalis chloroplast, complete genome
gi|395001654|ref|NC_018114.1| Erycina pusilla chloroplast, complete genome
gi|394830869|ref|NC_018112.1| Gossypium areysianum chloroplast, complete genome
gi|1133411008|ref|NC_033412.1| Aletris fauriei chloroplast, complete genome
gi|1133410922|ref|NC_033411.1| Aletris spicata chloroplast, complete genome
gi|1133410825|ref|NC_033409.1| Castanopsis concinna voucher Strijk_1489 chloroplast, complete genome
gi|1133410618|ref|NC_033401.1| Gossypium australe chloroplast, complete genome
gi|1133410533|ref|NC_033400.1| Gossypium armourianum chloroplast, complete genome
gi|1133410448|ref|NC_033399.1| Gossypium nelsonii chloroplast, complete genome
gi|1133410363|ref|NC_033398.1| Gossypium populifolium chloroplast, complete genome
gi|1133410278|ref|NC_033397.1| Gossypium trilobum chloroplast, complete genome
gi|1133410108|ref|NC_033395.1| Gossypium davidsonii chloroplast, complete genome
gi|1133410023|ref|NC_033394.1| Gossypium klotzschianum chloroplast, complete genome
gi|1133409852|ref|NC_033387.1| Palmophyllum crassum chloroplast DNA, complete genome
gi|1133407744|ref|NC_033354.1| Carissa macrocarpa chloroplast, complete genome
gi|1133407618|ref|NC_033350.1| Averrhoa carambola voucher PDBK 2014-0241 chloroplast, complete genome
gi|1133407492|ref|NC_033346.1| Bupleurum latissimum chloroplast, complete genome
gi|1133407409|ref|NC_033345.1| Pterygopleurum neurophyllum chloroplast, complete genome
gi|1133407323|ref|NC_033344.1| Peucedanum insolens chloroplast, complete genome
gi|1133407238|ref|NC_033343.1| Pleurospermum camtschaticum chloroplast, complete genome
gi|1133407140|ref|NC_033341.1| Gymnaconitum gymnandrum chloroplast, complete genome
gi|1133335520|ref|NC_033333.1| Gossypium harknessii chloroplast, complete genome
gi|1128619576|gb|KX913217.1| Capsicum chinense chloroplast, complete genome
gi|1128273320|ref|NC_032724.1| Nicotiana otophora chloroplast, complete genome
gi|1128273112|ref|NC_032721.1| Ulmus pumila chloroplast, complete genome
gi|1128272994|ref|NC_032720.1| Ulmus macrocarpa chloroplast, complete genome
gi|1128272885|ref|NC_032719.1| Ulmus laciniata chloroplast, complete genome
gi|1128272762|ref|NC_032718.1| Ulmus davidiana chloroplast, complete genome
gi|1128272639|ref|NC_032717.1| Populus davidiana chloroplast, complete genome
gi|1128272363|ref|NC_032714.1| Yucca schidigera chloroplast, complete genome
gi|1128272054|ref|NC_032713.1| Yucca queretaroensis chloroplast, complete genome
gi|1128271826|ref|NC_032712.1| Yucca filamentosa chloroplast, complete genome
gi|1128271348|ref|NC_032711.1| Yucca brevifolia chloroplast, complete genome
gi|1128271176|ref|NC_032710.1| Schoenolirion croceum chloroplast, complete genome
gi|1128270839|ref|NC_032709.1| Oziroe biflora chloroplast, complete genome
gi|1128270638|ref|NC_032708.1| Nolina atopocarpa chloroplast, complete genome
gi|1128270317|ref|NC_032707.1| Manfreda virginica chloroplast, complete genome
gi|1128269449|ref|NC_032706.1| Hosta ventricosa chloroplast, complete genome
gi|1128269222|ref|NC_032705.1| Hesperoyucca whipplei chloroplast, complete genome
gi|1128268957|ref|NC_032704.1| Hesperocallis undulata chloroplast, complete genome
gi|1128268611|ref|NC_032703.1| Hesperaloe parviflora chloroplast, complete genome
gi|1128268318|ref|NC_032702.1| Hesperaloe campanulata chloroplast, complete genome
gi|1128268131|ref|NC_032701.1| Chlorogalum pomeridianum chloroplast, complete genome
gi|1128267022|ref|NC_032700.1| Camassia scilloides chloroplast, complete genome
gi|1128266798|ref|NC_032699.1| Beschorneria septentrionalis chloroplast, complete genome
gi|1128266385|ref|NC_032698.1| Anemarrhena asphodeloides chloroplast, complete genome
gi|1128265812|ref|NC_032697.1| Albuca kirkii chloroplast, complete genome
gi|1128265558|ref|NC_032696.1| Agave attenuata chloroplast, complete genome
gi|1128262584|ref|NC_032691.1| Caragana microphylla chloroplast, complete genome
gi|1128262042|ref|NC_032688.1| Merrillia caloxylon chloroplast, complete genome
gi|1128261637|ref|NC_032687.1| Glycosmis pentaphylla chloroplast, complete genome
gi|1128261007|ref|NC_032686.1| Glycosmis mauritiana chloroplast, complete genome
gi|1128260630|ref|NC_032685.1| Clausena excavata chloroplast, complete genome
gi|1128260056|ref|NC_032684.1| Murraya koenigii chloroplast, complete genome
gi|1128252964|ref|NC_032689.1| Micromelum minutum chloroplast, complete genome
gi|1127775256|gb|KX756549.1| Orychophragmus sp. HH-2017a chloroplast, complete genome
gi|1127775084|gb|KX756547.1| Orychophragmus sp. HH-2017b chloroplast, complete genome
gi|1126366388|dbj|AP017299.1| Sciadopitys verticillata chloroplast DNA, complete genome
gi|1064265717|gb|KX663836.1| Chasechloa egregia voucher P:L.H. Boivin, sn chloroplast, complete genome
gi|1035438865|gb|KT964698.1| Aconitum barbatum var. puberulum chloroplast, complete genome
gi|1035438698|gb|KT964696.1| Aconitum kusnezoffii chloroplast, complete genome
gi|1043092481|gb|KT983255.1| Echinochloa colona chloroplast, complete genome
gi|1041517024|gb|KT983256.1| Echinochloa crus-galli chloroplast, complete genome
gi|1088473377|ref|NC_031510.1| Oedocladium carolinianum culture-collection UTEX:LB 1686 chloroplast, complete genome
gi|1037243410|ref|NC_030315.1| Roya obtusa culture-collection SAG:168.80 chloroplast, complete genome
gi|1037243194|ref|NC_030313.1| Entransia fimbriata culture-collection UTEX:LB 2353 chloroplast, complete genome
gi|1037242920|ref|NC_030372.1| Sequoia sempervirens chloroplast, complete genome
gi|1037242588|ref|NC_030359.1| Cylindrocystis brebissonii culture-collection SAG:615-1 chloroplast, complete genome
gi|1037242505|ref|NC_030358.1| Coleochaete scutata culture-collection SAG:110.80M chloroplast, complete genome
gi|1037242415|ref|NC_030357.1| Cosmarium botrytis culture-collection UTEX:175 chloroplast, complete genome
gi|1037242320|ref|NC_030356.1| Netrium digitus culture-collection UTEX:LB 561 chloroplast, complete genome
gi|1037242228|ref|NC_030355.1| Spirogyra maxima culture-collection UTEX:LB 2495 chloroplast, complete genome
gi|966203074|ref|NC_028734.1| Gnetum ula chloroplast DNA, complete genome
gi|959124681|ref|NC_028586.1| Bracteacoccus giganteus culture-collection UTEX:1251 chloroplast, complete genome
gi|959124355|ref|NC_028582.1| Jenufa minuta culture-collection CAUP:H 8102 chloroplast, complete genome
gi|959124266|ref|NC_028581.1| Jenufa perforata culture-collection CAUP:H 8101 chloroplast, complete genome
gi|959124034|ref|NC_028578.1| Treubaria triappendiculata culture-collection SAG:38.83 chloroplast, complete genome
gi|885000854|ref|NC_027514.1| Encephalartos lehmannii chloroplast DNA, complete genome
gi|885000766|ref|NC_027513.1| Lepidozamia peroffskyana chloroplast DNA, complete genome
gi|885000678|ref|NC_027512.1| Dioon spinulosum chloroplast DNA, complete genome
gi|885000590|ref|NC_027511.1| Macrozamia mountperriensis chloroplast DNA, complete genome
gi|806636979|ref|NC_026796.1| Tydemania expeditionis chloroplast complete genome, strain FL1151
gi|806636891|ref|NC_026795.1| Bryopsis plumosa chloroplast complete genome, strain West4718
gi|725676124|ref|NC_025544.1| Geminella minor culture-collection SAG:22.88 chloroplast, complete genome
gi|725651324|ref|NC_025546.1| Dicloster acuatus culture-collection SAG:41.98 chloroplast, complete genome
gi|725651237|ref|NC_025542.1| Interfilum terricola culture-collection SAG:20.91 chloroplast, complete genome
gi|725651149|ref|NC_025541.1| Planctonema lauterbornii culture-collection SAG:68.94 chloroplast, complete genome
gi|725651062|ref|NC_025538.1| Gloeotilopsis sterilis culture-collection UTEX:1704 chloroplast, complete genome
gi|725650896|ref|NC_025533.1| Lobosphaera incisa culture-collection SAG:2007 chloroplast, complete genome
gi|725650623|ref|NC_025526.1| Watanabea reniformis culture-collection SAG:211-9b chloroplast, complete genome
gi|723483756|ref|NC_025534.1| Xylochloris irregularis culture-collection CAUP<CZH_:H7801 chloroplast, complete genome
gi|723457419|ref|NC_025547.1| Pseudochloris wilhelmii culture-collection SAG:1.80 chloroplast, complete genome
gi|723457130|ref|NC_025549.1| Marvania geminata culture-collection SAG:12.88 chloroplast, complete genome
gi|723456950|ref|NC_025536.1| Koliella corcontica culture-collection SAG:24.84 chloroplast, complete genome
gi|723456865|ref|NC_025535.1| Neocystis brevis culture-collection CAUP<CZH_:D802 chloroplast, complete genome
gi|568247480|ref|NC_023120.1| Nageia nagi chloroplast DNA, complete genome
gi|568246627|ref|NC_023121.1| Calocedrus formosana chloroplast DNA, complete genome
gi|568246237|ref|NC_023119.1| Agathis dammara chloroplast DNA, complete genome
gi|732663409|gb|KM282190.1| Zizania latifolia chloroplast, complete genome
gi|927272337|gb|KT003925.1| Viscum album voucher C2546 chloroplast, complete genome
gi|924859687|gb|KT070882.1| Osyris alba voucher C2883 chloroplast, complete genome
gi|924859613|gb|KT070881.1| Viscum crassulae voucher C2553 chloroplast, complete genome
gi|633674979|gb|KJ512176.1| Viscum minimum voucher C2884 chloroplast, complete genome
gi|1125814539|ref|NC_032401.1| Paeonia veitchii voucher PANOSUBP20151011 chloroplast, complete genome
gi|1125813893|ref|NC_032383.1| Echinochloa colona isolate QBG1-02 chloroplast, complete genome
gi|1125813765|ref|NC_032378.1| Panicum sumatrense chloroplast, complete genome
gi|1125813594|ref|NC_032368.1| Populus adenopoda chloroplast, complete genome
gi|1125813520|ref|NC_032367.1| Picea asperata chloroplast, complete genome
gi|1125813446|ref|NC_032366.1| Picea crassifolia chloroplast, complete genome
gi|1125812079|ref|NC_032284.1| Lambia antarctica chloroplast, complete genome
gi|1125802495|ref|NC_032379.1| Echinochloa esculenta chloroplast, complete genome
gi|1125802313|ref|NC_032296.1| Viburnum utile chloroplast, complete genome
gi|1120869409|gb|KY244083.1| Ulmus davidiana var. japonica chloroplast, complete genome
gi|1104554004|gb|KY014105.1| Citrullus lanatus chloroplast, complete genome
gi|1115585115|gb|KX931464.1| Polianthes sp. Pires 2011 chloroplast, complete genome
gi|1115584347|gb|KX931455.1| Echeandia sp. Steele 1101 chloroplast, complete genome
gi|1111812857|gb|KX870854.1| Echinochloa colona isolate QBG41 chloroplast, complete genome
gi|1011750913|gb|KU059178.1| Panax vietnamensis chloroplast, complete genome
gi|1112914069|emb|HG515539.2| Orobanche californica chloroplast complete genome, specimen voucher PAC:S.Wicke Oc54
gi|1102838144|gb|KX008604.2| Hagenia abyssinica chloroplast, complete genome
gi|1111691174|ref|NC_032054.1| Mentha longifolia chloroplast, complete genome
gi|1111670718|ref|NC_032083.1| Cattleya liliputana chloroplast, complete genome
gi|1111670578|ref|NC_032078.1| Alloteropsis paniculata isolate MSV627 chloroplast, complete genome
gi|1111670354|ref|NC_032066.1| Medicago falcata strain 1210 chloroplast, complete genome
gi|1111670107|ref|NC_032060.1| Idesia polycarpa chloroplast, complete genome
gi|1111669996|ref|NC_032057.1| Taraxacum kok-saghyz chloroplast, complete genome
gi|1111669913|ref|NC_032056.1| Taraxacum brevicorniculatum chloroplast, complete genome
gi|1111669816|ref|NC_032053.1| Agave americana chloroplast, complete genome
gi|1111669385|ref|NC_032043.1| Codium decorticatum chloroplast, complete genome
gi|1111669293|ref|NC_032042.1| Caulerpa racemosa chloroplast, complete genome
gi|1111669017|ref|NC_032040.1| Sinadoxa corydalifolia chloroplast, complete genome
gi|1111668914|ref|NC_032038.1| Rosa roxburghii chloroplast, complete genome
gi|1111668786|ref|NC_032034.1| Chloris virgata chloroplast, complete genome
gi|1111668700|ref|NC_032033.1| Chloris truncata chloroplast, complete genome
gi|1111668603|ref|NC_032031.1| Oxyria sinensis chloroplast, complete genome
gi|1110995844|ref|NC_031853.1| Galinsoga quadriradiata voucher GQUAD20160711 chloroplast, complete genome
gi|1110994551|ref|NC_031890.1| Triolena amazonica isolate 294981 voucher Michelangeli, F.A. 1366 chloroplast, complete genome
gi|1110994465|ref|NC_031889.1| Tibouchina longifolia isolate Majure4277 voucher Majure, L. 4277 chloroplast, complete genome
gi|1110994381|ref|NC_031888.1| Salpinga maranonensis isolate 293833 voucher Clark, J.L. 13577 chloroplast, complete genome
gi|1110994295|ref|NC_031887.1| Rhynchanthera bracteata isolate 293835 voucher Zenteno, F. 8801 chloroplast, complete genome
gi|1110994209|ref|NC_031886.1| Rhexia virginica isolate 293816 voucher Michelangeli, F.A. 1448 chloroplast, complete genome
gi|1110994124|ref|NC_031885.1| Pterogastra divaricata isolate 294968 voucher Michelangeli, F.A. 540 chloroplast, complete genome
gi|1110994038|ref|NC_031884.1| Opisthocentra clidemioides isolate 294983 voucher Caddah, M.K. 578 chloroplast, complete genome
gi|1110993952|ref|NC_031883.1| Nepsera aquatica isolate 293822 voucher Michelangeli, F.A. 1998 chloroplast, complete genome
gi|1110993866|ref|NC_031882.1| Miconia dodecandra isolate 293826 voucher Michelangeli, F.A. 758 chloroplast, complete genome
gi|1110993780|ref|NC_031881.1| Merianthera pulchra isolate 294980 voucher Goldenberg, R. 1153 chloroplast, complete genome
gi|1110993694|ref|NC_031880.1| Henriettea barkeri isolate Ionta2029 voucher Ionta, G. 2029 chloroplast, complete genome
gi|1110993609|ref|NC_031879.1| Graffenrieda moritziana isolate 293828 voucher Michelangeli, F.A. 832 chloroplast, complete genome
gi|1110993523|ref|NC_031878.1| Eriocnema fulva isolate 294971 voucher Almeda, F. 8416 chloroplast, complete genome
gi|1110993437|ref|NC_031877.1| Blakea schlimii isolate 294978 voucher Michelangeli, F.A. 1227 chloroplast, complete genome
gi|1110993351|ref|NC_031876.1| Bertolonia acuminata isolate 293836 voucher Goldenberg, R. 810 chloroplast, complete genome
gi|1110993265|ref|NC_031875.1| Allomaieta villosa isolate 293825 voucher David, H. 2188 chloroplast, complete genome
gi|1108490957|gb|KX822074.1| Carthamus tinctorius chloroplast, complete genome
gi|1104545144|gb|KX833097.1| Pinus mugo subsp. x rotundata voucher 06_0526_0008 chloroplast, complete genome
gi|1049299804|ref|NC_030722.1| Apostasia odorata chloroplast, complete genome
gi|1104306514|gb|KX752090.1| Alloteropsis angusta isolate Asem1 chloroplast, complete genome
gi|1104306346|gb|KX752088.1| Alloteropsis semialata isolate Asem4 chloroplast, complete genome
gi|1104306262|gb|KX752087.1| Alloteropsis semialata isolate Asem3 chloroplast, complete genome
gi|1104306179|gb|KX752086.1| Alloteropsis semialata isolate Asem2 chloroplast, complete genome
gi|1104306095|gb|KX752085.1| Alloteropsis semialata isolate AB3722 chloroplast, complete genome
gi|1104306011|gb|KX752084.1| Alloteropsis semialata isolate 39688 chloroplast, complete genome
gi|1104305927|gb|KX752083.1| Alloteropsis semialata isolate 31768 chloroplast, complete genome
gi|1104323252|gb|KM817788.2| Helminthostachys zeylanica chloroplast, complete genome
gi|1104323250|gb|KM817789.2| Botrychium ternatum chloroplast, complete genome
gi|1102549460|ref|NC_031898.1| Pericallis hybrida chloroplast, complete genome
gi|1102549240|ref|NC_031874.1| Dracocephalum palmatum chloroplast, complete genome
gi|1102548877|ref|NC_031849.1| Trollius chinensis chloroplast, complete genome
gi|1102548511|ref|NC_031834.1| Coccinia grandis voucher M:Sousa and Silber 2 chloroplast, complete genome
gi|1102548424|ref|NC_031833.1| Mikania micrantha chloroplast, complete genome
gi|1102548180|ref|NC_031825.1| Lagerstroemia floribunda chloroplast, complete genome
gi|1102547909|ref|NC_031816.1| Taraxacum amplum isolate A978 chloroplast, complete genome
gi|1102547823|ref|NC_031815.1| Taraxacum obtusifrons isolate O978 chloroplast, complete genome
gi|1102547502|ref|NC_031899.1| Dipteronia dyeriana chloroplast, complete genome
gi|1102547015|ref|NC_031852.1| Haberlea rhodopensis chloroplast, complete genome
gi|160369831|gb|EU273602.1| Acorus americanus chloroplast, complete genome
gi|1096244519|gb|KX198561.1| Taraxacum officinale chloroplast, complete genome
gi|1090892535|gb|KX687918.1| Oenothera oakesiana strain r/r-syrticola Ulm chloroplast, complete genome
gi|1090892071|gb|KX687917.1| Oenothera parviflora strain silesiaca Standard chloroplast, complete genome
gi|1090891862|gb|KX687916.1| Oenothera parviflora strain rubricuspis Standard chloroplast, complete genome
gi|1090891606|gb|KX687915.1| Oenothera biennis strain suaveolens Standard chloroplast, complete genome
gi|1090891365|gb|KX687914.1| Oenothera biennis strain rubricaulis Thorn chloroplast, complete genome
gi|1090891116|gb|KX687913.1| Oenothera biennis strain chicaginensis de Vries chloroplast, complete genome
gi|1090890877|gb|KX687912.1| Oenothera biennis strain sulfurea Luckenwalde chloroplast, complete genome
gi|1090890679|gb|KX687911.1| Oenothera biennis strain cruciata Klebahn chloroplast, complete genome
gi|1090890428|gb|KX687910.1| Oenothera villosa subsp. villosa strain bauri Standard chloroplast, complete genome
gi|1034702966|gb|KX118607.1| Oenothera picensis subsp. picensis strain odorata Schwemmle chloroplast, complete genome
gi|1086927730|gb|KX147312.1| Coccinia grandis voucher M:Sousa and Silber 1 chloroplast, complete genome
gi|1083262433|gb|KX085498.1| Fagopyrum tataricum cultivar Miqiao 1 chloroplast, complete genome
gi|1083262158|gb|KX028884.1| Cocos nucifera chloroplast, complete genome
gi|1088487118|ref|NC_031651.1| Ranunculus occidentalis chloroplast, complete genome
gi|1088486932|ref|NC_031650.1| Avena sterilis chloroplast, complete genome
gi|1088473228|ref|NC_031509.1| Toricellia angulata voucher TANG20160711 chloroplast, complete genome
gi|1080111865|gb|KX507360.1| Dendrobium catenatum cultivar zhong ke IV hao chloroplast, complete genome
gi|1078569906|gb|KX499523.1| Taraxacum sp. RHS-2016 chloroplast, complete genome
gi|1079489605|ref|NC_031446.1| Coreanomecon hylomeconoides chloroplast, complete genome
gi|1079489517|ref|NC_031445.1| Abeliophyllum distichum chloroplast, complete genome
gi|1079489485|ref|NC_031444.1| Orobanche rapum-genistae chloroplast, complete genome
gi|1079489452|ref|NC_031443.1| Orobanche pancicii chloroplast, complete genome
gi|1079489419|ref|NC_031442.1| Orobanche densiflora chloroplast, complete genome
gi|1079489389|ref|NC_031441.1| Orobanche austrohispanica chloroplast, complete genome
gi|1079489260|ref|NC_031437.1| Scrophularia buergeriana isolate PDBK2014-1538 chloroplast, complete genome
gi|1079489172|ref|NC_031436.1| Paulownia tomentosa isolate PDBK2014-1539 chloroplast, complete genome
gi|1079489084|ref|NC_031435.1| Paulownia coreana isolate PDBK2014-1540 chloroplast, complete genome
gi|1079488996|ref|NC_031434.1| Pogostemon stellatus isolate PDBK2014-1557 chloroplast, complete genome
gi|1079488908|ref|NC_031433.1| Pogostemon yatabeanus isolate PDBK2014-1822 chloroplast, complete genome
gi|1079488699|ref|NC_031428.1| Primula veris chloroplast, complete genome
gi|1079488620|ref|NC_031427.1| Joinvillea ascendens chloroplast, complete genome
gi|1079488353|ref|NC_031423.1| Aconitum monanthum voucher NIBR:VP0000529886 chloroplast, complete genome
gi|1079488267|ref|NC_031422.1| Aconitum kusnezoffii voucher NIBR:VP0000529885 chloroplast, complete genome
gi|1079488180|ref|NC_031421.1| Aconitum coreanum voucher NIBR:VP0000486326 chloroplast, complete genome
gi|1079488094|ref|NC_031420.1| Aconitum ciliare voucher NIBR:VP0000486323 chloroplast, complete genome
gi|1079487801|ref|NC_031413.1| Cycas panzhihuaensis chloroplast, complete genome
gi|1079487687|ref|NC_031410.1| Aconitum austrokoreense voucher NIBR:VP0000494173 chloroplast, complete genome
gi|1079487514|ref|NC_031400.1| Artemisia capillaris chloroplast, complete genome
gi|1079487425|ref|NC_031399.1| Artemisia gmelinii chloroplast, complete genome
gi|1079487338|ref|NC_031398.1| Populus qiongdaoensis chloroplast, complete genome
gi|1079487236|ref|NC_031396.1| Taraxacum mongolicum chloroplast, complete genome
gi|1079487148|ref|NC_031395.1| Taraxacum platycarpum chloroplast, complete genome
gi|1079486786|ref|NC_031386.1| Zanthoxylum bungeanum voucher ZBUNG20160520 chloroplast, complete genome
gi|1079486703|ref|NC_031385.1| Ludwigia octovalvis voucher 2014GH96 chloroplast, complete genome
gi|1079486595|ref|NC_031383.1| Vitis amurensis voucher VAMU20160531 chloroplast, complete genome
gi|1079486303|ref|NC_031373.1| Juglans sigillata voucher High chloroplast, complete genome
gi|1079486207|ref|NC_031371.1| Populus ilicifolia chloroplast, complete genome
gi|1079486114|ref|NC_031370.1| Helwingia himalaica voucher YX1678 chloroplast, complete genome
gi|1079485988|ref|NC_031368.1| Caulerpa cliftonii voucher HV03798 chloroplast, complete genome
gi|1079485890|ref|NC_031367.1| Derbesia sp. WEST4838 chloroplast, complete genome
gi|1079485632|ref|NC_031357.1| Quercus dolicholepis chloroplast, complete genome
gi|1079485545|ref|NC_031356.1| Quercus variabilis chloroplast, complete genome
gi|1079485447|ref|NC_031354.1| Glyptostrobus pensilis chloroplast, complete genome
gi|1074804966|gb|KX756179.1| Cenchrus americanus chloroplast, complete genome
gi|860539519|dbj|LC049068.1| Ceratozamia hildae chloroplast DNA, complete genome
gi|860539377|dbj|LC049067.1| Stangeria eriopus chloroplast DNA, complete genome
gi|860539256|dbj|LC040885.1| Zamia furfuracea chloroplast DNA, complete genome
gi|649131863|ref|NC_024167.1| Klebsormidium flaccidum culture-collection SAG:121.8 chloroplast, complete genome
gi|1071035502|gb|KT820670.1| Aconitum japonicum subsp. napiforme voucher NIBR:VP0000494223 chloroplast, complete genome
gi|1071035416|gb|KT820669.1| Aconitum jaluense subsp. jaluense voucher NIBR:VP0000494219 chloroplast, complete genome
gi|1071035330|gb|KT820668.1| Aconitum jaluense subsp. jaluense voucher NIBR:VP0000494214 chloroplast, complete genome
gi|1071035070|gb|KT820664.1| Aconitum barbatum var. hispidum voucher NIBR:VP0000486327 chloroplast, complete genome
gi|1041927076|gb|KU382356.1| Litsea glutinosa chloroplast, complete genome
gi|937957809|gb|KT387722.1| Orobanche cernua var. cumana chloroplast, complete genome
gi|833204462|gb|KP718628.1| Scrophularia takesimensis isolate PDBK2014-0384 chloroplast, complete genome
gi|631226535|gb|KJ461680.1| Klebsormidium flaccidum culture-collection SAG:121.80 chloroplast, complete genome
gi|1067908874|gb|KX431996.1| Taxus wallichiana var. chinensis voucher HDS20160521 chloroplast, complete genome
gi|1070113269|ref|NC_031206.1| Pelargonium transvaalense chloroplast, complete genome
gi|1070113169|ref|NC_031205.1| Pelargonium tetragonum chloroplast, complete genome
gi|1070113052|ref|NC_031204.1| Pelargonium trifidum chloroplast, complete genome
gi|1070112954|ref|NC_031203.1| Pelargonium quercifolium chloroplast, complete genome
gi|1070112854|ref|NC_031201.1| Pelargonium myrrhifolium chloroplast, complete genome
gi|1070112756|ref|NC_031200.1| Pelargonium incrassatum chloroplast, complete genome
gi|1070112658|ref|NC_031199.1| Pelargonium fulgidum chloroplast, complete genome
gi|1070112560|ref|NC_031198.1| Pelargonium exstipulatum chloroplast, complete genome
gi|1070112462|ref|NC_031197.1| Pelargonium echinatum chloroplast, complete genome
gi|1070112363|ref|NC_031196.1| Pelargonium exhibens chloroplast, complete genome
gi|1070112245|ref|NC_031195.1| Pelargonium dolomiticum chloroplast, complete genome
gi|1070112147|ref|NC_031194.1| Pelargonium citronellum chloroplast, complete genome
gi|1070112049|ref|NC_031193.1| Pelargonium cucullatum chloroplast, complete genome
gi|1070111967|ref|NC_031191.1| Phoebe sheareri voucher SY2201 chloroplast, complete genome
gi|1070111885|ref|NC_031190.1| Phoebe omeiensis voucher SY32881 chloroplast, complete genome
gi|1070111803|ref|NC_031189.1| Persea americana voucher SY1359 chloroplast, complete genome
gi|1070111705|ref|NC_031187.1| Actinidia tetramera chloroplast, complete genome
gi|1070111621|ref|NC_031186.1| Actinidia polygama chloroplast, complete genome
gi|1070108859|ref|NC_031163.1| Malus prunifolia voucher MPRUN20160302 chloroplast, complete genome
gi|1070108463|ref|NC_031150.1| Cytinus hypocistis chloroplast, complete genome
gi|1070067810|ref|NC_031202.1| Pelargonium nanum chloroplast, complete genome
gi|1070064170|ref|NC_031155.1| Swertia mussotii chloroplast, complete genome
gi|1047303597|gb|KU240008.1| Quercus aliena var. acutiserrata chloroplast, complete genome
gi|1047303504|gb|KU240007.1| Quercus aliena chloroplast, complete genome
gi|992321007|gb|KT963087.1| Quercus baronii chloroplast, complete genome
gi|377829855|ref|NC_016921.1| Pentactina rupicola chloroplast, complete genome
gi|1064842673|gb|KX096882.1| Gentiana lawrencei var. farreri chloroplast, complete genome
gi|1063152718|gb|KX345299.1| Clematoclethra scandens subsp. hemsleyi chloroplast, complete genome
gi|1061214241|gb|KX530454.1| Dunaliella salina strain SQ chloroplast, complete genome
gi|1060755294|gb|KU215903.2| Picea sitchensis isolate Q903 chloroplast, complete genome
gi|1053047864|gb|KX507245.1| Saccharum hybrid cultivar RB867515 chloroplast, complete genome
gi|1052423830|gb|KX306824.1| Gloeotilopsis planctonica culture-collection SAG:29.93 chloroplast, complete genome
gi|1052423652|gb|KX306821.1| Gloeotilopsis sarcinoidea culture-collection UTEX:1710 chloroplast, complete genome
gi|1052488946|ref|NC_029719.2| Utricularia reniformis chloroplast, complete genome
gi|1052488828|ref|NC_030786.1| Diospyros lotus chloroplast, complete genome
gi|1052488740|ref|NC_030784.1| Diospyros glaucifolia chloroplast, complete genome
gi|1052488511|ref|NC_030777.1| Saccharum arundinaceum chloroplast DNA, complete genome, isolate: JW630
gi|1052488409|ref|NC_030773.1| Eclipta prostrata chloroplast, complete genome
gi|1052488284|ref|NC_030767.1| Ampelocalamus naibunensis chloroplast, complete genome
gi|1052488129|ref|NC_030761.1| Aconitum carmichaelii voucher ACAR20151205 chloroplast, complete genome
gi|1052487779|ref|NC_030789.1| Diospyros kaki chloroplast, complete genome
gi|1052487691|ref|NC_030787.1| Diospyros oleifera chloroplast, complete genome
gi|1052487606|ref|NC_030785.1| Artemisia argyi chloroplast, complete genome
gi|1052487405|ref|NC_030775.1| Cakile arabica chloroplast, complete genome
gi|1052487243|ref|NC_030770.1| Amaranthus hypochondriacus cultivar Plainsman chloroplast, complete genome
gi|1044635976|gb|KU291447.1| Zea nicaraguensis chloroplast, complete genome
gi|1050199599|gb|KX377961.1| Dendrobium nobile chloroplast, complete genome
gi|1049741691|gb|KU569490.1| Maesa montana chloroplast, complete genome
gi|1049741607|gb|KU569489.1| Mezoneuron cucullatum chloroplast, complete genome
gi|1049741523|gb|KU569488.1| Averrhoa carambola chloroplast, complete genome
gi|977902929|gb|KT834974.1| Abies nephrolepis chloroplast, complete genome
gi|1043524085|gb|KT988070.1| Ligularia fischeri chloroplast, complete genome
gi|1049304292|dbj|LC160131.1| Miscanthus sinensis chloroplast DNA, complete genome, isolate: Niigata410
gi|1049299296|ref|NC_030710.1| Neottia pinetorum voucher STET 1587 (PE) chloroplast, complete genome
gi|1049299178|ref|NC_030708.1| Epipactis veratrifolia voucher Jin X.H. 10358 (PE) chloroplast, complete genome
gi|1049298978|ref|NC_030705.1| Epipactis mairei voucher Jin X.H. 13416 (PE) chloroplast, complete genome
gi|1049298855|ref|NC_030702.1| Zanthoxylum schinifolium isolate IM2014_ZS chloroplast, complete genome
gi|1049298644|ref|NC_030711.1| Listera fugongensis voucher Jin X.H. 11375 (PE) chloroplast, complete genome
gi|1049298557|ref|NC_030704.1| Cephalanthera longifolia voucher STET 1163 (PE) chloroplast, complete genome
gi|1049087257|gb|KU212370.1| UNVERIFIED: Phelipanche aegyptiaca chloroplast, complete genome
gi|1047609533|gb|KX551970.1| Arabidopsis thaliana chloroplast, complete genome
gi|1047609085|gb|KU230438.1| Lilium tsingtauense chloroplast, complete genome
gi|751557762|gb|KM522848.1| Diospyros sp. LHM-2015 chloroplast, complete genome
gi|1049013404|dbj|LC011413.1| Dendrobium nobile chloroplast DNA, complete genome
gi|743432496|gb|KM103366.1| Hibiscus syriacus voucher 121038-1 from South Korea chloroplast, complete genome
gi|728802588|gb|KM207675.1| Epimedium koreanum chloroplast, complete genome
gi|1026355884|gb|KU306396.1| Iochroma cyaneum chloroplast, complete genome
gi|217314511|gb|FJ493497.1| Monomastix sp. OKE-1 chloroplast, complete genome
gi|217314442|gb|FJ493498.1| Pycnococcus provasolii chloroplast, complete genome
gi|215882693|gb|FJ493499.1| Pyramimonas parkeae chloroplast, complete genome
gi|213517384|gb|FJ423446.1| Chlamydomonas reinhardtii strain CC-503 cw92 mt+ chloroplast, complete genome
gi|197089781|gb|EU835853.1| Cicer arietinum voucher ICCV 10 chloroplast, complete genome
gi|186968881|gb|EU677193.1| Oedogonium cardiacum strain SAG 575-1b chloroplast, complete genome
gi|727354564|gb|KM244735.1| Neuwiedia singapureana chloroplast, complete genome
gi|378554686|gb|JQ396171.1| Fragaria vesca subsp. bracteata chloroplast, complete genome
gi|350996492|gb|JN654342.1| Datura stramonium isolate BJ018 chloroplast, complete genome
gi|344030470|gb|JF412791.1| Cucumis melo subsp. melo chloroplast, complete genome
gi|343887518|gb|JN227740.1| Magnolia denudata isolate BJ006 chloroplast, complete genome
gi|341834218|gb|JN160605.1| Wolffia australiana strain 7733 chloroplast, complete genome
gi|341834134|gb|JN160604.1| Wolffiella lingulata strain 7289 chloroplast, complete genome
gi|339516144|gb|JF937588.1| Ricinus communis cultivar Hale chloroplast, complete genome
gi|326457455|gb|JF317356.1| Gossypium sturtianum chloroplast, complete genome
gi|326457368|gb|JF317355.1| Gossypium stocksii chloroplast, complete genome
gi|326457281|gb|JF317354.1| Gossypium longicalyx chloroplast, complete genome
gi|326457194|gb|JF317353.1| Gossypium herbaceum chloroplast, complete genome
gi|326457106|gb|JF317352.1| Gossypium bickii chloroplast, complete genome
gi|326457019|gb|JF317351.1| Gossypium anomalum chloroplast, complete genome
gi|179366234|gb|EU549769.1| Guizotia abyssinica chloroplast, complete genome
gi|158938658|gb|EU189132.1| Cuscuta exaltata chloroplast, complete genome
gi|158142505|gb|EU189133.1| Cuscuta obtusiflora chloroplast, complete genome
gi|157695864|gb|EU117376.1| Manihot esculenta cultivar TME3 chloroplast, complete genome
gi|157056737|gb|EU118126.1| Ipomoea purpurea chloroplast, complete genome
gi|153973801|gb|EU043314.1| Aneura mirabilis chloroplast, complete genome
gi|98990178|gb|DQ630521.1| Stigeoclonium helveticum strain UTEX 441 chloroplast, complete genome
gi|89574460|gb|DQ226511.1| Morus indica chloroplast, complete genome
gi|88696597|gb|DQ396875.1| Scenedesmus obliquus strain UTEX 393 chloroplast, complete genome
gi|84371874|gb|DQ347958.1| Solanum bulbocastanum cultivar PT29 chloroplast, complete genome
gi|83595723|gb|DQ317523.1| Glycine max cultivar PI 437654 chloroplast, complete genome
gi|82754608|gb|DQ231562.1| Solanum tuberosum chloroplast, complete genome
gi|82541884|gb|DQ291132.1| Oltmannsiellopsis viridis chloroplast, complete genome
gi|77157852|gb|DQ229107.1| Chara vulgaris chloroplast, complete genome
gi|74027081|gb|DQ119058.1| Cucumis sativus chloroplast, complete genome
gi|61393651|gb|AY958086.1| Zygnema circumcarinatum chloroplast, complete genome
gi|61393539|gb|AY958085.1| Staurastrum punctulatum chloroplast, complete genome
gi|60460788|gb|AY780259.1| Eucalyptus globulus subsp. globulus chloroplast, complete genome
gi|58802760|gb|AY916449.1| Phalaenopsis aphrodite subsp. formosana plastid, complete genome
gi|56159573|gb|AY835431.1| Pseudendoclonium akinetum chloroplast, complete genome
gi|50080438|gb|AE009947.2| Saccharum hybrid cultivar SP-80-3280 chloroplast, complete genome
gi|42795601|gb|AY522331.1| Oryza sativa Japonica Group isolate PA64S chloroplast, complete genome
gi|42795537|gb|AY522330.1| Oryza sativa Japonica Group cultivar Nipponbare chloroplast, complete genome
gi|42795473|gb|AY522329.1| Oryza sativa Indica Group isolate 93-11 chloroplast, complete genome
gi|324022756|gb|JF345175.1| Fragaria vesca subsp. vesca chloroplast, complete genome
gi|323522672|gb|EU998746.4| Pinus nelsonii chloroplast, complete genome
gi|323522508|gb|EU998745.4| Pinus monophylla chloroplast, complete genome
gi|323514190|gb|EU998743.4| Pinus lambertiana chloroplast, complete genome
gi|323482756|gb|EU998740.4| Pinus contorta chloroplast, complete genome
gi|323473397|gb|EU998742.4| Pinus krempfii chloroplast, complete genome
gi|323473080|gb|EU998741.4| Pinus gerardiana chloroplast, complete genome
gi|316926273|gb|HQ713469.1| Erodium carvifolium chloroplast, complete genome
gi|309321933|gb|HQ337797.1| Bambusa emeiensis chloroplast, complete genome
gi|309321848|gb|HQ337796.1| Phyllostachys edulis chloroplast, complete genome
gi|309321597|gb|HQ337793.1| Acidosasa purpurea chloroplast, complete genome
gi|309321413|gb|HQ336405.1| Prunus persica chloroplast, complete genome
gi|308523486|gb|HQ285842.1| Hevea brasiliensis chloroplast, complete genome
gi|308156061|gb|HQ234669.1| Jacobaea vulgaris chloroplast, complete genome
gi|307133866|gb|HQ154129.1| Phyllostachys nigra var. henonis chloroplast, complete genome
gi|302424159|gb|HM775382.1| Magnolia kwangsiensis chloroplast, complete genome
gi|302375416|gb|HM778032.1| Cheilanthes lindheimeri chloroplast, complete genome
gi|302024733|gb|HM222519.1| Ptilidium pulcherrimum chloroplast, complete genome
gi|301016249|gb|HM535629.1| Pteridium aquilinum subsp. aquilinum chloroplast, complete genome
gi|296936650|gb|GQ870669.3| Syzygium cumini chloroplast, complete genome
gi|296399203|gb|HM173080.1| Selaginella moellendorffii chloroplast, complete genome
gi|291575325|gb|GU191333.1| Isoetes flaccida chloroplast, complete genome
gi|290790556|gb|GU592207.1| Oryza sativa Japonica Group cultivar Nipponbare voucher AC01-1001045 chloroplast, complete genome
gi|290775771|gb|GU907100.1| Gossypium thurberi chloroplast, complete genome
gi|281371751|gb|GU195652.1| Typha latifolia chloroplast, complete genome
gi|281188264|gb|GQ324949.1| Oncidium Gower Ramsey chloroplast, complete genome
gi|270048135|gb|GU196268.1| Floydiella terrestris culture-collection UTEX:1709 chloroplast, complete genome
gi|262400725|gb|GQ861354.1| Brassica napus strain ZY036 chloroplast, complete genome
gi|260176711|gb|GQ892829.1| Bryopsis hypnoides chloroplast, complete genome
gi|259019991|gb|GQ893027.1| Vigna radiata cultivar kampangsan1 chloroplast, complete genome
gi|255099160|gb|FJ970916.1| Dendrocalamus latiflorus chloroplast, complete genome
gi|251765230|gb|GQ329703.1| Anomochloa marantoidea chloroplast, complete genome
gi|246880718|gb|GQ250046.1| Dunaliella salina strain CCAP 19/18 chloroplast, complete genome
gi|246367046|gb|FJ970915.1| Bambusa oldhamii chloroplast, complete genome
gi|229915563|gb|FJ968741.1| Parachlorella kessleri culture-collection SAG:211-11g chloroplast, complete genome
gi|229915480|gb|FJ968740.1| Pedinomonas minor culture-collection UTEX:LB 1350 chloroplast, complete genome
gi|226875271|gb|EU998739.3| Picea sitchensis chloroplast, complete genome
gi|224979545|gb|FJ695500.1| Jatropha curcas chloroplast, complete genome
gi|218454801|gb|FJ556581.1| Alsophila spinulosa chloroplast, complete genome
gi|22416897|gb|AF494278.1| Chaetosphaeridium globosum chloroplast, complete genome
gi|148668026|gb|EF380353.1| Dioscorea elephantipes chloroplast, complete genome
gi|147917374|gb|EF380354.1| Illicium oligandrum chloroplast, complete genome
gi|146762264|gb|EF380351.1| Buxus microphylla chloroplast, complete genome
gi|145048673|gb|AY228468.2| Pinus koraiensis chloroplast, complete genome
gi|1043662162|gb|KX426471.1| Ilex wilsonii voucher YX1748 chloroplast, complete genome
gi|1043662066|gb|KX426470.1| Ilex delavayi voucher YX1723 chloroplast, complete genome
gi|1043661970|gb|KX426469.1| Ilex sp. XY-2016 voucher YX1681 chloroplast, complete genome
gi|1043661874|gb|KX426468.1| Ilex polyneura voucher YX1680 chloroplast, complete genome
gi|1043661778|gb|KX426467.1| Ilex pubescens voucher YX1676 chloroplast, complete genome
gi|1043661682|gb|KX426466.1| Ilex szechwanensis voucher YX1418 chloroplast, complete genome
gi|1043661586|gb|KX426465.1| Ilex latifolia voucher YX1303 chloroplast, complete genome
gi|1043644014|gb|KT153023.1| Aralia elata chloroplast, complete genome
gi|1043643926|gb|KT153020.1| Eleutherococcus gracilistylus chloroplast, complete genome
gi|1043643838|gb|KT153019.1| Eleutherococcus sessiliflorus chloroplast, complete genome
gi|1043523995|gb|KU321683.1| Medicago sativa chloroplast, complete genome
gi|1043308551|gb|KU360270.1| Artemisia fukudo voucher Artemisia fukudo chloroplast, complete genome
gi|937957498|gb|KT428154.1| Scrophularia dentata voucher XZ201406 chloroplast, complete genome
gi|917546429|gb|KT159969.1| Gentiana robusta chloroplast, complete genome
gi|657406434|gb|KJ566306.1| Vanilla planifolia chloroplast, complete genome
gi|407031150|gb|JX513426.1| Yushania levigata chloroplast, complete genome
gi|255926567|gb|FJ466687.2| Festuca arundinacea cultivar KY-31 chloroplast, complete genome
gi|224474201|gb|FJ754270.1| Nelumbo nucifera chloroplast, complete genome
gi|134270089|gb|EF506945.1| Leptosira terrestris UTEX 333 chloroplast, complete genome
gi|133712039|gb|EF489041.1| Populus trichocarpa chloroplast, complete genome
gi|124012151|gb|DQ422812.2| Chlorokybus atmophyticus chloroplast, complete genome
gi|118201189|gb|EF115543.1| Agrostis stolonifera cultivar Penn A-4 chloroplast, complete genome
gi|118201104|gb|EF115542.1| Sorghum bicolor cultivar BTx623 chloroplast, complete genome
gi|118201020|gb|EF115541.1| Hordeum vulgare subsp. vulgare cultivar Morex chloroplast, complete genome
gi|116242143|gb|EF044213.1| Coffea arabica chloroplast, complete genome
gi|115498283|gb|DQ865976.1| Cucumis sativus strain CHIPPER chloroplast, complete genome
gi|115432784|gb|DQ865975.1| Cucumis sativus cultivar GY14 chloroplast, complete genome
gi|113952601|gb|DQ864733.1| Citrus sinensis chloroplast, complete genome
gi|113200973|gb|DQ899947.1| Liriodendron tulipifera chloroplast, complete genome
gi|113200887|gb|DQ898156.1| Daucus carota chloroplast, complete genome
gi|112253730|gb|DQ887677.1| Piper cenocladum chloroplast, complete genome
gi|110628278|gb|DQ821119.1| Angiopteris evecta chloroplast, complete genome
gi|1043446091|ref|NC_030625.1| Hyparrhenia subplumosa voucher PI<ITA_:12665 chloroplast, complete genome
gi|1043446007|ref|NC_030624.1| Eriochloa meyeriana voucher DEK:Duvall s.n. chloroplast, complete genome
gi|1043445923|ref|NC_030623.1| Dichanthelium acuminatum voucher CAN:Saarela 666 chloroplast, complete genome
gi|1043445839|ref|NC_030622.1| Capillipedium venustum voucher PI<ITA_:11713 chloroplast, complete genome
gi|1043445755|ref|NC_030621.1| Bothriochloa alta voucher DEK:Duvall s.n. chloroplast, complete genome
gi|1043445671|ref|NC_030620.1| Arundinella deppeana voucher XAL:Clark et al. 1680 chloroplast, complete genome
gi|1043445587|ref|NC_030619.1| Amphicarpum muhlenbergianum voucher ISC<USA-IA_:Clark et al. 1695 chloroplast, complete genome
gi|1043445503|ref|NC_030618.1| Whiteochloa capillipes voucher DEK:Duvall s.n. chloroplast, complete genome
gi|1043445419|ref|NC_030617.1| Urochloa reptans voucher HAW:Morden 1221 chloroplast, complete genome
gi|1043445335|ref|NC_030616.1| Thyridolepis xerophila voucher CAN:Saarela 1643 chloroplast, complete genome
gi|1043445251|ref|NC_030615.1| Rottboellia cochinchinensis voucher ISC<USA-IA_:Clark et al. 1698 chloroplast, complete genome
gi|1043445165|ref|NC_030614.1| Paspalum dilatatum voucher CAN:Peterson 19673 chloroplast, complete genome
gi|1043445081|ref|NC_030613.1| Arthraxon prionodes voucher PI<ITA_:659331 chloroplast, complete genome
gi|1043444997|ref|NC_030612.1| Loudetiopsis kerstingii voucher PI<ITA_:12679 chloroplast, complete genome
gi|1043444913|ref|NC_030611.1| Iseilema macratherum voucher PI<ITA_:257760 chloroplast, complete genome
gi|1043444742|ref|NC_030534.1| Acioa guianensis chloroplast, complete genome
gi|1043444658|ref|NC_030503.1| Eulalia aurea voucher PI<ITA_:12153 chloroplast, complete genome
gi|1043444574|ref|NC_030502.1| Danthoniopsis dinteri voucher DEK:Duvall s.n. chloroplast, complete genome
gi|1043444490|ref|NC_030501.1| Axonopus fissifolius voucher ISC<USA-IA_:Clark et al. 1703 chloroplast, complete genome
gi|1043444322|ref|NC_030499.1| Steinchisma laxum voucher SI:Zuloaga 7416 chloroplast, complete genome
gi|1043444238|ref|NC_030498.1| Sorghastrum nutans voucher DEK:Wysocki s.n. chloroplast, complete genome
gi|1043444154|ref|NC_030497.1| Plagiantha tenella voucher SI:Zuloaga 6953 chloroplast, complete genome
gi|1043444070|ref|NC_030496.1| Paspalum glaziovii voucher SI:Filgueiras 3482 chloroplast, complete genome
gi|1043443986|ref|NC_030495.1| Paspalum fimbriatum voucher SI:Morrone 3651 chloroplast, complete genome
gi|1043443902|ref|NC_030494.1| Paspalidium geminatum voucher SI:Giussani 313 chloroplast, complete genome
gi|1043443734|ref|NC_030492.1| Otachyrium versicolor voucher SI:Zuloaga 7027 chloroplast, complete genome
gi|1043443650|ref|NC_030491.1| Oplismenus hirtellus voucher ISC<USA-IA_:Clark & Lewis 1644 chloroplast, complete genome
gi|1043443566|ref|NC_030490.1| Oncorachis ramosa voucher SI:Zuloaga 6960 chloroplast, complete genome
gi|1043443398|ref|NC_030488.1| Ischaemum afrum voucher PI<ITA_:364924 chloroplast, complete genome
gi|1043443314|ref|NC_030487.1| Imperata cylindrica voucher DEK:Burke 21 chloroplast, complete genome
gi|1043378534|ref|NC_030609.1| Primula sinensis chloroplast, complete genome
gi|1043378350|ref|NC_030601.1| Erythroxylum novogranatense chloroplast, complete genome
gi|1043378246|ref|NC_030599.1| Prunus pseudocerasus voucher PSEUDO20160226 chloroplast, complete genome
gi|1043377810|ref|NC_030583.1| Parinari oblongifolia chloroplast, complete genome
gi|1043377726|ref|NC_030582.1| Parinari curatellifolia chloroplast, complete genome
gi|1043377642|ref|NC_030581.1| Parinari capensis chloroplast, complete genome
gi|1043377558|ref|NC_030580.1| Neocarya macrophylla chloroplast, complete genome
gi|1043377474|ref|NC_030579.1| Maranthes kerstingii chloroplast, complete genome
gi|1043377390|ref|NC_030578.1| Maranthes glabra chloroplast, complete genome
gi|1043377306|ref|NC_030577.1| Maranthes gabunensis chloroplast, complete genome
gi|1043377222|ref|NC_030576.1| Magnistipula butayei chloroplast, complete genome
gi|1043377054|ref|NC_030574.1| Licania ovalifolia chloroplast, complete genome
gi|1043376970|ref|NC_030573.1| Licania minutiflora chloroplast, complete genome
gi|1043376886|ref|NC_030572.1| Licania micrantha chloroplast, complete genome
gi|1043376802|ref|NC_030571.1| Licania michauxii chloroplast, complete genome
gi|1043376718|ref|NC_030570.1| Licania membranacea chloroplast, complete genome
gi|1043376634|ref|NC_030569.1| Licania majuscula chloroplast, complete genome
gi|1043376550|ref|NC_030568.1| Licania macrophylla chloroplast, complete genome
gi|1043376466|ref|NC_030567.1| Licania glabriflora chloroplast, complete genome
gi|1043376382|ref|NC_030566.1| Licania canescens chloroplast, complete genome
gi|1043376300|ref|NC_030565.1| Kostermanthus robustus chloroplast, complete genome
gi|1043376216|ref|NC_030564.1| Hunga gerontogea chloroplast, complete genome
gi|1043376132|ref|NC_030563.1| Hirtella zanzibarica chloroplast, complete genome
gi|1043376048|ref|NC_030562.1| Hirtella suffulta chloroplast, complete genome
gi|1043375964|ref|NC_030561.1| Hirtella macrosepala chloroplast, complete genome
gi|1043375880|ref|NC_030560.1| Grangeria borbonica chloroplast, complete genome
gi|1043375796|ref|NC_030559.1| Gaulettia elata chloroplast, complete genome
gi|1043375712|ref|NC_030558.1| Exellodendron barbatum chloroplast, complete genome
gi|1043375628|ref|NC_030557.1| Dactyladenia floretii chloroplast, complete genome
gi|1043375544|ref|NC_030556.1| Dactyladenia buchneri chloroplast, complete genome
gi|1043375460|ref|NC_030555.1| Dactyladenia bellayana chloroplast, complete genome
gi|1043375376|ref|NC_030554.1| Couepia subcordata chloroplast, complete genome
gi|1043375292|ref|NC_030553.1| Couepia sandwithii chloroplast, complete genome
gi|1043375208|ref|NC_030552.1| Couepia rankiniae chloroplast, complete genome
gi|1043375124|ref|NC_030551.1| Couepia polyandra chloroplast, complete genome
gi|1043375040|ref|NC_030550.1| Couepia paraensis chloroplast, complete genome
gi|1043374956|ref|NC_030549.1| Couepia ovalifolia chloroplast, complete genome
gi|1043374872|ref|NC_030548.1| Couepia grandiflora chloroplast, complete genome
gi|1043374788|ref|NC_030547.1| Couepia caryophylloides chloroplast, complete genome
gi|1043374704|ref|NC_030546.1| Atuna racemosa chloroplast, complete genome
gi|1043374620|ref|NC_030545.1| Angelesia splendens chloroplast, complete genome
gi|1043374536|ref|NC_030544.1| Afrolicania elaeosperma chloroplast, complete genome
gi|1043374330|ref|NC_030539.1| Styrax grandiflorus chloroplast, complete genome
gi|1043374033|ref|NC_030527.1| Spondias tuberosa chloroplast, complete genome
gi|1043373946|ref|NC_030526.1| Spondias bahiensis chloroplast, complete genome
gi|1043373597|ref|NC_030517.1| Parastemon urophyllus chloroplast, complete genome
gi|1043373511|ref|NC_030516.1| Pugionium cornutum chloroplast, complete genome
gi|1043373425|ref|NC_030515.1| Pugionium dolabratum chloroplast, complete genome
gi|1043372911|ref|NC_030482.1| Leitneria floridana voucher MO:MO 2008-0670 chloroplast, complete genome
gi|1041926988|gb|KU382355.1| Quercus edithiae chloroplast, complete genome
gi|1041926776|gb|KU204775.1| Eucommia ulmoides chloroplast, complete genome
gi|924443704|gb|KR534325.1| Tanaecium tetragonolobum chloroplast, complete genome
gi|1041922765|ref|NC_030450.1| Brassica nigra chloroplast, complete genome
gi|1040157518|gb|KU291497.1| Diheteropogon amplectens var. catangensis voucher PI<ITA_:12585 chloroplast, complete genome
gi|1040157228|gb|KU291494.1| Chasmanthium laxum var. sessiliflorum voucher ISC<USA-IA_:Sanchez-Ken s.n. chloroplast, complete genome
gi|1040156273|gb|KU291484.1| Themeda sp. Saarela 1833 chloroplast, complete genome
gi|1040154179|gb|KU140669.1| Hydrangea serrata f. fertilis chloroplast, complete genome
gi|372290914|ref|NC_016668.1| Gossypium raimondii chloroplast, complete genome
gi|1037235859|gb|KX255674.1| Pinus fenzeliana var. dabeshanensis voucher PDBS20160514 chloroplast, complete genome
gi|1037235693|gb|KX255662.1| Astragalus membranaceus var. membranaceus chloroplast, complete genome
gi|1037235067|gb|KX247146.1| Panax japonicus var. bipinnatifidus chloroplast, complete genome
gi|1036305594|gb|KX266830.1| Ziziphus jujuba var. spinosa voucher Suanzao-007 chloroplast, complete genome
gi|1036305505|gb|KX266829.1| Ziziphus jujuba voucher Junzao-001 chloroplast, complete genome
gi|1021781399|gb|KX013545.1| Cymbomonas tetramitiformis strain PLY262 chloroplast, complete genome
gi|844169177|gb|KR233156.1| Brassica oleracea var. capitata cultivar C1176 chloroplast, complete genome
gi|1037243314|ref|NC_030314.1| Closterium baillyanum culture-collection SAG:50.89 chloroplast, complete genome
gi|1037242833|ref|NC_030371.1| Spathiphyllum kochii isolate GP chloroplast, complete genome
gi|1037242100|ref|NC_030351.1| Arabidopsis umezawana chloroplast genome, complete sequence, isolate 504865
gi|1037242014|ref|NC_030350.1| Arabidopsis suecica chloroplast genome, complete sequence, isolate AS459
gi|1037241928|ref|NC_030349.1| Arabidopsis petrogena chloroplast genome, complete sequence, isolate SK08-h
gi|1037241842|ref|NC_030348.1| Arabidopsis neglecta chloroplast genome, complete sequence, isolate AA095-F
gi|1037241756|ref|NC_030347.1| Arabidopsis croatica chloroplast genome, complete sequence, isolate ACR
gi|1037241670|ref|NC_030346.1| Arabidopsis arenicola chloroplast genome, complete sequence, isolate 2329
gi|1037241552|ref|NC_030343.1| Acer miaotaiense voucher MTQ20160406SAXHZ chloroplast, complete genome
gi|1037241121|ref|NC_030331.1| Acer davidii voucher Adavi2016 chloroplast, complete genome
gi|1037241023|ref|NC_030329.1| Glycine gracilis chloroplast, complete genome
gi|1037240811|ref|NC_030319.1| Gentiana tibetica voucher 2015XZ002A chloroplast, complete genome
gi|1037240703|ref|NC_030312.1| Ulva linza isolate QD08 chloroplast, complete genome
gi|927372274|ref|NC_027838.1| Lathraea squamaria chloroplast, complete genome
gi|1035520243|gb|KX180069.1| Hirtella racemosa chloroplast, complete genome
gi|1035519235|gb|KX180057.1| Couepia paraensis subsp. cerradoana chloroplast, complete genome
gi|1035157432|gb|KX257487.1| Arachis hypogaea chloroplast, complete genome
gi|1035950955|ref|NC_030299.1| Ziziphus jujuba chloroplast, complete genome
gi|1035950765|ref|NC_030298.1| Oryza minuta cultivar IRGC 101099 chloroplast, complete genome
gi|1033471286|emb|LT161986.1| Arabidopsis suecica chloroplast genome, complete sequence, isolate ASS3
gi|1033471200|emb|LT161985.1| Arabidopsis suecica chloroplast genome, complete sequence, isolate ASO5
gi|1033471028|emb|LT161983.1| Arabidopsis petrogena chloroplast genome, complete sequence, isolate AA0037-D
gi|1033470942|emb|LT161982.1| Arabidopsis petrogena chloroplast genome, complete sequence, isolate AA007-G
gi|1033470856|emb|LT161981.1| Arabidopsis petrogena chloroplast genome, complete sequence, isolate 915139-g
gi|1033470770|emb|LT161980.1| Arabidopsis petrogena chloroplast genome, complete sequence, isolate AA081-N
gi|1033470598|emb|LT161978.1| Arabidopsis petraea subsp. umbrosa chloroplast genome, complete sequence, isolate Alyrmedia
gi|1033470512|emb|LT161977.1| Arabidopsis petraea subsp. umbrosa chloroplast genome, complete sequence, isolate ALAAC:97819
gi|1033470426|emb|LT161976.1| Arabidopsis petraea subsp. septentrionalis chloroplast genome, complete sequence, isolate RUS-282
gi|1033470340|emb|LT161975.1| Arabidopsis petraea subsp. septentrionalis chloroplast genome, complete sequence, isolate 02/0204
gi|1033470254|emb|LT161974.1| Arabidopsis pedemontana chloroplast genome, complete sequence, isolate 1.4
gi|1033470168|emb|LT161973.1| Arabidopsis arenosa chloroplast genome, complete sequence, isolate 131R-09
gi|1033470082|emb|LT161972.1| Arabidopsis arenosa chloroplast genome, complete sequence, isolate BELIA-1
gi|1033469996|emb|LT161971.1| Arabidopsis arenosa chloroplast genome, complete sequence, isolate AA086-E
gi|1033469910|emb|LT161970.1| Arabidopsis arenosa chloroplast genome, complete sequence, isolate AA091-D
gi|1033469824|emb|LT161969.1| Arabidopsis neglecta chloroplast genome, complete sequence, isolate AA087-H
gi|1033469652|emb|LT161967.1| Arabidopsis neglecta subsp. neglecta chloroplast genome, complete sequence, isolate VELKA-1
gi|1033469566|emb|LT161966.1| Arabidopsis neglecta subsp. neglecta chloroplast genome, complete sequence, isolate HLIN-A
gi|1033469480|emb|LT161965.1| Arabidopsis neglecta subsp. neglecta chloroplast genome, complete sequence, isolate DHLE-A
gi|1033469394|emb|LT161964.1| Arabidopsis neglecta subsp. neglecta chloroplast genome, complete sequence, isolate 130R-14
gi|1033469308|emb|LT161963.1| Arabidopsis lyrata subsp. petraea chloroplast genome, complete sequence, isolate 170R-01
gi|1033469222|emb|LT161962.1| Arabidopsis lyrata subsp. petraea chloroplast genome, complete sequence, isolate 174-A
gi|1033469136|emb|LT161961.1| Arabidopsis lyrata subsp. petraea chloroplast genome, complete sequence, isolate 172-D
gi|1033469050|emb|LT161960.1| Arabidopsis lyrata subsp. petraea chloroplast genome, complete sequence, isolate 95-A
gi|1033468964|emb|LT161959.1| Arabidopsis lyrata subsp. petraea chloroplast genome, complete sequence, isolate 74-D
gi|1033468878|emb|LT161958.1| Arabidopsis lyrata subsp. petraea chloroplast genome, complete sequence, isolate 88-c
gi|1033468792|emb|LT161957.1| Arabidopsis lyrata subsp. petraea chloroplast genome, complete sequence, isolate 88-A
gi|1033468706|emb|LT161956.1| Arabidopsis lyrata subsp. petraea chloroplast genome, complete sequence, isolate Alp22
gi|1033468620|emb|LT161955.1| Arabidopsis lyrata subsp. petraea chloroplast genome, complete sequence, isolate Alp21
gi|1033468534|emb|LT161954.1| Arabidopsis lyrata subsp. petraea chloroplast genome, complete sequence, isolate KO:12-00434
gi|1033468448|emb|LT161953.1| Arabidopsis lyrata subsp. petraea chloroplast genome, complete sequence, isolate 2007pl26g
gi|1033468362|emb|LT161952.1| Arabidopsis lyrata subsp. petraea chloroplast genome, complete sequence, isolate AlyrN2
gi|1033468276|emb|LT161951.1| Arabidopsis lyrata subsp. petraea chloroplast genome, complete sequence, isolate 37
gi|1033468190|emb|LT161950.1| Arabidopsis lyrata subsp. petraea chloroplast genome, complete sequence, isolate 137-c
gi|1033468104|emb|LT161949.1| Arabidopsis lyrata subsp. petraea chloroplast genome, complete sequence, isolate 55-a
gi|1033468018|emb|LT161948.1| Arabidopsis lyrata subsp. petraea chloroplast genome, complete sequence, isolate 5531
gi|1033467932|emb|LT161947.1| Arabidopsis lyrata subsp. petraea chloroplast genome, complete sequence, isolate 85-h
gi|1033467760|emb|LT161945.1| Arabidopsis lyrata subsp. petraea chloroplast genome, complete sequence, isolate 172-d
gi|1033467674|emb|LT161944.1| Arabidopsis lyrata subsp. petraea chloroplast genome, complete sequence, isolate 133-A
gi|1033467588|emb|LT161943.1| Arabidopsis lyrata subsp. petraea chloroplast genome, complete sequence, isolate 112-A
gi|1033467502|emb|LT161942.1| Arabidopsis lyrata subsp. lyrata chloroplast genome, complete sequence, isolate PIN
gi|1033467416|emb|LT161941.1| Arabidopsis kamchatica subsp. kawasakiana chloroplast genome, complete sequence, isolate W1748
gi|1033467330|emb|LT161940.1| Arabidopsis kamchatica subsp. kamchatica chloroplast genome, complete sequence, isolate W1722
gi|1033467244|emb|LT161939.1| Arabidopsis kamchatica subsp. kamchatica chloroplast genome, complete sequence, isolate W1889
gi|1033467158|emb|LT161938.1| Arabidopsis kamchatica subsp. kamchatica chloroplast genome, complete sequence, isolate W1880
gi|1033467072|emb|LT161937.1| Arabidopsis halleri subsp. tatrica chloroplast genome, complete sequence, isolate AH062-Z
gi|1033466986|emb|LT161936.1| Arabidopsis halleri subsp. tatrica chloroplast genome, complete sequence, isolate SK37-09
gi|1033466900|emb|LT161935.1| Arabidopsis halleri subsp. ovirensis chloroplast genome, complete sequence, isolate AH099-M
gi|1033466814|emb|LT161934.1| Arabidopsis halleri subsp. ovirensis chloroplast genome, complete sequence, isolate Ovir2
gi|1033466728|emb|LT161933.1| Arabidopsis halleri subsp. halleri chloroplast genome, complete sequence, isolate Langelsheim3.1
gi|1033466642|emb|LT161932.1| Arabidopsis halleri subsp. halleri chloroplast genome, complete sequence, isolate 218R-01
gi|1033466556|emb|LT161931.1| Arabidopsis halleri subsp. gemmifera chloroplast genome, complete sequence, isolate 504358
gi|1033466470|emb|LT161930.1| Arabidopsis halleri subsp. gemmifera chloroplast genome, complete sequence, isolate AhalW302
gi|1033466384|emb|LT161929.1| Arabidopsis halleri subsp. dacica chloroplast genome, complete sequence, isolate AH046-G
gi|1033466298|emb|LT161928.1| Arabidopsis croatica chloroplast genome, complete sequence, isolate AC002-B
gi|1033466126|emb|LT161926.1| Arabidopsis cebennensis chloroplast genome, complete sequence, isolate 140R-01
gi|1033466040|emb|LT161925.1| Arabidopsis cebennensis chloroplast genome, complete sequence, isolate 142R-02
gi|1033465954|emb|LT161924.1| Arabidopsis arenosa chloroplast genome, complete sequence, isolate DONO-A
gi|1033465868|emb|LT161923.1| Arabidopsis arenosa chloroplast genome, complete sequence, isolate CIERNY-1
gi|1033465782|emb|LT161922.1| Arabidopsis arenosa chloroplast genome, complete sequence, isolate HARM-A
gi|1033465696|emb|LT161921.1| Arabidopsis arenosa chloroplast genome, complete sequence, isolate KO:11-00365a
gi|1033465610|emb|LT161920.1| Arabidopsis arenosa chloroplast genome, complete sequence, isolate 915141-I
gi|1033465524|emb|LT161919.1| Arabidopsis arenosa chloroplast genome, complete sequence, isolate 915141-E
gi|1033465438|emb|LT161918.1| Arabidopsis arenosa chloroplast genome, complete sequence, isolate 915141-k
gi|1033465352|emb|LT161917.1| Arabidopsis arenosa chloroplast genome, complete sequence, isolate 210R-02
gi|1033465266|emb|LT161916.1| Arabidopsis arenosa chloroplast genome, complete sequence, isolate 402140-A
gi|1033465180|emb|LT161915.1| Arabidopsis arenosa chloroplast genome, complete sequence, isolate 118-g
gi|1033465094|emb|LT161914.1| Arabidopsis arenosa chloroplast genome, complete sequence, isolate 201R-06
gi|1033465008|emb|LT161913.1| Arabidopsis arenosa chloroplast genome, complete sequence, isolate 200R-02
gi|1033464922|emb|LT161912.1| Arabidopsis arenosa chloroplast genome, complete sequence, isolate 176R-03
gi|1033464836|emb|LT161911.1| Arabidopsis arenosa chloroplast genome, complete sequence, isolate 209R-10
gi|1033464750|emb|LT161910.1| Arabidopsis arenosa chloroplast genome, complete sequence, isolate Aa71X15
gi|1033464664|emb|LT161909.1| Arabidopsis arenosa chloroplast genome, complete sequence, isolate Aa6X14
gi|1033464578|emb|LT161908.1| Arabidopsis arenosa chloroplast genome, complete sequence, isolate Aa14X3
gi|1033464492|emb|LT161907.1| Arabidopsis arenosa chloroplast genome, complete sequence, isolate Aa10
gi|1033464406|emb|LT161906.1| Arabidopsis arenosa chloroplast genome, complete sequence, isolate Aa8X11
gi|1033464320|emb|LT161905.1| Arabidopsis arenosa chloroplast genome, complete sequence, isolate Aa72X8
gi|1033464234|emb|LT161904.1| Arabidopsis arenosa chloroplast genome, complete sequence, isolate 205R-02
gi|1033464148|emb|LT161903.1| Arabidopsis arenosa chloroplast genome, complete sequence, isolate CNS2011/68
gi|1033464062|emb|LT161902.1| Arabidopsis arenosa chloroplast genome, complete sequence, isolate ASC-2
gi|1033463976|emb|LT161901.1| Arabidopsis arenicola chloroplast genome, complete sequence, isolate Alyrarenicola
gi|1033463890|emb|LT161900.1| Arabidopsis arenicola chloroplast genome, complete sequence, isolate 3925
gi|1033320163|ref|NC_030282.1| Scopolia parviflora chloroplast, complete genome
gi|1033319997|ref|NC_030275.1| Helianthus argophyllus chloroplast, complete genome
gi|1033319713|ref|NC_030260.1| Swida controversa voucher SCONT20150712 chloroplast, complete genome
gi|940375596|gb|KR364803.1| Oryza glumipatula cultivar W2201 chloroplast, complete genome
gi|940375490|gb|KR364802.1| Oryza glumipatula cultivar W1187 chloroplast, complete genome
gi|647735656|gb|KJ617081.1| Retrophyllum piresii chloroplast, complete genome
gi|1031877550|gb|KU705873.1| Oryza sativa Indica Group cultivar RP Bio-226 chloroplast, complete genome
gi|1031877326|gb|KU979013.1| Ostreobium sp. OS1B chloroplast, complete genome
gi|1031877227|gb|KX014625.1| Oenothera grandiflora strain Tuscaloosa chloroplast, complete genome
gi|1008420995|gb|KT881169.2| Oenothera elata subsp. elata strain Toluca chloroplast, complete genome
gi|974032177|gb|EU262887.2| Oenothera argillicola chloroplast, complete genome
gi|974032173|gb|EU262889.2| Oenothera biennis chloroplast, complete genome
gi|974032169|gb|EU262890.2| Oenothera glazioviana chloroplast, complete genome
gi|974032166|gb|EU262891.2| Oenothera parviflora chloroplast, complete genome
gi|960514774|gb|KT881177.1| Oenothera argillicola strain Standard chloroplast, complete genome
gi|960514689|gb|KT881176.1| Oenothera oakesiana strain ammophila Standard chloroplast, complete genome
gi|960514604|gb|KT881175.1| Oenothera biennis strain xa/xa-suaveolens Fuenfkirchen chloroplast, complete genome
gi|960514519|gb|KT881174.1| Oenothera glazioviana strain vet/vet-lamarckiana de Vries chloroplast, complete genome
gi|960514434|gb|KT881173.1| Oenothera grandiflora strain Stockton 1 chloroplast, complete genome
gi|960514349|gb|KT881172.1| Oenothera glazioviana strain deserens de Vries chloroplast, complete genome
gi|960514264|gb|KT881171.1| Oenothera glazioviana strain blandina de Vries chloroplast, complete genome
gi|960514179|gb|KT881170.1| Oenothera elata subsp. hookeri strain de Vries chloroplast, complete genome
gi|783162792|gb|KM491711.2| Morus mongolica chloroplast, complete genome
gi|1028909115|gb|KU900231.1| Cynanchum auriculatum chloroplast, complete genome
gi|926658017|gb|KR078312.1| Capsicum frutescens chloroplast, complete genome
gi|926657930|gb|KR078311.1| Capsicum annuum var. glabriusculum chloroplast, complete genome
gi|1031917118|ref|NC_030212.1| Erythranthe lutea chloroplast, complete genome
gi|1028325836|gb|KU355276.1| Morus alba var. atropurpurea chloroplast, complete genome
gi|1030179072|ref|NC_030198.1| Sphagnum palustre voucher CONN:Goffinet 10575 chloroplast, complete genome
gi|1030178958|ref|NC_030195.1| Talipariti hamabo chloroplast, complete genome
gi|1030178868|ref|NC_030194.1| Citrus platymamma chloroplast, complete genome
gi|1030178784|ref|NC_030193.1| Senna tora chloroplast, complete genome
gi|1030178601|ref|NC_030185.1| Acnistus arborescens chloroplast, complete genome
gi|1030178460|ref|NC_030180.1| Bruinsmia polysperma chloroplast, complete genome
gi|1030178363|ref|NC_030178.1| Iochroma cyaneum voucher Smith 265 chloroplast, complete genome
gi|1030178278|ref|NC_030177.1| Iochroma ellipticum chloroplast, complete genome
gi|1030178150|ref|NC_030173.1| Helianthus debilis chloroplast, complete genome
gi|1030178063|ref|NC_030171.1| Eriolarynx fasciculata chloroplast, complete genome
gi|1030177887|ref|NC_030168.1| Iochroma salpoanum chloroplast, complete genome
gi|1030177804|ref|NC_030167.1| Iochroma lehmannii chloroplast, complete genome
gi|953515922|gb|KT870116.1| Juglans regia voucher JREG20151001 chloroplast, complete genome
gi|959122059|ref|NC_028504.1| Populus tremula x Populus alba clone INRA 717-1B4 chloroplast, complete genome
gi|849123837|ref|NC_027425.1| Populus tremula clone W52 chloroplast, complete genome
gi|768801510|gb|KP861984.1| Populus tremula chloroplast, complete genome
gi|570772272|ref|NC_023242.1| Magnolia sprengeri chloroplast, complete genome
gi|1026943395|gb|KT805945.1| Paris polyphylla var. yunnanensis chloroplast, complete genome
gi|1027397904|gb|KR779936.2| Anoectochilus roxburghii chloroplast, complete genome
gi|1016472256|ref|NC_029830.1| Monsonia marlothii chloroplast, complete genome
gi|1011056209|ref|NC_029694.1| Monsonia emarginata chloroplast, complete genome
gi|1025625026|gb|KU521376.1| Oenothera grandiflora strain Stockton 2 chloroplast, complete genome
gi|1025624941|gb|KU521375.1| Oenothera biennis strain Muenchen chloroplast, complete genome
gi|1024392196|gb|KU306406.1| Helianthus annuus subsp. texanus chloroplast, complete genome
gi|1025807507|ref|NC_030069.1| Urochloa humidicola chloroplast, complete genome
gi|1025807417|ref|NC_030068.1| Urochloa ruziziensis chloroplast, complete genome
gi|1025807325|ref|NC_030067.1| Urochloa brizantha chloroplast, complete genome
gi|1025807218|ref|NC_030066.1| Urochloa decumbens chloroplast, complete genome
gi|1025807114|ref|NC_030065.1| Gloriosa superba chloroplast, complete genome
gi|1025806971|ref|NC_030064.1| Colchicum autumnale chloroplast, complete genome
gi|1025806862|ref|NC_030063.1| Berberis koreana chloroplast, complete genome
gi|1025806751|ref|NC_030062.1| Berberis amurensis chloroplast, complete genome
gi|1025806653|ref|NC_030061.1| Gymnospermium microrrhynchum chloroplast, complete genome
gi|1025806474|ref|NC_030056.1| Acnistus arborescens x Iochroma cyaneum chloroplast, complete genome
gi|1025806342|ref|NC_030053.1| Coffea canephora chloroplast, complete genome
gi|1025805943|ref|NC_030044.1| Iochroma umbellatum chloroplast, complete genome
gi|1023471723|ref|NC_028552.2| Pinus sibirica chloroplast, complete genome
gi|937576537|gb|KR259989.1| Hibiscus syriacus chloroplast, complete genome
gi|723430671|gb|KM057377.1| Berberis amurensis var. latifolia chloroplast, complete genome
gi|723430576|gb|KM057376.1| Berberis amurensis var. quelpaertensis chloroplast, complete genome
gi|627758179|gb|KJ468104.1| Vigna unguiculata chloroplast, complete genome
gi|627758014|gb|KJ468102.1| Robinia pseudoacacia chloroplast, complete genome
gi|627757930|gb|KJ468101.1| Prosopis glandulosa chloroplast, complete genome
gi|627757846|gb|KJ468100.1| Pachyrhizus erosus chloroplast, complete genome
gi|627757762|gb|KJ468099.1| Lupinus albus chloroplast, complete genome
gi|627757679|gb|KJ468098.1| Indigofera tinctoria chloroplast, complete genome
gi|627757595|gb|KJ468097.1| Haematoxylum brasiletto chloroplast, complete genome
gi|627757511|gb|KJ468096.1| Ceratonia siliqua chloroplast, complete genome
gi|627757426|gb|KJ468095.1| Libidibia coriaria chloroplast, complete genome
gi|1021077278|ref|NC_029947.1| Mauritia flexuosa chloroplast, complete genome
gi|1021077180|ref|NC_029945.1| Epimedium pseudowushanense chloroplast, complete genome
gi|1021077096|ref|NC_029944.1| Epimedium lishihchenii chloroplast, complete genome
gi|1021076929|ref|NC_029942.1| Epimedium dolichostemon chloroplast, complete genome
gi|1021076843|ref|NC_029941.1| Epimedium acuminatum chloroplast, complete genome
gi|1021076715|ref|NC_029937.1| Lilium distichum chloroplast, complete genome
gi|1018443495|gb|KU355297.1| Morus alba var. multicaulis chloroplast, complete genome
gi|1020267063|gb|KU726550.2| Bienertia sinuspersici chloroplast, complete genome
gi|963040129|gb|KT373815.1| Merostachys sp. Greco 18 chloroplast, complete genome
gi|963040021|gb|KT373814.1| Guadua chacoensis voucher Th. Greco 159-FLOR_15/02/20 chloroplast, complete genome
gi|944542552|ref|NC_028209.1| Sobralia aff. bouchei HTK-2015 chloroplast, complete genome
gi|944543081|ref|NC_028147.1| Sobralia callosa voucher Whitten 3275 chloroplast, complete genome
gi|944541375|ref|NC_028149.1| Phragmipedium longifolium voucher Whitten 2804 chloroplast, complete genome
gi|1016881999|ref|NC_029889.1| Carum carvi chloroplast, complete genome
gi|1016881826|ref|NC_029885.1| Lagerstroemia guilinensis chloroplast, complete genome
gi|1016881741|ref|NC_029884.1| Chrysopogon serrulatus chloroplast, complete genome
gi|1016881655|ref|NC_029883.1| Eriochrysis laxa chloroplast, complete genome
gi|1016881569|ref|NC_029882.1| Eriochrysis cf. cayennensis 365-2 chloroplast, complete genome
gi|1016881485|ref|NC_029881.1| Pogonatherum paniceum chloroplast, complete genome
gi|1016881319|ref|NC_029874.1| Kolkwitzia amabilis chloroplast, complete genome
gi|1016879603|ref|NC_028070.2| Solanum nigrum chloroplast, complete genome
gi|1016879602|ref|NC_028069.2| Solanum commersonii strain Lz3.2 chloroplast, complete genome
gi|1016472625|ref|NC_029847.1| Pinus armandii voucher Parm2014 chloroplast, complete genome
gi|1016472727|ref|NC_029850.1| Coriandrum sativum chloroplast, complete genome
gi|1016472359|ref|NC_029833.1| Iochroma australe chloroplast, complete genome
gi|1016472170|ref|NC_029829.1| Aconitum chiisanense voucher NIBRVP0000494177 chloroplast, complete genome
gi|1016472093|ref|NC_029828.1| Astragalus mongholicus chloroplast, complete genome
gi|1016472005|ref|NC_029827.1| Echinochloa frumentacea cultivar CO(KV)2 chloroplast, complete genome
gi|1016471902|ref|NC_029825.1| Stachys byzantina strain CL1004 chloroplast, complete genome
gi|1016471813|ref|NC_029824.1| Stachys sylvatica strain LVA358 chloroplast, complete genome
gi|1016471724|ref|NC_029823.1| Stachys coccinea strain CL1003 chloroplast, complete genome
gi|1016471635|ref|NC_029822.1| Stachys chamissonis strain CL1002 chloroplast, complete genome
gi|1016471546|ref|NC_029821.1| Stenogyne kanehoana strain HSJ14046 chloroplast, complete genome
gi|1016471457|ref|NC_029820.1| Phyllostegia velutina strain HI0361 chloroplast, complete genome
gi|1016471368|ref|NC_029819.1| Haplostachys haplostachya strain HI0333 chloroplast, complete genome
gi|1016471279|ref|NC_029818.1| Stenogyne bifida strain HI0332 chloroplast, complete genome
gi|1016471190|ref|NC_029817.1| Stenogyne haliakalae strain GEO5 chloroplast, complete genome
gi|1016470705|ref|NC_029808.1| Lagerstroemia fauriei chloroplast, complete genome
gi|584458722|gb|KF856619.1| Cercis canadensis chloroplast, complete genome
gi|953515678|gb|KT831767.1| Ampelopsis glandulosa var. brevipedunculata chloroplast, complete genome
gi|1011056596|ref|NC_029704.1| Monotropa hypopitys isolate 1VOLR chloroplast, complete genome
gi|966798687|gb|KT148967.1| Aquilaria sinensis chloroplast, complete genome
gi|1011059239|ref|NC_029770.1| Drosera rotundifolia chloroplast, complete genome
gi|1011058941|ref|NC_029764.1| Schefflera heptaphylla chloroplast, complete genome
gi|1011058450|ref|NC_029750.1| Diplopanax stachyanthus voucher DSTACH20141227 chloroplast, complete genome
gi|1011058350|ref|NC_029749.1| Guadua angustifolia chloroplast, complete genome
gi|1011058203|ref|NC_029746.1| Iochroma cardenasianum chloroplast, complete genome
gi|1011057710|ref|NC_029735.1| Ankyra judayi strain SAG 17.84 chloroplast, complete genome
gi|1011057613|ref|NC_029734.1| Sciadopitys verticillata chloroplast, complete genome
gi|1011057042|ref|NC_029713.1| Cymbidium macrorhizon chloroplast, complete genome
gi|1011056951|ref|NC_029712.1| Cymbidium lancifolium chloroplast, complete genome
gi|1011056855|ref|NC_029711.1| Cymbidium kanran chloroplast, complete genome
gi|1011056636|ref|NC_029705.1| Dendrobium pendulum chloroplast, complete genome
gi|1011056414|ref|NC_029700.1| Pedicularis ishidoyana chloroplast, complete genome
gi|658157530|gb|KJ657732.1| Gentiana straminea chloroplast, complete genome
gi|1008861871|ref|NC_029673.1| Chlorotetraedron incus strain SAG 43.81 chloroplast, complete genome
gi|1008861801|ref|NC_029676.1| Kirchneriella aperta strain SAG 2004 chloroplast, complete genome
gi|1008861732|ref|NC_029675.1| Bracteacoccus aerius strain UTEX 1250 chloroplast, complete genome
gi|1008861662|ref|NC_029674.1| Bracteacoccus minor strain UTEX 66 chloroplast, complete genome
gi|1008861593|ref|NC_029672.1| Chromochloris zofingiensis strain UTEX 56 chloroplast, complete genome
gi|1008861523|ref|NC_029671.1| Mychonastes homosphaera strain CAUP H6502 chloroplast, complete genome
gi|1008861455|ref|NC_029670.1| Neochloris aquatica strain UTEX 138 chloroplast, complete genome
gi|1008861385|ref|NC_029669.1| Pseudomuriella schumacherensis strain SAG 2137 chloroplast, complete genome
gi|1005883087|gb|KU295560.1| Helianthus petiolaris subsp. fallax chloroplast, complete genome
gi|1004605336|gb|KU167097.1| Tetraselmis sp. CCMP 881 chloroplast, complete genome
gi|836692016|ref|NC_027223.1| Cannabis sativa cultivar Yoruba Nigeria chloroplast, complete genome
gi|1001824386|gb|KU179434.1| Cymbidium ensifolium chloroplast, complete genome
gi|573972352|ref|NC_023240.1| Magnolia salicifolia chloroplast, complete genome
gi|570772174|ref|NC_023241.1| Magnolia sinica chloroplast, complete genome
gi|570760164|ref|NC_023239.1| Michelia odora chloroplast, complete genome
gi|570760077|ref|NC_023238.1| Magnolia liliifera chloroplast, complete genome
gi|570759990|ref|NC_023237.1| Magnolia kobus chloroplast, complete genome
gi|570759903|ref|NC_023236.1| Magnolia pyramidata chloroplast, complete genome
gi|570759816|ref|NC_023235.1| Magnolia dealbata chloroplast, complete genome
gi|570759729|ref|NC_023234.1| Magnolia cathcartii chloroplast, complete genome
gi|372450118|ref|NC_016736.1| Ricinus communis chloroplast, complete genome
gi|1001823211|gb|KU640958.1| Monotropa hypopitys isolate 2KALR chloroplast, complete genome
gi|1002160928|ref|NC_029337.1| Camelina sativa chloroplast genome, complete sequence, specimen voucher B-2007-0434-12
gi|1002160842|ref|NC_029336.1| Arabidopsis pedemontana chloroplast genome, complete sequence, specimen voucher 114R-03
gi|1002160756|ref|NC_029335.1| Arabidopsis cebennensis chloroplast genome, complete sequence, specimen voucher 138R-17
gi|1002160502|ref|NC_029332.1| Cochlearia tridactylites chloroplast genome, complete sequence, isolate Ctri_1288
gi|1002166233|ref|NC_029485.1| Polygonatum sibiricum chloroplast, complete genome
gi|1002166153|ref|NC_029484.1| Gynostemma pentaphyllum voucher gynostemma pentaphyllum chloroplast, complete genome chloroplast, complete genome
gi|1002166074|ref|NC_029483.1| Bletilla ochracea chloroplast, complete genome
gi|1002165822|ref|NC_029470.1| Anethum graveolens chloroplast, complete genome
gi|1002165736|ref|NC_029469.1| Foeniculum vulgare chloroplast, complete genome
gi|1002165603|ref|NC_029465.1| Saussurea involucrata voucher 408 chloroplast, complete genome
gi|1002165387|ref|NC_029459.1| Cynanchum wilfordii chloroplast, complete genome
gi|1002165194|ref|NC_029454.1| Vitis aestivalis cultivar Norton chloroplast, complete genome
gi|1002164813|ref|NC_029434.1| Papaver somniferum chloroplast, complete genome
gi|1002164724|ref|NC_029433.1| Pachysandra terminalis chloroplast, complete genome
gi|1002164638|ref|NC_029432.1| Stephania japonica chloroplast, complete genome
gi|1002164553|ref|NC_029431.1| Sabia yunnanensis chloroplast, complete genome
gi|1002164467|ref|NC_029430.1| Meliosma aff. cuneifolia Moore 333 chloroplast, complete genome
gi|1002164381|ref|NC_029429.1| Euptelea pleiosperma chloroplast, complete genome
gi|1002164296|ref|NC_029428.1| Epimedium sagittatum chloroplast, complete genome
gi|1002164210|ref|NC_029427.1| Akebia trifoliata chloroplast, complete genome
gi|1002164032|ref|NC_029420.1| Boswellia sacra chloroplast, complete genome
gi|1002163298|ref|NC_029406.1| Wisteria sinensis chloroplast, complete genome
gi|1002163047|ref|NC_029398.1| Torreya fargesii chloroplast, complete genome
gi|1002162890|ref|NC_029394.1| Ligusticum tenuissimum voucher 13I-08 chloroplast, complete genome
gi|1002162804|ref|NC_029393.1| Angelica gigas voucher 13E-39-3 chloroplast, complete genome
gi|1002162718|ref|NC_029392.1| Angelica dahurica voucher 13T-05 chloroplast, complete genome
gi|1002162632|ref|NC_029391.1| Angelica acutiloba voucher 13F-28 chloroplast, complete genome
gi|1002162547|ref|NC_029390.1| Stipa purpurea voucher SPUR20151101 chloroplast, complete genome
gi|1002162319|ref|NC_029379.1| Eutrema botschantzevii chloroplast, complete genome
gi|1002162231|ref|NC_029378.1| Eutrema halophilum chloroplast, complete genome
gi|1002162114|ref|NC_029374.1| Picea jezoensis chloroplast, complete genome
gi|1002161999|ref|NC_029371.1| Acer morrisonense voucher Amorr2015 chloroplast, complete genome
gi|1002161910|ref|NC_029370.1| Lavandula angustifolia chloroplast, complete genome
gi|1002161774|ref|NC_029365.1| Goodyera velutina chloroplast, complete genome
gi|1002161692|ref|NC_029364.1| Goodyera schlechtendaliana chloroplast, complete genome
gi|1002161611|ref|NC_029363.1| Goodyera procera chloroplast, complete genome
gi|1002161287|ref|NC_029347.1| Ephedra foeminea voucher K. Bolinder 542 chloroplast, complete genome
gi|1002161102|ref|NC_029339.1| Tetrastigma hemsleyanum chloroplast, complete genome
gi|1002161013|ref|NC_029338.1| Dipteronia sinensis chloroplast, complete genome
gi|1002160670|ref|NC_029334.1| Arabidopsis arenosa chloroplast genome, complete sequence, specimen voucher PUSTE-A
gi|1002160586|ref|NC_029333.1| Ionopsidium acaule chloroplast genome, complete sequence, isolate Iacau_1072
gi|1002160418|ref|NC_029331.1| Cochlearia pyrenaica chloroplast genome, complete sequence, isolate Cpyr_0260
gi|929982740|gb|KT289404.1| Oryza sativa Tropical Japonica Group chloroplast, complete genome
gi|67511377|emb|AJ970307.1| Cucumis sativus chloroplast complete genome
gi|629265444|emb|HF543599.2| Lecomtella madagascariensis chloroplast complete genome, specimen voucher K:MSV603
gi|334085015|emb|FN996943.2| Olea europaea subsp. cuspidata complete chloroplast genome, isolate Almihwit 5.1
gi|334084380|emb|FN996944.1| Olea europaea subsp. cuspidata complete chloroplast genome, isolate Guanghzou 1
gi|994077805|emb|AJ271079.4| Oenothera elata subsp. hookeri complete chloroplast genome, strain johansen Standard, basic plastome I
gi|992331436|ref|NC_029227.1| Iris sanguinea chloroplast, complete genome
gi|992331119|ref|NC_029254.1| Cochlearia islandica chloroplast genome, complete sequence, isolate Cisla_1233
gi|992331035|ref|NC_029253.1| Cochlearia borzaeana chloroplast genome, complete sequence, isolate Cbor_1063
gi|992330825|ref|NC_029241.1| Syagrus coronata chloroplast, complete genome
gi|992330479|ref|NC_029221.1| Saccharum hybrid cultivar cultivar Q155 chloroplast, complete genome
gi|992330310|ref|NC_029214.1| Metanarthecium luteoviride chloroplast, complete genome
gi|992068359|ref|NC_026134.2| Acacia ligulata chloroplast complete genome
gi|814071848|ref|NC_026562.1| Cannabis sativa cultivar Carmagnola chloroplast, complete genome
gi|846336384|gb|KP732472.1| Prunus yedoensis voucher Cho et al 120422001 chloroplast, complete genome
gi|977901940|gb|KT962228.1| Hordeum vulgare subsp. vulgare chloroplast, complete genome
gi|743433694|gb|KM103376.1| Wisteria floribunda voucher IRGC105690 from South Korea chloroplast, complete genome
gi|982898140|ref|NC_029049.1| Mesembryanthemum crystallinum chloroplast, complete genome
gi|972385701|gb|KT962040.1| Silene latifolia subsp. alba cultivar K-line chloroplast, complete genome
gi|972220680|emb|LN877385.1| Capsella rubella chloroplast genome, complete sequence, specimen voucher B-2006-0355-2
gi|972220508|emb|LN877383.1| Arabidopsis lyrata subsp. lyrata chloroplast genome, complete sequence, specimen voucher RON
gi|972220422|emb|LN877382.1| Arabidopsis halleri subsp. halleri chloroplast genome, complete sequence, specimen voucher KO:07-00157-1
gi|971821797|ref|NC_029040.1| Ulva fasciata chloroplast, complete genome
gi|401465559|gb|JX280397.1| Magnolia liliiflora chloroplast, complete genome
gi|401465298|gb|JX280394.1| Magnolia denudata chloroplast, complete genome
gi|401465037|gb|JX280391.1| Magnolia acuminata var. acuminata chloroplast, complete genome
gi|965276526|gb|KT445939.1| Sinopodophyllum hexandrum chloroplast, complete genome
gi|966202989|ref|NC_028733.1| Leucaena trichandra chloroplast, complete genome
gi|966202896|ref|NC_028732.1| Inga leiocalycina chloroplast, complete genome
gi|966202781|ref|NC_028729.1| Curcuma flaviflora chloroplast, complete genome
gi|966202693|ref|NC_028728.1| Eutrema heterophyllum chloroplast, complete genome
gi|966202605|ref|NC_028727.1| Eutrema yunnanense chloroplast, complete genome
gi|966202517|ref|NC_028726.1| Schrenkiella parvula chloroplast, complete genome
gi|966202338|ref|NC_028721.1| Miscanthus sinensis chloroplast, complete genome
gi|966202215|ref|NC_028720.1| Miscanthus sacchariflorus chloroplast, complete genome
gi|966201822|ref|NC_028705.1| Cyrtomium falcatum voucher YNUH DDCF2014 chloroplast, complete genome
gi|966201734|ref|NC_028704.1| Panax vietnamensis isolate 37 chloroplast, complete genome
gi|966201646|ref|NC_028703.1| Panax japonicus chloroplast, complete genome
gi|684179921|ref|NC_024811.1| Bathycoccus prasinos chloroplast, complete genome
gi|959125701|ref|NC_028618.1| Ostericum grosseserratum voucher 13A-14-2 chloroplast, complete genome
gi|959125474|ref|NC_028614.1| Gynochthodes nanlingensis chloroplast, complete genome
gi|959124760|ref|NC_028587.1| Phacotus lenticularis culture-collection SAG:61-1 chloroplast, complete genome
gi|959124602|ref|NC_028585.1| Carteria cerasiformis culture-collection NIES:425 chloroplast, complete genome
gi|959124528|ref|NC_028584.1| Characiochloris acuminata culture-collection SAG:31.95 chloroplast, complete genome
gi|959124445|ref|NC_028583.1| Hafniomonas laevis culture-collection NIES:257 chloroplast, complete genome
gi|959124184|ref|NC_028580.1| Oogamochlamys gigantea culture-collection SAG:44.91 chloroplast, complete genome
gi|959124111|ref|NC_028579.1| Mychonastes jurisii culture-collection SAG:37.98 chloroplast, complete genome
gi|959123509|ref|NC_028549.1| Dendrobium chrysotoxum chloroplast, complete genome
gi|959123350|ref|NC_028543.1| Woodwardia unigemmata chloroplast, complete genome
gi|959123260|ref|NC_028542.1| Cyrtomium devexiscapulae chloroplast, complete genome
gi|959123030|ref|NC_028533.1| Scutellaria insignis chloroplast, complete genome
gi|959122941|ref|NC_028531.1| Pinus tabuliformis voucher PTAB20150818V5 chloroplast, complete genome
gi|959122792|ref|NC_028525.1| Cymbidium ensifolium voucher Cymbidium ensifolium chloroplast, complete genome chloroplast, complete genome
gi|959122712|ref|NC_028524.1| Cymbidium goeringii chloroplast, complete genome
gi|959122627|ref|NC_028523.1| Polygonatum verticillatum chloroplast, complete genome
gi|959122313|ref|NC_028517.1| Capsella grandiflora chloroplast, complete genome
gi|959095806|ref|NC_028594.1| Picea glauca chloroplast, complete genome
gi|953273084|gb|KT625419.1| Carteria sp. SAG 8-5 chloroplast, complete genome
gi|954003160|gb|KR822686.1| Echinochloa crus-galli var. praticola chloroplast, complete genome
gi|954003037|gb|KR822685.1| Echinochloa crus-galli var. crus-galli chloroplast, complete genome
gi|806639902|gb|KP036471.1| Panax vietnamensis isolate 38 chloroplast, complete genome
gi|806639638|gb|KP036468.1| Panax notoginseng chloroplast, complete genome
gi|953358184|ref|NC_028439.1| Musa balbisiana chloroplast, complete genome
gi|937957673|gb|KT388109.1| Paphiopedilum armeniacum chloroplast, complete genome
gi|827346154|gb|KR260986.1| Elleanthus sodiroi chloroplast, complete genome
gi|755161244|gb|KP205432.1| Masdevallia coccinea chloroplast, complete genome
gi|952009690|gb|KT781591.1| Angelica decursiva voucher 13Q-02-1 chloroplast, complete genome
gi|953245234|ref|NC_028444.1| Stipa lipskyi voucher Stipa lipskyi chloroplast, complete genome
gi|953244905|ref|NC_028429.1| Polygonatum cyrtonema chloroplast, complete genome
gi|953244743|ref|NC_028422.1| Bletilla striata chloroplast, complete genome
gi|953244671|ref|NC_028421.1| Pinus bungeana voucher Pbungeana2015 chloroplast, complete genome
gi|953244513|ref|NC_028415.1| Isatis tinctoria voucher cp-824 chloroplast, complete genome
gi|953244372|ref|NC_028410.1| Corymbia torelliana genotype CT2-009 chloroplast, complete genome
gi|953244286|ref|NC_028409.1| Corymbia henryi genotype CH2-009 chloroplast, complete genome
gi|910355094|ref|NC_027677.1| Wisteria floribunda voucher IRGC105690 chloroplast, complete genome
gi|893641154|gb|KP966117.1| Zea mays subsp. mays cultivar inbred line B37T chloroplast, complete genome
gi|893641069|gb|KP966116.1| Zea mays subsp. mays cultivar inbred line B37S chloroplast, complete genome
gi|893640984|gb|KP966115.1| Zea mays subsp. mays cultivar inbred line B37C chloroplast, complete genome
gi|893640899|gb|KP966114.1| Zea mays subsp. mays cultivar inbred line B37N chloroplast, complete genome
gi|540067367|gb|KF241981.1| Zea mays subsp. mays cultivar B73 chloroplast, complete genome
gi|540067282|gb|KF241980.1| Zea mays subsp. mays cultivar A188 chloroplast, complete genome
gi|948299588|ref|NC_028349.1| Ostrya rehderiana chloroplast, complete genome
gi|948299177|ref|NC_028328.1| Pseudosasa japonica isolate Pjc-1 cultivar akebonosuji chloroplast, complete genome
gi|948298321|ref|NC_028272.1| Brassica juncea chloroplast, complete genome
gi|944542960|ref|NC_028171.1| Astragalus nakaianus chloroplast, complete genome
gi|944542208|ref|NC_028190.1| Juniperus cedrus voucher JCED20150806 chloroplast, complete genome
gi|944542067|ref|NC_028185.1| Ficus racemosa chloroplast, complete genome
gi|944541797|ref|NC_028170.1| Eutrema salsugineum chloroplast, complete genome
gi|944541519|ref|NC_028155.1| Cupressus gigantea voucher Cglanxian-2015 chloroplast, complete genome
gi|808177712|gb|KP015036.1| Corymbia torelliana genotype CT2-019 chloroplast, complete genome
gi|808177627|gb|KP015035.1| Corymbia torelliana genotype CT2-015 chloroplast, complete genome
gi|808177542|gb|KP015034.1| Corymbia torelliana genotype CT2-010 chloroplast, complete genome
gi|808177286|gb|KP015031.1| Corymbia citriodora subsp. variegata genotype CCV2-046 chloroplast, complete genome
gi|808177200|gb|KP015030.1| Corymbia citriodora subsp. variegata genotype CCV2-019 chloroplast, complete genome
gi|808177114|gb|KP015029.1| Corymbia citriodora subsp. citriodora genotype CCC2-002 chloroplast, complete genome
gi|782493115|gb|KM885985.1| Corymbia citriodora subsp. variegata chloroplast, complete genome
gi|438688391|emb|HF567871.1| Tectona grandis complete chloroplast genome, haplotype 3
gi|438688267|emb|HF567870.1| Tectona grandis complete chloroplast genome, haplotype 2
gi|438687583|emb|HF567869.1| Tectona grandis complete chloroplast genome, haplotype 1
gi|938485432|gb|KT428378.1| Pseudosasa japonica isolate Pjc_a-1 cultivar akebonosuji chloroplast, complete genome
gi|938340295|ref|NC_028080.1| Colobanthus quitensis chloroplast, complete genome
gi|938340108|ref|NC_028075.1| Setaria viridis chloroplast, complete genome
gi|938340018|ref|NC_028074.1| Machilus balansae chloroplast, complete genome
gi|938339932|ref|NC_028073.1| Machilus yunnanensis chloroplast, complete genome
gi|938339530|ref|NC_028067.1| Euonymus japonicus voucher YNUH DD 001 chloroplast, complete genome
gi|938339424|ref|NC_028066.1| Elaeagnus macrophylla voucher YNUH EMC001 chloroplast, complete genome
gi|938339074|ref|NC_028053.1| Pelargonium australe chloroplast, complete genome
gi|938338964|ref|NC_028052.1| Pelargonium cotyledonis chloroplast, complete genome
gi|938338856|ref|NC_028051.1| Pelargonium dichondrifolium chloroplast, complete genome
gi|937547443|ref|NC_028032.1| Humulus lupulus chloroplast, complete genome
gi|937547274|ref|NC_028027.1| Silybum marianum voucher SMAR20150709 chloroplast, complete genome
gi|937547077|ref|NC_028023.1| Larrea tridentata chloroplast, complete genome
gi|937546760|ref|NC_028009.1| Morinda officinalis chloroplast, complete genome
gi|937546572|ref|NC_028006.1| Cynara cornigera chloroplast, complete genome
gi|937546484|ref|NC_028005.1| Cynara baetica chloroplast, complete genome
gi|937408304|ref|NC_027952.1| Alloteropsis cimicina isolate RCH20 chloroplast, complete genome
gi|937408219|ref|NC_027951.1| Alloteropsis angusta isolate 3C chloroplast, complete genome
gi|937408008|ref|NC_027941.1| Piper kadsura chloroplast, complete genome
gi|937407907|ref|NC_027939.1| Zanthoxylum piperitum chloroplast, complete genome
gi|932252312|gb|KR230391.1| Beta vulgaris subsp. vulgaris cultivar KWS2320 chloroplast, complete genome
gi|929982662|gb|KT289403.1| Oryza sativa Aromatic Japonica Group cultivar basmati chloroplast, complete genome
gi|576597418|gb|KF769142.1| Fritillaria unibracteata var. wabuensis chloroplast, complete genome
gi|237598369|ref|NC_011157.3| Pinus longaeva chloroplast, complete genome
gi|699018705|ref|NC_024814.1| Triticum turgidum cultivar TA2836 chloroplast, complete genome
gi|699008472|ref|NC_024832.1| Aegilops kotschyi cultivar TA1980 chloroplast, complete genome
gi|699008296|ref|NC_024815.1| Aegilops searsii cultivar TA1837 chloroplast, complete genome
gi|697964657|ref|NC_024816.1| Aegilops sharonensis cultivar TA1995 chloroplast, complete genome
gi|685508511|ref|NC_024831.1| Aegilops bicornis cultivar Clae57 chloroplast, complete genome
gi|675304610|ref|NC_024764.1| Triticum timopheevii cultivar Tim01 chloroplast, complete genome
gi|924443802|gb|KR478645.1| Heuchera parviflora var. saurensis voucher Folk 97 (OS) chloroplast, complete genome
gi|887515299|gb|KP842721.1| Cynara cardunculus var. sylvestris chloroplast, complete genome
gi|887514595|gb|KP842713.1| Cynara cardunculus var. scolymus chloroplast, complete genome
gi|887514331|gb|KP842710.1| Cynara cardunculus var. scolymus cultivar Romanesco chloroplast, complete genome
gi|887513891|gb|KP842705.1| Cynara cardunculus var. altilis cultivar Verde de Peralta chloroplast, complete genome
gi|887513803|gb|KP842704.1| Cynara cardunculus var. altilis cultivar Bianco Avorio chloroplast, complete genome
gi|820957678|gb|KP299293.1| Cynara cardunculus var. scolymus cultivar Spinoso Sardo chloroplast, complete genome
gi|928189873|dbj|LC035012.1| Marchantia paleacea subsp. diptera chloroplast DNA, complete genome
gi|836552505|gb|KR061358.1| Metasequoia glyptostroboides chloroplast, complete genome
gi|806459842|gb|KP176438.1| Sporobolus maritimus chloroplast, complete genome
gi|761231856|gb|KM881642.1| Oryza longistaminata isolate 81953 chloroplast, complete genome
gi|761231772|gb|KM881641.1| Oryza longistaminata isolate 103905 chloroplast, complete genome
gi|761231605|gb|KM881639.1| Oryza glaberrima isolate 101328 chloroplast, complete genome
gi|761231522|gb|KM881638.1| Oryza glaberrima isolate 104040 chloroplast, complete genome
gi|761231439|gb|KM881637.1| Oryza barthii isolate 86481 chloroplast, complete genome
gi|761231356|gb|KM881636.1| Oryza barthii isolate 104124 chloroplast, complete genome
gi|761231273|gb|KM881635.1| Oryza barthii isolate 101381 chloroplast, complete genome
gi|926658191|gb|KR078314.1| Capsicum baccatum var. baccatum chloroplast, complete genome
gi|926658104|gb|KR078313.1| Capsicum annuum var. annuum chloroplast, complete genome
gi|915477544|gb|KR779995.1| Cannabis sativa cultivar dagestani chloroplast, complete genome
gi|927372188|ref|NC_027837.1| Sedum oryzifolium chloroplast, complete genome
gi|927372088|ref|NC_027835.1| Leontopodium leiolepis chloroplast, complete genome
gi|927372003|ref|NC_027834.1| Bupleurum falcatum chloroplast, complete genome
gi|927371876|ref|NC_027829.1| Viscum minimum chloroplast, complete genome
gi|927371736|ref|NC_027824.1| Alloteropsis semialata isolate ATSS837 chloroplast, complete genome
gi|926799113|ref|NW_014013626.1| Monoraphidium neglectum strain SAG 48.87 chloroplast CP, complete sequence, whole genome shotgun sequence
gi|924253077|gb|KT281157.1| Alloteropsis semialata isolate TW3 chloroplast, complete genome
gi|924252901|gb|KT281155.1| Alloteropsis semialata isolate MD chloroplast, complete genome
gi|924252812|gb|KT281154.1| Alloteropsis semialata isolate Ma chloroplast, complete genome
gi|924252723|gb|KT281153.1| Alloteropsis semialata isolate LO4C chloroplast, complete genome
gi|924252634|gb|KT281152.1| Alloteropsis semialata isolate LO2O chloroplast, complete genome
gi|924252546|gb|KT281151.1| Alloteropsis semialata isolate LO1A chloroplast, complete genome
gi|924252457|gb|KT281150.1| Alloteropsis semialata isolate JM chloroplast, complete genome
gi|924252368|gb|KT281149.1| Alloteropsis semialata isolate Bur chloroplast, complete genome
gi|924252279|gb|KT281148.1| Alloteropsis semialata isolate BL chloroplast, complete genome
gi|924252010|gb|KT281145.1| Alloteropsis semialata isolate Aus chloroplast, complete genome
gi|899684233|gb|KR902497.1| Sciaphila densiflora chloroplast, complete genome
gi|685508428|ref|NC_024830.1| Aegilops longissima cultivar TA1924 chloroplast, complete genome
gi|667754889|gb|KJ614417.1| Aegilops sharonensis cultivar TA1996 chloroplast, complete genome
gi|667754723|gb|KJ614415.1| Aegilops searsii cultivar TA1841 chloroplast, complete genome
gi|667754557|gb|KJ614413.1| Aegilops searsii cultivar TA1926 chloroplast, complete genome
gi|667754474|gb|KJ614412.1| Aegilops tauschii cultivar AL8/78 chloroplast, complete genome
gi|667754391|gb|KJ614411.1| Triticum urartu cultivar PI428335 chloroplast, complete genome
gi|667754225|gb|KJ614409.1| Triticum timopheevii cultivar TA944 chloroplast, complete genome
gi|667754142|gb|KJ614408.1| Triticum timopheevii cultivar TA1485 chloroplast, complete genome
gi|667754059|gb|KJ614407.1| Triticum timopheevii cultivar TA0941 chloroplast, complete genome
gi|667753976|gb|KJ614406.1| Aegilops speltoides var. speltoides cultivar PI487232 chloroplast, complete genome
gi|667753893|gb|KJ614405.1| Aegilops speltoides var. ligustica cultivar TA1796 chloroplast, complete genome
gi|667753810|gb|KJ614404.1| Aegilops speltoides var. ligustica cultivar AE918 chloroplast, complete genome
gi|667753727|gb|KJ614403.1| Triticum aestivum cultivar spleta PI384000 chloroplast, complete genome
gi|667753644|gb|KJ614402.1| Triticum turgidum cultivar TA1133 chloroplast, complete genome
gi|667753561|gb|KJ614401.1| Triticum turgidum cultivar TA0060 chloroplast, complete genome
gi|667753478|gb|KJ614400.1| Triticum turgidum cultivar TA0073 chloroplast, complete genome
gi|667753395|gb|KJ614399.1| Triticum turgidum cultivar TA2801 chloroplast, complete genome
gi|667753312|gb|KJ614398.1| Triticum turgidum cultivar PI520121 chloroplast, complete genome
gi|667753146|gb|KJ614396.1| Triticum aestivum cultivar Chinese Spring TA3008 chloroplast, complete genome
gi|917544143|gb|KT028714.1| Panax quinquefolius chloroplast, complete genome
gi|918020988|ref|NC_027743.1| Cymbidium faberi chloroplast, complete genome
gi|918020553|ref|NC_027732.1| Sinopodophyllum hexandrum voucher SHEX20150512 chloroplast, complete genome
gi|918020388|ref|NC_027728.1| Rheum palmatum chloroplast, complete genome
gi|910750164|gb|KR336549.1| Ananas comosus cultivar MD-2 chloroplast, complete genome
gi|821607387|gb|KR078265.1| Chikusichloa aquatica chloroplast, complete genome
gi|817161620|gb|KP899622.1| Dioscorea zingiberensis voucher DZING20150203V3 chloroplast, complete genome
gi|808178338|gb|KP760072.1| Prunus padus isolate 2014-P17 chloroplast, complete genome
gi|808178253|gb|KP760071.1| Prunus maximowiczii isolate 2014-P4 chloroplast, complete genome
gi|757173691|gb|KP262399.1| Iochroma stenanthum chloroplast, complete genome
gi|756761852|gb|KP256024.1| Chloranthus japonicus voucher CJCP20141206 chloroplast, complete genome
gi|755571703|gb|KP271241.1| Dendropanax dentiger voucher DDENT20141207 chloroplast, complete genome
gi|751371584|gb|KM983390.1| Salix suchowensis chloroplast, complete genome
gi|675269873|gb|KJ865401.1| Citrus aurantiifolia chloroplast, complete genome
gi|675023054|gb|KJ819550.1| Sartidia dewinteri chloroplast, complete genome
gi|675022970|gb|KJ819549.1| Sartidia perrieri chloroplast, complete genome
gi|672094906|gb|KF150644.2| Andrographis paniculata chloroplast, complete genome
gi|662117268|gb|KJ830774.1| Oryza australiensis isolate 86524 chloroplast, complete genome
gi|645416878|gb|KF862711.1| Macadamia integrifolia chloroplast, complete genome
gi|545691453|gb|KF356392.1| Neyraudia reynaudiana chloroplast, complete genome
gi|523706753|gb|KC968977.1| Lilium longiflorum chloroplast, complete genome
gi|523706668|gb|KC968976.1| Alstroemeria aurea chloroplast, complete genome
gi|479279274|gb|KC608753.1| Trochodendron aralioides chloroplast, complete genome
gi|479279181|gb|KC608752.1| Tetracentron sinense chloroplast, complete genome
gi|474452172|gb|KC543997.1| Fritillaria taipaiensis chloroplast, complete genome
gi|474452054|gb|KC561139.1| Catharanthus roseus cultivar Pacifica Punch Halo chloroplast, complete genome
gi|456367948|gb|KC465962.1| Ardisia polysticta chloroplast, complete genome
gi|430728250|gb|KC143082.1| Camellia sinensis chloroplast, complete genome
gi|410176134|gb|JX880022.1| Origanum vulgare subsp. vulgare chloroplast, complete genome
gi|401879721|gb|JX312195.1| Salvia miltiorrhiza chloroplast, complete genome
gi|401065910|gb|JX270811.1| Capsicum annuum chloroplast, complete genome
gi|383286865|gb|JQ336992.1| Nelumbo lutea chloroplast, complete genome
gi|378747301|gb|JN637766.2| Sesamum indicum chloroplast, complete genome
gi|372862906|gb|JN867585.1| Ginkgo biloba voucher BJ017 chloroplast, complete genome
gi|372862314|gb|JN867578.1| Ginkgo biloba voucher SNJ035 chloroplast, complete genome
gi|353685124|gb|JN861110.1| Oryza sativa Indica Group chloroplast, complete genome
gi|353685034|gb|JN861109.1| Oryza sativa Indica Group cultivar Hassawi chloroplast, complete genome
gi|350996580|gb|JN654343.1| Ginkgo biloba isolate WC044 chloroplast, complete genome
gi|347448185|gb|JN637765.1| Eleutherococcus senticosus chloroplast, complete genome
gi|346228367|gb|JN415113.1| Phyllostachys propinqua chloroplast, complete genome
gi|340536705|gb|JN105690.1| Colocasia esculenta isolate RR chloroplast, complete genome
gi|340536618|gb|JN105689.1| Colocasia esculenta isolate GP chloroplast, complete genome
gi|336280782|gb|JN032131.1| Pharus latifolius chloroplast, complete genome
gi|335354648|gb|JN019791.1| Gossypium robinsonii chloroplast, complete genome
gi|335354396|gb|JN019793.1| Gossypium somalense chloroplast, complete genome
gi|335354312|gb|JN019792.1| Gossypium incanum chloroplast, complete genome
gi|319412384|gb|HQ731441.1| Panicum virgatum cultivar Kanlow chloroplast, complete genome
gi|319412298|gb|HQ822121.1| Panicum virgatum cultivar Summer chloroplast, complete genome
gi|318084548|gb|HQ325743.1| Gossypium mustelinum chloroplast, complete genome
gi|318084464|gb|HQ325742.1| Gossypium herbaceum var. africanum chloroplast, complete genome
gi|318084296|gb|HQ325740.1| Gossypium arboreum chloroplast, complete genome
gi|309252869|gb|HQ207704.1| Corynocarpus laevigata chloroplast, complete genome
gi|308223265|gb|HM347959.1| Eucalyptus grandis chloroplast, complete genome
gi|291059232|gb|GU931818.1| Olea europaea cultivar Frantoio chloroplast, complete genome
gi|261887673|gb|DQ386163.2| Solanum tuberosum cultivar Desiree chloroplast, complete genome
gi|226933860|gb|FJ597983.1| Megaleranthis saniculifolia chloroplast, complete genome
gi|166344111|gb|EU431223.1| Carica papaya chloroplast, complete genome
gi|166065336|gb|EU254477.1| Fagopyrum esculentum subsp. ancestrale chloroplast, complete genome
gi|163311614|gb|EU342371.1| Welwitschia mirabilis chloroplast, complete genome
gi|158187113|gb|EU196765.1| Phaseolus vulgaris chloroplast, complete genome
gi|148508422|gb|EF614270.1| Ceratophyllum demersum chloroplast, complete genome
gi|146744167|gb|EF380352.1| Chloranthus spicatus chloroplast, complete genome
gi|114054449|gb|DQ923117.1| Nandina domestica chloroplast, complete genome
gi|114054363|gb|DQ923116.1| Platanus occidentalis chloroplast, complete genome
gi|112382047|gb|DQ897681.1| Pelargonium x hortorum chloroplast, complete genome
gi|112032641|gb|DQ887676.1| Drimys granadensis chloroplast, complete genome
gi|112030952|gb|DQ886273.1| Phaseolus vulgaris cultivar Negro Jamapa chloroplast, complete genome
gi|110456202|gb|DQ673255.1| Jasminum nudiflorum chloroplast, complete genome
gi|88696749|gb|DQ400350.1| Lemna minor chloroplast, complete genome
gi|85687395|gb|DQ345959.1| Gossypium hirsutum cultivar coker 310 FR chloroplast, complete genome
gi|85540783|gb|DQ359689.1| Ranunculus macranthus chloroplast, complete genome
gi|84682183|gb|DQ354691.1| Nuphar advena chloroplast, complete genome
gi|51235292|gb|AY582139.1| Panax ginseng chloroplast, complete genome
gi|336917|gb|M81884.1|EPFCPCG Epifagus virginiana chloroplast, complete genome
gi|910356020|ref|NC_027693.1| Capsella rubella chloroplast, complete genome
gi|910355928|ref|NC_027691.1| Dendrobium strongylanthum chloroplast, complete genome
gi|910355770|ref|NC_027685.1| Fatsia japonica chloroplast, complete genome
gi|910355638|ref|NC_027681.1| Pinellia ternata chloroplast, complete genome
gi|910355436|ref|NC_027679.1| Lilium sp. KHK-2014 chloroplast, complete genome
gi|910354905|ref|NC_027676.1| Oryza punctata voucher GEN1233_2 chloroplast, complete genome
gi|910354756|ref|NC_027675.1| Lilium tsingtauense voucher KNU IT No. 121054-1 from South Korea chloroplast, complete genome
gi|910354642|ref|NC_027674.1| Lilium hansonii chloroplast, complete genome
gi|910354422|ref|NC_027669.1| Haloxylon persicum chloroplast, complete genome
gi|910354296|ref|NC_027668.1| Haloxylon ammodendron chloroplast, complete genome
gi|902687128|ref|NC_027618.1| Carnegiea gigantea chloroplast, complete genome
gi|836643484|ref|NC_027262.1| Scutellaria baicalensis chloroplast, complete genome
gi|810932827|ref|NC_026787.1| Lilium superbum voucher NCU:Chase, M. W.:112 chloroplast, complete genome
gi|810932727|ref|NC_026786.1| Carludovica palmata voucher K:Chase, M.W.:14836 chloroplast, complete genome
gi|810852797|ref|NC_026785.1| Campynema lineare voucher K:Duretto, M.F.:1842 chloroplast, complete genome
gi|788229761|ref|NC_026690.1| Actinidia chinensis isolate AC-2 chloroplast, complete genome
gi|772650053|ref|NC_026691.1| Actinidia deliciosa isolate AD-4 chloroplast, complete genome
gi|744671568|gb|KM088017.1| Oryza sativa Japonica Group cultivar Yukara chloroplast, complete genome
gi|744671345|gb|KM088015.1| Allium cepa strain CMS-T chloroplast, complete genome
gi|744671232|gb|KM088014.1| Allium cepa strain CMS-S chloroplast, complete genome
gi|744671124|gb|KM088013.1| Allium cepa chloroplast, complete genome
gi|743434303|gb|KM103381.1| Oryza barthii voucher WAB0028952 chloroplast, complete genome
gi|743434175|gb|KM103380.1| Oryza barthii voucher WAB0028903 chloroplast, complete genome
gi|743434048|gb|KM103379.1| Oryza barthii voucher WAB0028976 chloroplast, complete genome
gi|743433921|gb|KM103378.1| Oryza barthii voucher IRGC104574 chloroplast, complete genome
gi|743433796|gb|KM103377.1| Oryza glaberrima voucher HHU-KNR2013252 from South Korea chloroplast, complete genome
gi|743433449|gb|KM103374.1| Oryza glumipatula voucher W2112 chloroplast, complete genome
gi|743433322|gb|KM103373.1| Oryza meridionalis voucher W1943 chloroplast, complete genome
gi|743433197|gb|KM103372.1| Oryza rufipogon voucher W1588 chloroplast, complete genome
gi|743433074|gb|KM103371.1| Oryza barthii voucher IRGC100934 chloroplast, complete genome
gi|743432948|gb|KM103370.1| Oryza glaberrima voucher IRGC103937 chloroplast, complete genome
gi|743432723|gb|KM103368.1| Oryza sativa cultivar IR8 chloroplast, complete genome
gi|743432601|gb|KM103367.1| Oryza sativa cultivar IR8 from South Korea chloroplast, complete genome
gi|770591238|gb|KP294521.1| Vassobia dichotoma chloroplast, complete genome
gi|902686889|ref|NC_027607.1| Dendropanax morbifer chloroplast, complete genome
gi|902686325|ref|NC_027581.1| Amentotaxus argotaenia chloroplast, complete genome
gi|874508864|gb|KP776980.1| UNVERIFIED: Anoectochilus roxburghii chloroplast, complete genome
gi|885001489|ref|NC_027434.1| Aster spathulifolius chloroplast, complete genome
gi|884997740|ref|NC_027460.1| Oryza barthii isolate 103590 chloroplast, complete genome
gi|873820236|gb|KR184827.1| Cannabis sativa subsp. sativa cultivar Cheungsam chloroplast, complete genome
gi|757815336|gb|KP297245.1| Actinidia chinensis isolate AD-6 chloroplast, complete genome
gi|757815168|gb|KP297243.1| Actinidia chinensis isolate Ac-4 chloroplast, complete genome
gi|744671893|gb|KM088020.1| Panax ginseng cultivar Yunpoong chloroplast, complete genome
gi|744671785|gb|KM088019.1| Panax ginseng cultivar Chunpoong chloroplast, complete genome
gi|849123471|ref|NC_027415.1| Pinus taiwanensis voucher Ptaiwanensis14 chloroplast, complete genome
gi|814993107|gb|KM067390.1| Panax ginseng cultivar Panax ginseng cultivar Sunone chloroplast, complete genome
gi|723604768|gb|KM067394.1| Panax ginseng cultivar Panax ginseng landrace Hwangsook chloroplast, complete genome
gi|723604682|gb|KM067393.1| Panax ginseng cultivar Panax ginseng cultivar Sunhyang chloroplast, complete genome
gi|723604596|gb|KM067392.1| Panax ginseng cultivar Panax ginseng cultivar Sunun chloroplast, complete genome
gi|723604510|gb|KM067391.1| Panax ginseng cultivar Panax ginseng cultivar Sunpoong chloroplast, complete genome
gi|723604338|gb|KM067389.1| Panax ginseng cultivar Panax ginseng cultivar Jakyung chloroplast, complete genome
gi|723604252|gb|KM067388.1| Panax ginseng cultivar Panax ginseng cultivar Gumpoong chloroplast, complete genome
gi|723604166|gb|KM067387.1| Panax ginseng cultivar Panax ginseng cultivar Gopoong chloroplast, complete genome
gi|723604080|gb|KM067386.1| Panax ginseng cultivar Panax ginseng cultivar Cheongsun chloroplast, complete genome
gi|836643678|ref|NC_027272.1| Dieffenbachia seguine chloroplast, complete genome
gi|836643369|ref|NC_027259.1| Rosmarinus officinalis chloroplast, complete genome
gi|836643021|ref|NC_027235.1| Wollemia nobilis voucher AF20030492AC chloroplast, complete genome
gi|836642782|ref|NC_027226.1| Salicornia bigelovii chloroplast, complete genome
gi|836614446|ref|NC_027276.1| Podococcus barteri chloroplast, complete genome
gi|836613908|ref|NC_027225.1| Salicornia europaea chloroplast, complete genome
gi|836613809|ref|NC_027224.1| Salicornia brachiata chloroplast, complete genome
gi|772657535|ref|NC_026703.1| Ipomoea batatas cultivar Xushu 18 chloroplast, complete genome
gi|699008379|ref|NC_024829.1| Nephroselmis astigmatica culture-collection NIES:252 chloroplast, complete genome
gi|685508351|ref|NC_024817.1| Prasinoderma coloniale culture-collection CCMP:1220 chloroplast, complete genome
gi|685506308|ref|NC_024828.1| Picocystis salinarum culture-collection CCMP:1897 chloroplast, complete genome
gi|598324223|ref|NC_023835.1| Chlorella sorokiniana chloroplast, complete genome
gi|827045995|ref|NC_027177.1| Iochroma tingoanum chloroplast, complete genome
gi|827045699|ref|NC_027161.1| Fagopyrum tataricum strain Daegwan3-3 chloroplast, complete genome
gi|827045597|ref|NC_027159.1| Heloniopsis tubiflora chloroplast, complete genome
gi|827045509|ref|NC_027158.1| Xerophyllum tenax chloroplast, complete genome
gi|827045405|ref|NC_027155.1| Vicia sativa chloroplast, complete genome
gi|827045328|ref|NC_027154.1| Medicago papillosa chloroplast, complete genome
gi|827045252|ref|NC_027153.1| Medicago hybrida chloroplast, complete genome
gi|827045178|ref|NC_027152.1| Lens culinaris cultivar Northfield chloroplast, complete genome
gi|827045103|ref|NC_027151.1| Lathyrus tingitanus chloroplast, complete genome
gi|827045029|ref|NC_027150.1| Lathyrus odoratus cultivar Cupani chloroplast, complete genome
gi|827044954|ref|NC_027149.1| Lathyrus inconspicuus chloroplast, complete genome
gi|827044878|ref|NC_027148.1| Lathyrus clymenum chloroplast, complete genome
gi|695099230|ref|NC_024643.2| Echinochloa oryzicola chloroplast, complete genome
gi|730042937|gb|KM454973.1| Brassica napus strain 56366 chloroplast, complete genome
gi|675023138|gb|KJ825856.1| Phragmites australis chloroplast, complete genome
gi|822602882|emb|HG966676.1| Pisum sativum subsp. elatius, bio-material L100, chloroplast complete genome
gi|822602881|emb|HG966675.1| Pisum sativum subsp. elatius, bio-material JI1794, chloroplast complete genome
gi|822602880|emb|HG966674.1| Pisum sativum subsp. sativum, bio-material WL1238, chloroplast complete genome
gi|822602879|emb|HG966673.1| Pisum sativum subsp. elatius, bio-material 721, chloroplast complete genome
gi|821318777|ref|NC_027078.1| Lathyrus palustris chloroplast, complete genome
gi|821318647|ref|NC_027113.1| Cynara humilis chloroplast, complete genome
gi|821318536|ref|NC_027110.1| Morus notabilis chloroplast, complete genome
gi|821318313|ref|NC_027099.1| Dunalia solanacea chloroplast, complete genome
gi|821317737|ref|NC_027080.1| Lathyrus venosus chloroplast, complete genome
gi|821317662|ref|NC_027079.1| Lathyrus pubescens chloroplast, complete genome
gi|821317586|ref|NC_027077.1| Lathyrus ochroleucus chloroplast, complete genome
gi|821317511|ref|NC_027076.1| Lathyrus littoralis chloroplast, complete genome
gi|821317435|ref|NC_027075.1| Lathyrus japonicus chloroplast, complete genome
gi|821317359|ref|NC_027074.1| Lathyrus graminifolius chloroplast, complete genome
[truncated: 503 more rows]
