# Supplementary material for: Molecular digitization of a botanical garden: high-depth whole-genome sequencing of 689 vascular plant species from the Ruili Botanical Garden
Source: Gigascience. 2019 Jan 25;8(4):giz007. doi: 10.1093/gigascience/giz007 (PMC6441391; doi:10.1093/gigascience/giz007)
Supplement: Supplemental Files [file giz007_supplemental_files.zip › Table S4.xls]

## Sheet: gene content
class	order	family	genus	species	species_id	id	accD	atpA	atpB	atpE	atpF	atpH	atpI	ccsA	cemA	clpP	infA	matK	ndhA	ndhB	ndhC	ndhD	ndhE	ndhG	ndhH	ndhI	ndhJ	ndhK	petA	petB	petD	petG	petL	petN	psaC	psaI	psaJ	psbA	psbB	psbC	psbD	psbE	psbF	psbH	psbI	psbJ	psbK	psbL	psbM
Chlorophyta	Prasinococcales	familyNA4	Prasinococcus	Prasinococcus_sp.	NA_NC2988	NC2988	NA	1	1	1	1	1	1	NA	NA	1	NA	NA	1	1	1	1	1	1	1	1	1	1	1	1	1	1	NA	1	1	1	NA	1	1	1	1	1	1	1	1	1	1	1	NA
			Prasinoderma	Prasinoderma_coloniale	NA_NC2989	NC2989	1	1	1	1	1	1	1	NA	NA	1	NA	NA	NA	NA	NA	NA	NA	NA	NA	NA	NA	NA	1	1	1	1	NA	1	1	1	1	1	1	1	1	1	1	1	1	1	1	1	NA
	Palmophyllales	familyNA3	Verdigellas	Verdigellas_peltata	NA_NC2991	NC2991	1	1	1	1	1	1	1	1	NA	1	NA	NA	1	1	1	1	1	1	1	1	1	1	1	1	1	1	NA	1	1	1	1	1	1	1	1	1	1	1	1	1	1	1	NA
			Palmophyllum	Palmophyllum_crassum	NA_NC2986	NC2986	1	1	1	1	1	1	1	1	NA	1	NA	NA	1	1	1	1	1	1	1	1	1	1	1	1	1	1	NA	1	1	1	1	1	1	1	1	1	1	1	1	1	1	1	NA
	orderNA5	Nephroselmidophyceae	Nephroselmis	Nephroselmis_olivacea	Nephroselmidophyceae_NC2995	NC2995	1	1	1	1	1	1	1	2	1	1	1	NA	1	1	1	1	1	1	1	1	NA	1	1	1	1	1	1	NA	1	1	1	1	1	1	1	1	1	1	1	1	1	1	1
				Nephroselmis_astigmatica	Nephroselmidophyceae_NC2994	NC2994	NA	1	1	1	1	1	1	1	NA	1	1	NA	1	1	1	1	1	1	1	1	NA	1	1	1	1	1	1	1	1	1	1	2	1	1	1	1	1	1	1	1	1	1	1
	Pyramimonadales	familyNA5	Cymbomonas	Cymbomonas_tetramitiformis	NA_NC2984	NC2984	1	1	1	1	1	1	1	1	NA	1	1	NA	NA	1	1	1	1	1	1	1	NA	1	1	1	1	1	NA	NA	1	1	NA	1	1	1	1	1	1	1	1	1	1	1	NA
			Pyramimonas	Pyramimonas_parkeae	NA_NC2990	NC2990	NA	1	1	1	1	1	1	1	NA	1	1	NA	1	1	1	1	2	1	1	1	NA	1	1	1	NA	1	NA	1	2	1	1	1	1	1	1	1	1	1	1	1	1	1	NA
	Monomastigales	Monomastigaceae	Monomastix	Monomastix_sp.	Monomastigaceae_NC2981	NC2981	NA	1	1	1	1	1	1	1	NA	1	1	NA	NA	NA	NA	NA	NA	NA	NA	NA	NA	NA	1	1	1	1	NA	1	NA	1	1	1	1	1	1	1	1	1	1	1	1	1	1
	orderNA6	Pycnococcaceae	Pycnococcus	Pycnococcus_provasolii	Pycnococcaceae_NC3004	NC3004	NA	1	1	1	1	1	1	NA	1	1	1	NA	NA	NA	NA	NA	NA	NA	NA	NA	NA	NA	1	1	1	1	1	1	1	1	NA	1	1	1	1	1	1	1	1	1	1	1	NA
	Mamiellales	Bathycoccaceae	Ostreococcus	Ostreococcus_tauri	Bathycoccaceae_NC2913	NC2913	NA	1	1	1	1	1	1	NA	NA	1	1	NA	NA	NA	NA	NA	NA	NA	NA	NA	NA	NA	1	1	NA	1	NA	NA	1	1	1	2	1	1	1	1	1	1	1	1	1	1	NA
	orderNA4	familyNA2	Picocystis	Picocystis_salinarum	NA_NC2987	NC2987	NA	1	1	1	1	1	1	1	1	1	1	NA	1	1	1	1	1	1	1	1	NA	1	1	1	1	1	1	NA	1	1	NA	1	1	1	1	1	1	1	1	1	1	1	1
	Marsupiomonadales	Marsupiomonadaceae	Marsupiomonas	Marsupiomonas_sp.	Marsupiomonadaceae_NC2977	NC2977	1	1	1	1	1	1	1	1	1	1	1	NA	NA	NA	NA	NA	NA	NA	NA	NA	NA	NA	1	1	1	1	1	NA	1	1	1	2	1	1	1	1	1	1	1	1	1	1	2
	Pedinomonadales	Pedinomonadaceae	Pedinomonas	Pedinomonas_minor	Pedinomonadaceae_NC2998	NC2998	1	1	1	1	1	1	1	1	1	1	NA	NA	NA	NA	NA	NA	NA	NA	NA	NA	NA	NA	1	1	1	1	1	NA	1	1	1	2	1	1	1	1	1	1	1	1	1	1	2
				Pedinomonas_tuberculata	Pedinomonadaceae_NC2999	NC2999	1	1	1	1	1	1	1	1	1	1	NA	NA	NA	NA	NA	NA	NA	NA	NA	NA	NA	NA	1	1	1	1	1	NA	1	1	1	2	1	1	1	1	1	1	1	1	1	1	2
	Chlorodendrales	Chlorodendraceae	Scherffelia	Scherffelia_dubia	Chlorodendraceae_NC2944	NC2944	NA	1	1	1	1	1	1	2	1	1	1	NA	NA	NA	NA	NA	NA	NA	NA	NA	NA	NA	1	1	1	1	1	NA	2	1	1	2	1	1	1	1	1	2	1	1	2	1	NA
			Tetraselmis	Tetraselmis_sp.	Chlorodendraceae_NC2945	NC2945	NA	1	1	1	1	1	1	2	1	2	1	NA	NA	NA	NA	NA	NA	NA	NA	NA	NA	NA	1	1	1	1	1	NA	2	1	1	2	2	1	1	1	1	2	2	1	2	1	NA
	orderNA1	Botryococcaceae	Botryococcus	Botryococcus_braunii	Botryococcaceae_NC2914	NC2914	1	1	1	1	1	1	1	1	1	1	1	NA	NA	NA	NA	NA	NA	NA	NA	NA	NA	NA	1	1	1	1	1	NA	1	1	1	1	1	1	1	1	1	1	1	1	1	1	1
	orderNA3	familyNA1	Geminella	Geminella_minor	NA_NC2985	NC2985	1	1	1	1	1	1	1	1	1	1	1	NA	NA	NA	NA	NA	NA	NA	NA	NA	NA	NA	1	1	1	1	1	NA	1	1	1	2	1	1	1	1	1	1	1	1	1	1	2
	Bryopsidales	Ostreobiaceae	Ostreobium	Ostreobium_quekettii	Ostreobiaceae_NC2996	NC2996	1	1	1	1	1	1	1	NA	NA	1	1	NA	NA	NA	NA	NA	NA	NA	NA	NA	NA	NA	1	1	1	1	1	NA	1	1	1	1	1	1	1	1	1	1	1	1	1	1	1
				Ostreobium_sp.	Ostreobiaceae_NC2997	NC2997	1	1	1	1	1	1	1	1	NA	1	1	NA	NA	NA	NA	NA	NA	NA	NA	NA	NA	NA	1	1	1	1	NA	NA	1	1	1	1	1	1	1	1	1	1	1	1	1	1	1
		Derbesiaceae	Derbesia	Derbesia_sp.	Derbesiaceae_NC2962	NC2962	1	1	1	1	1	1	1	1	1	1	1	NA	NA	NA	NA	NA	NA	NA	NA	NA	NA	NA	1	1	1	1	1	NA	1	1	1	1	1	1	1	1	1	1	1	1	1	1	1
		Codiaceae	Codium	Codium_decorticatum	Codiaceae_NC2959	NC2959	1	1	1	1	1	1	1	1	1	1	1	NA	NA	NA	NA	NA	NA	NA	NA	NA	NA	NA	1	1	1	1	1	NA	1	1	1	1	1	1	1	1	1	1	1	1	1	1	1
				Codium_sp.	Codiaceae_NC2960	NC2960	1	1	1	1	1	1	1	NA	1	1	1	NA	NA	NA	NA	NA	NA	NA	NA	NA	NA	NA	1	1	1	1	1	NA	1	1	1	1	1	1	1	1	1	1	1	1	1	1	1
		Bryopsidaceae	Bryopsis	Bryopsis_sp.	Bryopsidaceae_NC2920	NC2920	1	1	1	1	1	1	1	NA	1	1	1	NA	NA	NA	NA	NA	NA	NA	NA	NA	NA	NA	1	1	1	1	1	NA	1	1	1	1	1	1	1	1	1	1	1	1	1	1	1
				Bryopsis_plumosa	Bryopsidaceae_NC2919	NC2919	1	1	1	1	1	1	1	1	1	1	1	NA	NA	NA	NA	NA	NA	NA	NA	NA	NA	NA	1	1	1	1	1	NA	1	1	1	1	1	1	1	1	1	1	1	1	1	1	1
				Bryopsis_hypnoides	Bryopsidaceae_NC2918	NC2918	1	1	1	1	1	1	1	1	1	1	1	NA	NA	NA	NA	NA	NA	NA	NA	NA	NA	NA	1	1	1	1	1	NA	1	NA	1	1	1	1	1	1	1	1	1	1	1	1	1
		Udoteaceae	Rhipilia	Rhipilia_penicilloides	Udoteaceae_NC3037	NC3037	1	1	1	1	1	1	1	NA	1	1	1	NA	NA	NA	NA	NA	NA	NA	NA	NA	NA	NA	1	1	1	1	1	NA	1	1	1	1	1	1	1	1	1	1	1	1	NA	1	1
			Chlorodesmis	Chlorodesmis_fastigiata	Udoteaceae_NC3036	NC3036	1	1	1	1	1	1	1	NA	1	1	1	NA	NA	NA	NA	NA	NA	NA	NA	NA	NA	NA	1	1	1	1	1	NA	1	1	1	1	1	1	1	1	1	1	1	1	NA	1	1
		Halimedaceae	Halimeda	Halimeda_discoidea	Halimedaceae_NC2970	NC2970	1	1	1	1	1	1	1	1	1	1	1	NA	NA	NA	NA	NA	NA	NA	NA	NA	NA	NA	1	1	1	1	NA	NA	1	1	1	1	1	1	1	1	1	1	1	1	NA	1	1
		Caulerpaceae	Caulerpa	Caulerpa_cliftonii	Caulerpaceae_NC2921	NC2921	1	1	1	1	1	1	1	1	1	1	1	NA	NA	NA	NA	NA	NA	NA	NA	NA	NA	NA	1	1	1	1	NA	NA	1	1	1	1	1	1	1	1	1	1	1	1	1	1	1
				Caulerpa_racemosa	Caulerpaceae_NC2923	NC2923	1	1	1	1	1	1	1	1	1	1	1	NA	NA	NA	NA	NA	NA	NA	NA	NA	NA	NA	1	1	1	1	1	NA	1	1	1	1	1	1	1	1	1	1	1	1	1	1	1
				Caulerpa_manorensis	Caulerpaceae_NC2922	NC2922	1	1	1	1	1	1	1	NA	1	1	1	NA	NA	NA	NA	NA	NA	NA	NA	NA	NA	NA	1	1	1	1	1	NA	1	1	1	1	1	1	1	1	1	1	1	1	1	1	1
	orderNA9	Ulvophyceae	Tupiella	Tupiella_akineta	Ulvophyceae_NC3054	NC3054	1	1	1	1	1	1	1	1	1	1	1	NA	NA	NA	NA	NA	NA	NA	NA	NA	NA	NA	1	1	1	1	1	NA	1	1	1	1	1	1	1	1	1	1	1	1	1	1	1
			Hazenia	Hazenia_basiliensis	Ulvophyceae_NC3046	NC3046	1	1	1	1	1	1	1	1	1	1	1	NA	NA	NA	NA	NA	NA	NA	NA	NA	NA	NA	1	1	1	1	1	NA	1	1	1	1	1	1	1	1	1	1	1	1	1	1	1
			Chamaetrichon	Chamaetrichon_basiliensis	Ulvophyceae_NC3043	NC3043	1	1	1	1	1	1	1	1	1	1	1	NA	NA	NA	NA	NA	NA	NA	NA	NA	NA	NA	1	1	1	1	1	NA	1	1	1	1	1	1	1	1	1	1	1	1	1	1	1
			Sarcinofilum	Sarcinofilum_mucosum	Ulvophyceae_NC3053	NC3053	1	1	1	1	1	1	1	1	1	1	1	NA	NA	NA	NA	NA	NA	NA	NA	NA	NA	NA	1	1	1	1	1	NA	1	1	1	1	1	1	1	1	1	1	1	1	1	1	1
			Gloeotilopsis	Gloeotilopsis_planctonica	Ulvophyceae_NC3044	NC3044	1	1	1	1	1	1	1	1	1	1	1	NA	NA	NA	NA	NA	NA	NA	NA	NA	NA	NA	1	1	1	1	1	NA	1	1	1	1	1	1	1	1	1	1	1	1	1	1	1
			Rhexinema	Rhexinema_sarcinoideum	Ulvophyceae_NC3052	NC3052	1	1	1	1	1	1	1	1	1	1	1	NA	NA	NA	NA	NA	NA	NA	NA	NA	NA	NA	1	1	1	1	1	NA	1	1	1	1	1	1	1	1	1	1	1	1	1	1	1
			Pseudoneochloris	Pseudoneochloris_marina	Ulvophyceae_NC3051	NC3051	1	1	1	1	1	1	1	1	1	1	1	NA	NA	NA	NA	NA	NA	NA	NA	NA	NA	NA	1	1	1	1	1	NA	1	1	1	1	1	1	1	1	1	1	1	1	1	1	1
	Ulvales	Ulvaceae	Ulva	Ulva_sp.	Ulvaceae_NC3042	NC3042	1	1	1	1	1	1	1	1	1	1	1	NA	NA	NA	NA	NA	NA	NA	NA	NA	NA	NA	1	1	1	1	1	NA	1	1	1	1	1	1	1	1	1	1	1	1	1	1	1
				Ulva_fasciata	Ulvaceae_NC3038	NC3038	1	1	1	1	1	1	1	1	1	1	1	NA	NA	NA	NA	NA	NA	NA	NA	NA	NA	NA	1	1	1	1	1	NA	1	1	1	1	1	1	1	1	1	1	1	1	1	1	1
				Ulva_flexuosa	Ulvaceae_NC3039	NC3039	1	1	1	1	1	1	1	1	1	1	1	NA	NA	NA	NA	NA	NA	NA	NA	NA	NA	NA	1	1	1	1	1	NA	1	1	1	1	1	1	1	1	1	1	1	1	1	1	1
				Ulva_prolifera	Ulvaceae_NC3041	NC3041	1	1	1	1	1	1	1	1	1	1	1	NA	NA	NA	NA	NA	NA	NA	NA	NA	NA	NA	1	1	1	1	NA	NA	1	1	1	1	1	1	1	1	1	1	1	1	1	1	1
				Ulva_linza	Ulvaceae_NC3040	NC3040	1	1	1	1	1	1	1	1	1	1	1	NA	NA	NA	NA	NA	NA	NA	NA	NA	NA	NA	1	1	1	1	NA	NA	1	1	1	1	1	1	1	1	1	1	1	1	1	1	1
	Chaetopeltidales	Chaetopeltidaceae	Floydiella	Floydiella_terrestris	Chaetopeltidaceae_NC2924	NC2924	NA	1	1	1	1	1	1	1	1	1	1	NA	NA	NA	NA	NA	NA	NA	NA	NA	NA	NA	NA	1	1	1	1	NA	1	NA	1	1	1	1	1	1	1	1	1	1	1	1	1
	Chaetophorales	Schizomeridaceae	Schizomeris	Schizomeris_leibleinii	Schizomeridaceae_NC3008	NC3008	NA	1	1	1	1	1	1	1	1	1	NA	NA	NA	NA	NA	NA	NA	NA	NA	NA	NA	NA	NA	1	1	1	1	NA	1	NA	1	1	1	1	1	1	1	1	1	1	1	1	1
	Chlamydomonadales	Volvocaceae	Pleodorina	Pleodorina_starrii	Volvocaceae_NC3056	NC3056	NA	1	1	1	1	1	1	1	1	1	NA	NA	NA	NA	NA	NA	NA	NA	NA	NA	NA	NA	1	1	1	1	1	NA	1	NA	1	2	1	1	1	1	1	1	NA	NA	1	1	1
			Gonium	Gonium_pectorale	Volvocaceae_NC3055	NC3055	NA	1	1	1	1	1	1	1	1	1	NA	NA	NA	NA	NA	NA	NA	NA	NA	NA	NA	NA	1	1	1	1	1	NA	1	NA	1	2	1	1	1	1	1	1	1	1	1	1	1
		Phacotaceae	Phacotus	Phacotus_lenticularis	Phacotaceae_NC3000	NC3000	NA	1	1	1	1	1	1	1	1	1	NA	NA	NA	NA	NA	NA	NA	NA	NA	NA	NA	NA	1	1	1	1	1	NA	1	NA	1	1	1	1	1	1	1	1	1	1	1	1	1
		Characiochloridaceae	Characiochloris	Characiochloris_acuminata	Characiochloridaceae_NC2928	NC2928	NA	1	1	1	1	1	1	1	1	1	NA	NA	NA	NA	NA	NA	NA	NA	NA	NA	NA	NA	1	1	1	1	1	NA	1	NA	1	2	1	1	1	1	1	1	1	1	1	1	1
		Dunaliellaceae	Dunaliella	Dunaliella_salina	Dunaliellaceae_NC2965	NC2965	NA	1	1	1	1	1	1	1	1	1	NA	NA	NA	NA	NA	NA	NA	NA	NA	NA	NA	NA	1	1	1	1	1	NA	1	NA	1	1	1	1	1	1	1	1	1	1	1	1	1
		Chlamydomonadaceae	Chloromonas	Chloromonas_perforata	Chlamydomonadaceae_NC2932	NC2932	NA	1	1	1	1	1	1	1	1	1	NA	NA	NA	NA	NA	NA	NA	NA	NA	NA	NA	NA	1	1	1	1	1	NA	1	NA	1	1	1	1	1	1	1	1	1	1	1	1	1
			Chlamydomonas	Chlamydomonas_leiostraca	Chlamydomonadaceae_NC2930	NC2930	NA	1	1	1	1	1	1	1	1	1	NA	NA	NA	NA	NA	NA	NA	NA	NA	NA	NA	NA	1	1	1	1	1	NA	1	NA	1	2	1	1	1	1	1	1	1	1	1	1	1
				Chlamydomonas_applanata	Chlamydomonadaceae_NC2929	NC2929	NA	1	1	1	1	1	1	1	1	1	NA	NA	NA	NA	NA	NA	NA	NA	NA	NA	NA	NA	1	1	1	1	1	NA	1	NA	1	2	1	1	1	1	1	1	1	1	1	1	1
	orderNA8	Treubariaceae	Treubaria	Treubaria_triappendiculata	Treubariaceae_NC3034	NC3034	NA	1	1	1	1	1	1	1	1	1	1	NA	NA	NA	NA	NA	NA	NA	NA	NA	NA	NA	1	1	1	1	1	NA	1	NA	1	2	1	1	1	1	1	1	1	1	1	1	1
	Sphaeropleales	Chromochloridaceae	Chromochloris	Chromochloris_zofingiensis	Chromochloridaceae_NC2957	NC2957	NA	1	1	1	1	1	1	1	1	1	1	NA	NA	NA	NA	NA	NA	NA	NA	NA	NA	NA	1	1	1	1	1	NA	1	NA	1	1	1	1	1	1	1	1	1	1	1	1	1
		Pseudomuriellaceae	Pseudomuriella	Pseudomuriella_schumacherensis	Pseudomuriellaceae_NC3003	NC3003	NA	1	1	1	1	1	1	1	1	1	1	NA	NA	NA	NA	NA	NA	NA	NA	NA	NA	NA	1	1	1	1	1	NA	1	NA	1	2	1	1	1	1	1	1	1	1	1	1	1
		Bracteacoccaceae	Bracteacoccus	Bracteacoccus_aerius	Bracteacoccaceae_NC2915	NC2915	NA	1	1	1	1	1	1	1	1	1	1	NA	NA	NA	NA	NA	NA	NA	NA	NA	NA	NA	1	1	1	1	1	NA	1	NA	1	1	1	NA	1	1	1	1	1	1	1	1	1
				Bracteacoccus_minor	Bracteacoccaceae_NC2917	NC2917	NA	1	1	1	1	1	1	1	1	1	1	NA	NA	NA	NA	NA	NA	NA	NA	NA	NA	NA	1	1	1	1	1	NA	1	NA	1	2	1	NA	1	1	1	1	1	1	1	1	1
				Bracteacoccus_giganteus	Bracteacoccaceae_NC2916	NC2916	NA	1	1	1	1	1	1	1	1	1	1	NA	NA	NA	NA	NA	NA	NA	NA	NA	NA	NA	1	1	1	1	1	NA	1	NA	1	2	1	1	1	1	1	1	1	1	1	1	1
		Selenastraceae	Kirchneriella	Kirchneriella_aperta	Selenastraceae_NC3009	NC3009	NA	1	1	1	1	1	1	1	1	1	1	NA	NA	NA	NA	NA	NA	NA	NA	NA	NA	NA	1	1	1	1	1	NA	1	NA	1	2	1	1	1	1	1	1	1	1	1	1	1
			Monoraphidium	Monoraphidium_neglectum	Selenastraceae_NC7	NC7	NA	1	1	1	1	1	1	1	1	1	1	NA	NA	NA	NA	NA	NA	NA	NA	NA	NA	NA	1	1	1	1	1	NA	1	NA	1	2	1	1	1	1	1	1	1	1	1	1	1
		Scenedesmaceae	Hariotina	Hariotina_sp.	Scenedesmaceae_NC3005	NC3005	NA	1	1	1	1	1	1	1	1	1	1	NA	NA	NA	NA	NA	NA	NA	NA	NA	NA	NA	1	1	1	1	1	NA	1	NA	1	1	1	1	1	1	1	1	1	1	1	1	1
			Tetradesmus	Tetradesmus_obliquus	Scenedesmaceae_NC3007	NC3007	NA	1	1	1	1	1	1	1	1	1	1	NA	NA	NA	NA	NA	NA	NA	NA	NA	NA	NA	1	1	1	1	1	NA	1	NA	1	1	1	1	1	1	1	1	1	1	1	1	1
			Pectinodesmus	Pectinodesmus_pectinatus	Scenedesmaceae_NC3006	NC3006	NA	1	1	1	1	1	1	1	1	1	1	NA	NA	NA	NA	NA	NA	NA	NA	NA	NA	NA	1	1	1	1	1	NA	1	NA	1	1	1	1	1	1	1	1	1	1	1	1	1
		Neochloridaceae	Neochloris	Neochloris_aquatica	Neochloridaceae_NC2993	NC2993	NA	1	1	1	1	2	1	1	1	1	1	NA	NA	NA	NA	NA	NA	NA	NA	NA	NA	NA	1	1	1	1	1	NA	1	NA	1	1	1	1	1	1	1	1	1	1	1	1	1
			Chlorotetraedron	Chlorotetraedron_incus	Neochloridaceae_NC2992	NC2992	NA	1	1	1	1	2	1	1	1	1	1	NA	NA	NA	NA	NA	NA	NA	NA	NA	NA	NA	1	1	1	1	1	NA	1	NA	1	1	1	1	1	1	1	1	1	1	1	1	1
		Hydrodictyaceae	Hydrodictyon	Hydrodictyon_reticulatum	Hydrodictyaceae_NC2971	NC2971	NA	1	1	1	1	2	1	1	1	1	1	NA	NA	NA	NA	NA	NA	NA	NA	NA	NA	NA	1	1	1	1	1	NA	1	NA	NA	1	1	1	1	1	1	1	1	NA	1	1	1
			Pediastrum	Pediastrum_duplex	Hydrodictyaceae_NC2972	NC2972	NA	1	1	1	1	2	1	1	1	1	1	NA	NA	NA	NA	NA	NA	NA	NA	NA	NA	NA	1	1	1	1	1	NA	1	NA	1	1	1	1	1	1	1	1	1	1	1	1	1
Charophyta	Chlorokybales	Chlorokybaceae	Chlorokybus	Chlorokybus_atmophyticus	Chlorokybaceae_NC2946	NC2946	1	1	1	1	1	1	1	1	1	1	1	NA	1	1	1	1	1	1	1	1	1	1	1	1	1	1	1	1	1	1	1	1	1	1	1	1	1	1	1	1	1	1	1
	Mesostigmatales	Mesostigmataceae	Mesostigma	Mesostigma_viride	Mesostigmataceae_NC2978	NC2978	NA	1	1	1	1	1	1	1	1	1	1	NA	1	1	1	1	1	1	1	1	1	1	1	1	1	1	1	NA	1	1	1	1	1	1	1	1	1	1	1	1	1	1	1
	Charales	Characeae	Chara	Chara_vulgaris	Characeae_NC2926	NC2926	1	1	1	1	1	1	1	1	1	1	1	NA	1	1	1	1	1	1	1	1	1	1	1	1	1	1	1	1	1	1	1	1	1	1	1	1	1	1	1	1	1	1	1
			Nitella	Nitella_hyalina	Characeae_NC2927	NC2927	1	1	1	1	NA	1	1	1	1	1	1	NA	NA	1	1	1	1	1	1	1	1	1	1	1	1	1	1	1	1	1	1	1	1	1	1	1	1	1	1	1	1	1	1
	Coleochaetales	Chaetosphaeridiaceae	Chaetosphaeridium	Chaetosphaeridium_globosum	Chaetosphaeridiaceae_NC2925	NC2925	1	1	1	1	1	1	1	1	1	1	1	1	1	1	1	1	1	1	1	1	1	1	1	1	1	1	1	1	1	1	1	1	1	1	1	1	1	1	1	1	1	1	1
		Coleochaetaceae	Coleochaete	Coleochaete_scutata	Coleochaetaceae_NC2961	NC2961	1	1	1	1	1	1	1	NA	1	1	1	NA	1	1	1	1	1	1	1	1	1	1	1	1	1	1	1	1	1	1	1	1	1	1	1	1	1	1	1	1	1	1	1
	Zygnematales	Zygnemataceae	Spirogyra	Spirogyra_maxima	Zygnemataceae_NC3059	NC3059	1	1	1	1	1	1	1	1	1	1	1	1	1	1	1	1	1	1	1	1	1	1	1	1	1	1	1	1	1	1	1	1	1	1	1	1	1	1	1	1	1	1	1
			Zygnema	Zygnema_circumcarinatum	Zygnemataceae_NC3060	NC3060	1	1	1	1	1	1	1	1	1	1	1	1	1	1	1	1	1	1	1	1	1	1	1	1	1	1	1	1	1	1	1	1	1	1	1	1	1	1	1	1	1	1	1
			Netrium	Netrium_digitus	Zygnemataceae_NC3058	NC3058	1	1	1	1	1	1	1	1	1	1	1	1	1	1	1	1	1	1	1	1	1	1	1	1	1	1	1	1	1	1	1	1	1	1	1	1	1	1	1	1	1	1	1
	Desmidiales	Closteriaceae	Closterium	Closterium_baillyanum	Closteriaceae_NC2958	NC2958	1	1	1	1	1	1	1	1	1	1	1	1	1	1	1	1	1	1	1	1	1	1	1	1	1	1	1	1	1	1	1	1	1	1	1	1	1	1	1	1	1	1	1
		Desmidiaceae	Staurastrum	Staurastrum_punctulatum	Desmidiaceae_NC2964	NC2964	1	1	1	1	1	1	1	1	1	1	1	NA	1	1	1	1	1	1	1	1	1	1	1	1	1	1	1	1	1	1	1	1	1	1	1	1	1	1	1	1	1	1	1
			Cosmarium	Cosmarium_botrytis	Desmidiaceae_NC2963	NC2963	1	1	1	1	1	1	1	1	1	1	1	1	1	1	1	1	1	1	1	1	1	1	1	1	1	1	1	1	1	1	1	1	1	1	1	1	1	1	1	1	1	1	1
liverworts	Marchantiales	Marchantiaceae	Marchantia	Marchantia_polymorpha	Marchantiaceae_NC1607	NC1607	1	1	1	1	1	1	1	1	1	1	1	NA	1	1	1	1	1	1	1	1	1	1	1	1	1	1	1	NA	1	1	1	1	1	1	1	1	1	1	1	1	1	1	1
				Marchantia_paleacea	Marchantiaceae_NC1606	NC1606	1	1	1	1	1	1	1	1	1	1	1	NA	1	1	1	1	1	1	1	1	1	1	1	1	1	1	NA	NA	1	1	1	1	1	1	1	1	1	1	1	1	1	1	1
	Pelliales	Pelliaceae	Apopellia	Apopellia_endiviifolia	Pelliaceae_NC1920	NC1920	1	1	1	1	1	1	1	1	1	1	1	1	1	1	1	1	1	1	1	1	1	1	1	1	1	1	1	1	1	1	1	1	1	1	1	1	1	1	1	1	1	1	1
	Ptilidiales	Ptilidiaceae	Ptilidium	Ptilidium_pulcherrimum	Ptilidiaceae_NC2515	NC2515	1	1	1	1	1	1	1	1	1	1	1	NA	1	1	1	1	1	1	1	1	1	1	1	1	1	1	1	1	1	1	1	1	1	1	1	1	1	1	1	1	1	1	1
	Metzgeriales	Aneuraceae	Aneura	Aneura_pinguis	Aneuraceae_NC61	NC61	1	1	1	1	1	1	1	NA	1	1	1	1	1	NA	1	NA	NA	1	1	1	1	1	NA	1	1	1	1	1	1	1	1	1	1	NA	NA	NA	1	1	1	1	NA	1	1
				Aneura_mirabilis	Aneuraceae_NC60	NC60	1	1	1	1	1	1	1	NA	1	1	1	1	NA	NA	NA	NA	NA	NA	NA	NA	NA	NA	NA	NA	1	1	1	1	1	1	1	1	NA	NA	NA	NA	1	1	1	1	NA	1	1
mosses	Takakiales	Takakiaceae	Takakia	Takakia_lepidozioides	Takakiaceae_NC2792	NC2792	1	1	1	1	1	NA	1	NA	NA	1	1	1	NA	1	1	NA	1	NA	1	1	1	1	1	NA	NA	NA	NA	1	1	1	1	NA	NA	1	NA	1	1	NA	NA	1	1	NA	1
	Sphagnales	Sphagnaceae	Sphagnum	Sphagnum_palustre	Sphagnaceae_NC2781	NC2781	1	1	1	1	1	1	1	1	1	1	1	1	1	1	1	1	1	1	1	1	1	1	1	1	1	1	1	NA	1	1	1	1	1	1	1	1	1	1	1	1	1	1	1
	Tetraphidales	Tetraphidaceae	Tetraphis	Tetraphis_pellucida	Tetraphidaceae_NC2805	NC2805	1	1	1	1	1	1	1	NA	1	1	1	1	1	1	1	1	1	1	1	1	1	1	1	1	1	1	1	NA	1	1	1	1	1	1	1	1	1	1	1	1	1	1	1
	Funariales	Funariaceae	Physcomitrella	Physcomitrella_patens	Funariaceae_NC1281	NC1281	1	1	1	1	1	1	1	NA	1	1	1	1	1	1	1	1	1	1	1	1	1	1	1	1	1	1	1	1	1	1	1	1	1	1	1	1	1	1	1	1	1	1	1
	Pottiales	Pottiaceae	Syntrichia	Syntrichia_ruralis	Pottiaceae_NC2495	NC2495	1	1	1	1	1	1	1	NA	1	1	1	1	NA	1	1	1	1	1	1	1	1	1	1	1	1	1	1	NA	1	1	1	1	1	1	1	1	1	1	1	1	1	1	1
	Hypnales	Amblystegiaceae	Sanionia	Sanionia_uncinata	Amblystegiaceae_NC50	NC50	1	1	1	1	1	1	1	NA	1	1	1	1	1	1	1	1	1	1	1	1	1	1	1	1	1	1	1	NA	1	1	1	1	1	1	1	1	1	1	1	1	1	1	1
	Orthotrichales	Orthotrichaceae	Orthotrichum	Orthotrichum_rogeri	Orthotrichaceae_NC1899	NC1899	1	1	1	1	1	1	1	NA	1	1	1	1	1	1	1	1	1	1	1	1	1	1	1	1	1	1	1	NA	1	1	1	1	1	1	1	1	1	1	1	1	1	1	1
			Nyholmiella	Nyholmiella_obtusifolia	Orthotrichaceae_NC1898	NC1898	1	1	1	1	1	1	1	NA	1	1	1	1	1	1	1	1	1	1	1	1	1	1	1	1	1	1	1	NA	1	1	1	1	1	1	1	1	1	1	1	1	1	1	1
hornworts	Dendrocerotales	Dendrocerotaceae	Nothoceros	Nothoceros_aenigmaticus	Dendrocerotaceae_NC2	NC2	1	1	1	1	1	1	1	1	1	1	1	NA	1	1	1	1	1	1	1	1	1	1	1	1	1	1	1	1	1	1	1	1	1	1	1	1	1	1	1	1	1	1	1
	Anthocerotales	Anthocerotaceae	Anthoceros	Anthoceros_angustus	Anthocerotaceae_NC63	NC63	1	1	1	1	1	1	1	1	1	1	1	NA	1	2	1	1	1	1	1	1	1	1	1	1	1	1	1	1	1	1	1	1	1	1	1	1	1	1	1	1	1	1	1
Lycophytes	Lycopodiales	Lycopodiaceae	Huperzia	Huperzia_serrata	Lycopodiaceae_NC1518	NC1518	1	1	1	1	1	1	1	1	NA	1	1	1	1	1	1	1	1	1	1	1	1	1	1	1	1	1	1	1	1	1	1	1	1	1	1	1	1	1	1	1	1	1	1
				Huperzia_lucidula	Lycopodiaceae_NC1517	NC1517	1	1	1	1	1	1	1	1	1	1	1	1	1	1	1	1	1	1	1	1	1	1	1	1	1	1	1	1	1	1	1	1	1	1	1	1	1	1	1	1	1	1	1
	Isoetales	Isoetaceae	Isoetes	Isoetes_flaccida	Isoetaceae_NC1366	NC1366	NA	1	1	1	1	1	1	1	1	1	NA	1	1	1	1	1	1	1	1	1	1	1	1	1	1	1	1	1	1	1	1	1	1	1	1	1	1	1	1	1	1	1	1
	Selaginellales	Selaginellaceae	Selaginella	Selaginella_uncinata	Selaginellaceae_NC2721	NC2721	NA	1	1	1	1	1	1	1	NA	1	NA	1	1	1	1	1	1	1	1	1	1	1	1	1	1	1	1	1	1	1	1	1	1	1	1	1	1	1	1	1	2	1	1
				Selaginella_moellendorffii	Selaginellaceae_NC2720	NC2720	NA	1	1	1	1	1	1	1	NA	1	NA	1	1	1	1	1	1	1	1	1	1	1	1	1	1	1	NA	1	1	1	1	1	1	1	1	1	NA	1	1	1	1	NA	1
ferns_and_horsetails	Equisetales	Equisetaceae	Equisetum	Equisetum_arvense	Equisetaceae_NC1063	NC1063	1	1	1	1	1	1	1	1	1	1	1	1	1	1	1	1	1	1	1	1	1	1	1	1	1	1	1	1	1	1	1	1	1	1	1	1	1	1	1	1	1	1	1
			-	-	Equisetaceae_RL0258	RL0258	1	1	1	1	1	1	1	NA	NA	1	NA	NA	1	2	1	1	1	NA	1	1	1	1	1	1	1	1	1	1	1	1	1	1	1	1	1	1	1	1	1	1	1	1	1
			Equisetum	Equisetum_hyemale	Equisetaceae_NC1064	NC1064	1	1	1	1	1	1	1	1	1	1	1	1	1	1	1	1	1	1	1	1	1	1	1	1	1	1	1	1	1	1	1	1	1	1	1	1	1	1	1	1	1	1	1
	Psilotales	Psilotaceae	Psilotum	Psilotum_nudum	Psilotaceae_NC2510	NC2510	1	1	1	1	1	1	1	1	1	1	1	1	1	2	1	1	1	1	1	1	1	1	1	1	1	1	1	1	1	1	1	1	1	1	1	1	1	1	1	1	1	1	1
	Ophioglossales	Ophioglossaceae	Mankyua	Mankyua_chejuensis	Ophioglossaceae_NC1754	NC1754	1	1	1	1	1	1	1	1	1	1	1	1	1	1	1	1	1	1	1	1	1	1	1	NA	1	1	1	1	1	1	1	1	1	1	1	1	1	1	1	1	1	1	1
			Ophioglossum	Ophioglossum_californicum	Ophioglossaceae_NC1755	NC1755	1	1	1	1	1	1	1	1	1	1	1	1	1	1	1	1	1	1	1	1	1	1	1	1	1	1	1	1	1	1	1	1	1	1	1	1	1	1	1	1	1	1	1
			Botrychium	Botrychium_ternatum	Ophioglossaceae_NC1752	NC1752	1	1	1	1	1	1	1	1	1	1	1	NA	1	1	1	1	1	1	1	1	1	1	1	1	1	1	1	1	1	1	1	1	1	1	1	1	1	1	1	1	1	1	1
			Helminthostachys	Helminthostachys_zeylanica	Ophioglossaceae_NC1753	NC1753	1	1	1	1	1	1	1	1	1	1	1	1	1	1	1	1	1	1	1	1	1	1	1	1	1	1	1	1	1	1	1	1	1	1	1	1	1	1	1	1	1	1	1
	Marattiales	Marattiaceae	Angiopteris	Angiopteris_evecta	Marattiaceae_NC1605	NC1605	1	1	1	1	1	1	1	1	1	1	1	1	1	2	1	1	1	1	1	1	1	1	1	1	1	1	1	1	1	1	1	1	1	1	1	1	1	1	1	1	1	1	1
				Angiopteris_angustifolia	Marattiaceae_NC1604	NC1604	1	1	1	1	1	1	1	1	1	1	1	1	1	2	1	1	1	1	1	1	1	1	1	1	1	1	1	1	1	1	1	1	1	1	1	1	1	1	1	1	1	1	1
	Osmundales	Osmundaceae	Osmundastrum	Osmundastrum_cinnamomeum	Osmundaceae_NC1900	NC1900	1	1	1	1	1	1	1	1	1	1	1	1	1	1	1	1	1	1	1	1	1	1	1	1	1	1	1	1	1	1	1	1	1	1	1	1	1	1	1	1	1	1	1
	Gleicheniales	Dipteridaceae	Dipteris	Dipteris_conjugata	Dipteridaceae_NC1040	NC1040	1	NA	1	1	NA	1	1	1	1	NA	NA	NA	1	1	1	1	1	1	1	1	1	1	1	NA	NA	1	1	NA	1	1	NA	1	NA	1	1	1	1	NA	NA	1	NA	1	1
		Gleicheniaceae	Diplopterygium	Diplopterygium_glaucum	Gleicheniaceae_NC1338	NC1338	NA	NA	NA	1	1	NA	NA	1	NA	NA	NA	NA	NA	1	1	1	NA	NA	1	1	1	1	NA	NA	1	NA	1	1	NA	NA	1	1	NA	1	1	NA	1	1	1	NA	1	1	1
	Schizaeales	Lygodiaceae	-	-	Lygodiaceae_RL0496	RL0496	1	1	1	1	NA	1	NA	NA	NA	1	NA	NA	1	NA	NA	NA	NA	NA	1	1	NA	1	1	1	1	1	NA	NA	1	1	1	2	1	1	1	1	1	1	1	1	1	1	NA
				-	Lygodiaceae_RL0667	RL0667	1	1	1	1	1	1	1	NA	NA	NA	NA	NA	1	NA	1	NA	NA	NA	1	1	NA	1	1	1	1	1	NA	NA	1	1	NA	2	1	1	1	1	1	1	1	1	1	1	NA
		Schizaeaceae	Actinostachys	Actinostachys_pennula	Schizaeaceae_NC2711	NC2711	1	1	1	1	1	1	1	2	1	1	1	2	NA	NA	NA	NA	NA	NA	NA	NA	NA	NA	1	1	1	1	1	1	1	1	1	2	1	1	1	1	1	1	1	1	1	1	1
			Schizaea	Schizaea_elegans	Schizaeaceae_NC2712	NC2712	1	1	1	1	1	1	1	2	1	1	1	2	NA	NA	NA	NA	NA	NA	NA	NA	NA	NA	1	1	1	1	1	1	2	1	1	2	1	1	1	1	1	1	1	1	1	1	1
				Schizaea_pectinata	Schizaeaceae_NC2713	NC2713	1	1	1	1	1	1	1	2	1	1	1	2	NA	NA	NA	NA	NA	NA	NA	NA	NA	NA	1	1	1	1	1	1	2	1	1	2	1	1	1	1	1	1	1	1	1	1	1
	Salviniales	Marsileaceae	Marsilea	Marsilea_crenata	Marsileaceae_NC1608	NC1608	1	1	1	1	1	1	1	1	1	1	1	1	1	1	1	1	1	1	1	1	1	1	1	1	1	1	1	1	1	1	1	2	1	1	1	1	1	1	1	1	1	1	1
		Salviniaceae	Salvinia	Salvinia_cucullata	Salviniaceae_NC2679	NC2679	1	1	1	1	1	1	1	1	NA	1	1	NA	1	1	1	1	1	1	1	1	1	1	1	1	1	1	1	1	1	1	1	4	1	1	1	1	1	1	1	1	1	1	1
			Azolla	Azolla_nilotica	Salviniaceae_NC2677	NC2677	1	1	1	1	1	1	1	1	NA	1	1	NA	1	1	1	1	1	1	1	1	1	1	1	1	1	1	NA	1	1	1	1	4	1	1	1	1	1	1	1	1	1	1	1
				Azolla_rubra	Salviniaceae_NC2678	NC2678	1	1	1	1	1	1	1	1	NA	1	1	NA	1	1	1	1	1	1	1	1	1	1	1	1	1	1	1	1	1	1	1	4	1	1	1	1	1	1	1	1	1	1	1
				Azolla_filiculoides	Salviniaceae_NC2674	NC2674	1	1	1	1	1	1	1	1	NA	1	1	NA	1	1	1	1	1	1	1	1	1	1	1	1	1	1	1	1	1	1	1	4	1	1	1	1	1	1	1	1	1	1	1
				Azolla_caroliniana	Salviniaceae_NC2673	NC2673	1	1	1	1	1	1	1	1	1	1	1	NA	1	1	1	1	1	1	1	1	1	1	1	1	1	1	1	1	1	1	1	4	1	1	1	1	1	1	1	1	1	1	1
				Azolla_mexicana	Salviniaceae_NC2675	NC2675	1	1	1	1	1	1	1	1	NA	1	1	NA	1	1	1	1	1	1	1	1	1	1	1	1	1	1	1	1	1	1	1	4	1	1	1	1	1	1	1	1	1	1	1
				Azolla_microphylla	Salviniaceae_NC2676	NC2676	1	1	1	1	1	1	1	1	NA	1	1	NA	1	1	1	1	1	1	1	1	1	1	1	1	1	1	1	1	1	1	1	4	1	1	1	1	1	1	1	1	1	1	1
	Cyatheales	Plagiogyriaceae	Plagiogyria	Plagiogyria_glauca	Plagiogyriaceae_NC2046	NC2046	1	1	1	1	1	1	1	1	1	1	1	NA	1	NA	1	1	1	1	1	1	1	1	1	1	1	1	1	1	1	1	1	1	1	NA	NA	1	1	1	1	1	1	1	1
		Dicksoniaceae	-	-	Dicksoniaceae_RL0630	RL0630	1	1	1	1	1	1	1	NA	NA	1	NA	NA	1	NA	1	1	1	NA	1	1	1	1	1	1	1	1	NA	1	1	1	1	2	1	1	1	1	1	1	1	1	1	1	1
		Cyatheaceae		-	Cyatheaceae_RL0621	RL0621	1	1	1	1	1	1	1	NA	NA	1	NA	NA	1	NA	1	1	1	NA	1	1	1	1	1	1	1	1	NA	1	1	1	1	2	1	1	1	1	1	1	1	1	1	1	1
	Polypodiales	Lindsaeaceae		-	Lindsaeaceae_RL0501	RL0501	NA	1	1	1	1	1	1	NA	NA	1	NA	NA	1	NA	1	1	1	NA	1	1	1	1	1	1	1	1	NA	1	1	1	1	2	1	1	1	1	1	1	1	1	1	1	1
				-	Lindsaeaceae_RL0492	RL0492	1	1	1	1	1	1	1	NA	NA	1	NA	NA	1	NA	1	1	1	NA	1	1	1	1	1	1	1	1	NA	1	1	1	1	2	1	1	1	1	1	1	1	1	1	1	1
		Pteridaceae	Myriopteris	Myriopteris_lindheimeri	Pteridaceae_NC2514	NC2514	1	1	1	1	1	1	1	1	1	1	1	1	NA	1	1	1	1	1	1	1	1	1	1	1	1	1	1	1	1	1	1	2	1	1	1	1	1	1	1	1	1	1	1
			Adiantum	Adiantum_shastense	Pteridaceae_NC2512	NC2512	1	1	1	1	1	1	1	1	NA	1	1	1	NA	1	1	1	1	1	1	1	1	1	1	1	1	1	1	1	1	1	1	2	1	1	1	1	1	1	1	1	1	1	1
				Adiantum_capillus-veneris	Pteridaceae_NC2511	NC2511	1	1	1	1	1	1	1	1	1	1	1	1	1	1	1	1	1	1	NA	1	1	1	1	1	1	1	1	1	1	1	1	2	1	1	1	1	1	1	1	1	1	1	1
			Ceratopteris	Ceratopteris_richardii	Pteridaceae_NC2513	NC2513	1	1	1	1	1	1	1	1	1	1	1	1	1	NA	1	1	1	1	1	1	1	1	1	1	1	1	1	1	1	1	1	2	1	1	1	1	1	1	1	1	1	1	1
			-	-	Pteridaceae_RL0416	RL0416	1	1	1	1	1	1	1	1	NA	1	NA	NA	1	NA	1	1	1	1	1	1	1	1	1	1	1	1	1	1	1	1	1	2	1	1	1	1	1	1	1	1	1	1	1
				-	Pteridaceae_RL0664	RL0664	1	1	1	1	1	1	1	1	NA	1	NA	NA	1	NA	1	1	1	1	1	1	1	1	1	1	1	1	1	1	1	1	1	2	1	1	1	1	1	1	1	1	1	1	1
				-	Pteridaceae_RL0484	RL0484	1	1	1	1	1	1	1	1	NA	1	NA	NA	1	NA	1	1	1	1	1	1	1	1	1	1	1	1	1	1	1	1	1	2	1	1	1	1	1	1	1	1	1	1	1
		Dennstaedtiaceae		-	Dennstaedtiaceae_RL0538	RL0538	1	1	1	1	1	1	1	1	NA	1	NA	NA	1	NA	1	1	1	1	1	1	1	1	1	1	1	1	1	1	1	1	1	2	1	1	1	1	1	1	1	1	1	1	1
			Pteridium	Pteridium_aquilinum	Dennstaedtiaceae_NC1028	NC1028	1	1	1	1	1	1	1	1	1	1	1	1	1	1	1	1	1	1	1	1	1	1	1	1	1	1	1	1	1	1	1	2	1	1	1	1	1	1	1	1	1	1	1
		Hypodematiaceae	Hypodematium	Hypodematium_crenatum	Hypodematiaceae_NC1364	NC1364	1	1	1	1	1	1	1	1	1	1	1	1	1	1	1	1	1	1	1	1	1	1	1	1	1	1	1	1	1	1	1	2	1	1	1	1	1	1	1	1	1	1	1
		Dryopteridaceae	Dryopteris	Dryopteris_decipiens	Dryopteridaceae_NC1049	NC1049	1	1	1	1	1	1	1	1	1	1	1	1	1	1	1	1	1	1	1	1	1	1	1	1	1	1	1	1	1	1	1	2	1	1	1	1	1	1	1	1	1	1	1
			Cyrtomium	Cyrtomium_falcatum	Dryopteridaceae_NC1047	NC1047	1	1	1	1	1	1	1	1	1	1	1	1	1	1	1	1	1	1	1	1	1	1	1	1	1	1	1	1	1	1	1	2	1	1	1	1	1	1	1	1	1	1	1
				Cyrtomium_fortunei	Dryopteridaceae_NC1048	NC1048	1	1	1	1	1	1	1	1	1	1	1	1	1	1	1	1	1	1	1	1	1	1	1	1	1	1	1	1	1	1	1	2	1	1	1	1	1	1	1	1	1	1	1
				Cyrtomium_devexiscapulae	Dryopteridaceae_NC1046	NC1046	1	1	1	1	1	1	1	1	1	1	1	1	1	NA	1	1	1	1	1	1	1	1	1	1	1	1	1	1	1	1	1	2	1	1	1	1	1	1	1	1	1	1	1
		Nephrolepidaceae	-	-	Nephrolepidaceae_RL0104	RL0104	1	1	1	1	1	1	1	1	NA	1	NA	NA	1	NA	1	1	1	NA	1	1	1	1	1	1	1	1	1	1	1	1	1	2	1	1	1	1	1	1	1	1	1	1	1
		Tectariaceae		-	Tectariaceae_RL0976	RL0976	1	1	1	1	1	1	1	NA	NA	1	NA	NA	1	NA	1	1	1	NA	1	1	1	1	1	1	1	1	1	1	1	1	1	2	1	1	1	1	1	1	1	1	1	1	1
		Polypodiaceae		-	Polypodiaceae_RL0535	RL0535	1	1	1	1	1	1	1	1	NA	1	NA	NA	1	NA	1	1	1	NA	1	1	1	1	1	1	1	1	NA	1	1	1	1	2	1	1	1	1	1	1	1	1	1	1	1
				-	Polypodiaceae_RL0969	RL0969	1	1	1	1	1	1	1	1	NA	1	NA	NA	1	NA	1	1	1	NA	1	1	1	1	1	1	1	1	1	1	1	1	1	2	1	1	1	1	1	1	1	1	1	1	1
			Lepisorus	Lepisorus_clathratus	Polypodiaceae_NC2492	NC2492	1	1	1	1	1	1	1	NA	1	1	1	1	1	1	1	1	1	1	1	1	1	1	1	1	1	1	1	1	1	1	1	2	1	1	1	1	1	1	1	1	1	1	1
			-	-	Polypodiaceae_RL0859	RL0859	1	1	1	1	1	1	1	1	NA	1	NA	NA	1	NA	1	1	1	NA	1	1	1	1	1	1	1	1	NA	1	1	1	1	2	1	1	1	1	1	1	1	1	1	1	1
		Diplaziopsidaceae	Homalosorus	Homalosorus_pycnocarpos	Diplaziopsidaceae_NC1039	NC1039	1	1	1	1	1	1	1	1	1	1	1	1	1	1	1	1	1	1	1	1	1	1	1	1	1	1	1	1	1	1	1	2	1	1	1	1	1	1	1	1	1	1	1
			Diplaziopsis	Diplaziopsis_javanica	Diplaziopsidaceae_NC1038	NC1038	1	1	1	1	1	1	1	1	1	1	1	1	1	1	1	1	1	1	1	1	1	1	1	1	1	1	1	1	1	1	1	2	1	1	1	1	1	1	1	1	1	1	1
				Diplaziopsis_cavaleriana	Diplaziopsidaceae_NC1037	NC1037	1	1	1	1	1	1	1	1	1	1	1	1	1	1	1	1	1	1	NA	1	1	1	1	1	1	1	1	1	1	1	1	2	1	1	1	1	1	1	1	1	1	1	1
		Aspleniaceae	Hymenasplenium	Hymenasplenium_unilaterale	Aspleniaceae_NC350	NC350	1	1	1	1	1	1	1	1	1	1	1	1	1	NA	1	1	1	1	1	1	1	1	1	1	1	1	1	1	1	1	1	2	1	1	1	1	1	1	1	1	1	1	1
			Asplenium	Asplenium_pekinense	Aspleniaceae_NC348	NC348	1	1	1	1	1	1	1	1	1	1	1	1	1	1	1	1	1	1	1	1	1	1	1	1	1	1	1	1	1	1	1	2	1	1	1	1	1	1	1	1	1	1	1
				Asplenium_prolongatum	Aspleniaceae_NC349	NC349	1	1	1	1	1	1	1	1	1	1	1	1	1	1	1	1	1	1	NA	1	1	1	1	1	1	1	1	1	1	1	1	2	1	1	1	1	1	1	1	1	1	1	1
			-	-	Aspleniaceae_RL0928	RL0928	1	1	1	1	1	1	1	1	NA	1	NA	NA	1	NA	1	1	1	NA	1	1	1	1	1	1	1	1	NA	1	1	1	1	2	1	1	1	1	1	1	1	1	1	1	1
				-	Aspleniaceae_RL1004	RL1004	NA	1	1	1	1	1	1	1	NA	1	NA	NA	1	NA	1	1	1	NA	1	1	1	1	1	1	1	1	1	1	1	1	1	2	1	1	1	1	1	1	1	1	1	1	1
		Rhachidosoraceae	Rhachidosorus	Rhachidosorus_consimilis	Rhachidosoraceae_NC2548	NC2548	1	1	1	1	1	1	1	1	1	1	1	1	1	1	1	1	1	1	1	1	1	1	1	1	1	1	1	1	1	1	1	2	1	1	1	1	1	1	1	1	1	1	1
		Cystopteridaceae	Cystopteris	Cystopteris_protrusa	Cystopteridaceae_NC1023	NC1023	1	1	1	1	1	1	1	1	1	1	1	NA	1	NA	1	1	1	1	1	1	1	1	1	1	1	1	1	1	1	1	1	1	1	1	1	1	1	1	1	1	1	1	1
				Cystopteris_chinensis	Cystopteridaceae_NC1022	NC1022	1	1	1	1	1	1	1	1	1	1	1	1	1	1	1	1	1	1	1	1	1	1	1	1	1	1	1	1	1	1	1	2	1	1	1	1	1	1	1	1	1	1	1
		Thelypteridaceae	Macrothelypteris	Macrothelypteris_torresiana	Thelypteridaceae_NC2858	NC2858	1	1	1	1	1	1	1	1	1	1	1	1	1	1	1	1	1	1	1	1	1	1	1	1	1	1	1	1	1	1	1	2	1	1	1	1	1	1	1	1	1	1	1
			Pseudophegopteris	Pseudophegopteris_aurita	Thelypteridaceae_NC2859	NC2859	1	1	1	1	1	1	1	1	1	1	1	1	1	1	1	1	1	1	1	1	1	1	1	1	1	1	1	1	1	1	1	2	1	1	1	1	1	1	1	1	1	1	1
			Stegnogramma	Stegnogramma_sagittifolia	Thelypteridaceae_NC2860	NC2860	1	1	1	1	1	1	1	1	NA	1	1	1	1	1	1	1	1	1	1	1	1	1	1	1	1	1	1	1	1	1	1	2	1	1	1	1	1	1	1	1	1	1	1
			Ampelopteris	Ampelopteris_prolifera	Thelypteridaceae_NC2856	NC2856	1	1	1	1	1	1	1	1	1	1	1	1	1	1	1	1	1	1	1	1	1	1	1	1	1	1	1	1	1	1	1	2	1	1	1	1	1	1	1	1	1	1	1
			-	-	Thelypteridaceae_RL0486	RL0486	1	1	1	1	1	1	1	NA	NA	1	NA	NA	1	NA	1	1	1	1	1	1	1	1	1	1	1	1	1	1	1	1	1	2	1	1	1	1	1	1	1	1	1	1	1
			Christella	Christella_appendiculata	Thelypteridaceae_NC2857	NC2857	1	1	1	1	1	1	1	1	1	1	1	1	1	1	1	1	1	1	1	1	1	1	1	1	1	1	1	1	1	1	1	2	1	1	1	1	1	1	1	1	1	1	1
			-	-	Thelypteridaceae_RL0151	RL0151	1	1	1	1	1	1	1	NA	NA	1	NA	NA	1	NA	1	1	1	1	1	1	1	1	1	1	1	1	1	1	1	1	1	2	1	1	1	1	1	1	1	1	1	1	1
				-	Thelypteridaceae_RL0251	RL0251	1	1	1	1	1	1	1	NA	NA	1	NA	NA	1	NA	1	1	1	1	1	1	1	1	1	1	1	1	1	1	1	1	1	2	1	1	1	1	1	1	1	1	1	1	1
		Onocleaceae	Onoclea	Onoclea_sensibilis	Onocleaceae_NC1751	NC1751	1	1	1	1	1	1	1	1	1	1	1	1	1	1	1	1	1	1	1	1	1	1	1	1	1	1	1	1	1	1	1	2	1	1	1	1	1	1	1	1	1	1	1
			Matteuccia	Matteuccia_struthiopteris	Onocleaceae_NC1750	NC1750	1	1	1	1	1	1	1	1	1	1	1	1	1	1	1	1	1	1	1	1	1	1	1	1	1	1	1	1	1	1	1	2	1	1	1	1	1	1	1	1	1	1	1
		Blechnaceae	Woodwardia	Woodwardia_unigemmata	Blechnaceae_NC621	NC621	1	1	1	1	1	1	1	1	1	1	1	1	1	1	1	1	1	1	1	1	1	1	1	1	1	1	1	1	1	1	1	2	1	1	1	1	1	1	1	1	1	1	1
			-	-	Blechnaceae_RL0490	RL0490	1	1	1	1	1	1	1	1	NA	1	NA	NA	1	NA	1	1	1	1	1	1	1	1	1	1	1	1	1	1	1	1	1	2	1	1	1	1	1	1	1	1	1	1	1
			Austroblechnum	Austroblechnum_melanocaulon	Blechnaceae_NC620	NC620	1	1	1	1	1	1	1	1	1	1	1	1	1	1	1	1	1	1	1	1	1	1	1	1	1	1	1	1	1	1	1	2	1	1	1	1	1	1	1	1	1	1	1
		Athyriaceae	Athyrium	Athyrium_sheareri	Athyriaceae_NC509	NC509	1	1	1	1	1	1	1	1	1	1	1	1	1	1	1	1	1	1	1	1	1	1	1	1	1	1	1	1	1	1	1	2	1	1	1	1	1	1	1	1	1	1	1
				Athyrium_opacum	Athyriaceae_NC508	NC508	1	1	1	1	1	1	1	1	1	1	1	1	1	1	1	1	1	1	1	1	1	1	1	1	1	1	1	1	1	1	1	2	1	1	1	1	1	1	1	1	1	1	1
				Athyrium_anisopterum	Athyriaceae_NC507	NC507	1	1	1	1	1	1	1	1	1	1	1	1	1	NA	1	1	1	1	1	1	1	1	1	1	1	1	1	1	1	1	1	2	1	1	1	1	1	1	1	1	1	1	1
				Athyrium_sinense	Athyriaceae_NC510	NC510	1	1	1	1	1	1	1	1	1	1	1	1	1	1	1	1	1	1	1	1	1	1	1	1	1	1	1	1	1	1	1	2	1	1	1	1	1	1	1	1	1	1	1
			Diplazium	Diplazium_bellum	Athyriaceae_NC514	NC514	1	1	1	1	1	1	1	1	1	1	1	1	1	1	1	1	1	1	1	1	1	1	1	1	1	1	1	1	1	1	1	2	1	1	1	1	1	1	1	1	1	1	1
				Diplazium_unilobum	Athyriaceae_NC518	NC518	1	1	1	1	1	1	1	1	1	1	1	1	1	NA	1	1	1	1	1	1	1	1	1	1	1	1	1	1	1	1	1	1	1	1	1	1	1	1	1	1	1	1	1
				Diplazium_dushanense	Athyriaceae_NC516	NC516	1	1	1	1	1	1	1	1	1	1	1	1	1	1	1	1	1	1	1	1	1	1	1	1	1	1	1	1	1	1	1	2	1	1	1	1	1	1	1	1	1	1	1
			-	-	Athyriaceae_RL0252	RL0252	1	1	1	1	1	1	1	1	NA	1	NA	NA	1	NA	1	1	1	1	1	1	1	1	1	1	1	1	1	1	1	1	1	2	1	1	1	1	1	1	1	1	1	1	1
			Diplazium	Diplazium_dilatatum	Athyriaceae_NC515	NC515	1	1	1	1	1	1	1	1	1	1	1	1	1	1	1	1	1	1	1	1	1	1	1	1	1	1	1	1	1	1	1	2	1	1	1	1	1	1	1	1	1	1	1
				Diplazium_striatum	Athyriaceae_NC517	NC517	1	1	1	1	1	1	1	1	1	1	1	1	1	1	1	1	1	1	1	1	1	1	1	1	1	1	1	1	1	1	1	2	1	1	1	1	1	1	1	1	1	1	1
Gymnosperm	Ginkgoales	Ginkgoaceae	Ginkgo	Ginkgo_biloba	Ginkgoaceae_NC1337	NC1337	1	1	1	1	1	1	1	1	1	1	1	1	NA	1	1	1	1	1	1	1	1	1	1	1	1	1	1	1	1	1	1	1	1	1	1	1	1	1	1	1	1	1	1
	Cycadales	Cycadaceae	Cycas	Cycas_debaoensis	Cycadaceae_NC1014	NC1014	1	1	1	1	1	1	1	1	1	1	1	1	1	2	1	1	1	1	1	1	1	1	1	NA	NA	1	1	1	1	1	1	1	1	1	1	1	1	1	1	1	1	1	1
				Cycas_panzhihuaensis	Cycadaceae_NC1015	NC1015	1	1	1	1	1	1	1	1	1	1	1	1	1	2	1	1	1	1	1	1	1	1	1	1	1	1	1	1	1	1	1	1	1	1	1	1	1	1	1	1	1	1	1
				Cycas_taitungensis	Cycadaceae_NC1017	NC1017	1	1	1	1	1	1	1	1	1	1	1	1	1	2	1	1	1	1	1	1	1	1	1	1	1	1	1	1	1	1	1	1	1	1	1	1	1	1	1	1	1	1	1
				Cycas_revoluta	Cycadaceae_NC1016	NC1016	1	1	1	1	1	1	1	1	1	1	1	1	1	2	1	1	1	1	1	1	1	1	1	1	1	1	1	1	1	1	1	1	1	1	1	1	1	1	1	1	1	1	1
		Zamiaceae	Dioon	Dioon_spinulosum	Zamiaceae_NC2899	NC2899	1	1	1	1	1	1	1	1	1	1	1	1	1	2	1	1	1	1	1	1	1	1	1	1	1	1	1	1	1	1	1	1	1	1	1	1	1	1	1	1	1	1	1
			Zamia	Zamia_furfuracea	Zamiaceae_NC2904	NC2904	1	1	1	1	1	1	1	1	1	1	1	1	1	2	1	1	1	1	1	1	1	1	1	1	1	1	1	1	1	1	1	1	1	1	1	1	1	1	1	1	1	1	1
			Stangeria	Stangeria_eriopus	Zamiaceae_NC2903	NC2903	1	1	1	1	1	1	1	1	1	1	1	NA	1	2	1	1	1	1	1	1	1	1	1	1	1	1	1	1	1	1	NA	1	1	1	1	1	1	1	1	1	1	1	1
			Ceratozamia	Ceratozamia_hildae	Zamiaceae_NC2898	NC2898	1	1	1	1	1	1	1	1	1	1	1	1	1	2	1	1	1	1	1	1	1	1	1	1	1	1	1	1	1	1	1	1	1	1	1	1	1	1	1	1	1	1	1
			Macrozamia	Macrozamia_mountperriensis	Zamiaceae_NC2902	NC2902	1	1	1	1	1	1	1	1	1	1	1	1	1	2	1	1	1	1	1	1	1	1	1	1	1	1	1	1	1	1	1	1	1	1	1	1	1	1	1	1	1	1	1
			Encephalartos	Encephalartos_lehmannii	Zamiaceae_NC2900	NC2900	1	1	1	1	1	1	1	1	1	1	1	1	1	2	1	1	1	1	1	1	1	1	1	1	1	1	1	1	1	1	1	1	1	1	1	1	1	1	1	1	1	1	1
			Lepidozamia	Lepidozamia_peroffskyana	Zamiaceae_NC2901	NC2901	1	1	1	1	1	1	1	1	1	1	1	1	1	2	1	1	1	1	1	1	1	1	1	1	1	1	1	1	1	1	1	1	1	1	1	1	1	1	1	1	1	1	1
	Pinales	Pinaceae	Cedrus	Cedrus_deodara	Pinaceae_NC1936	NC1936	1	1	1	1	1	1	1	1	1	1	1	1	NA	NA	NA	NA	NA	NA	NA	NA	NA	NA	1	1	1	1	1	1	1	1	1	1	1	1	1	1	1	1	2	1	1	1	1
			Keteleeria	Keteleeria_davidiana	Pinaceae_NC1937	NC1937	1	1	1	1	1	1	1	1	1	1	1	1	NA	NA	NA	NA	NA	NA	NA	NA	NA	NA	1	1	NA	1	1	1	1	1	1	1	1	1	1	1	1	1	2	1	1	1	1
			Abies	Abies_sibirica	Pinaceae_NC1934	NC1934	1	1	1	1	1	1	1	1	1	1	1	1	NA	NA	NA	NA	NA	NA	NA	NA	NA	NA	1	1	1	1	1	1	1	1	1	1	1	1	1	1	1	1	1	1	1	1	1
				Abies_nephrolepis	Pinaceae_NC1933	NC1933	1	1	1	1	1	1	1	1	1	1	1	1	NA	NA	NA	NA	NA	NA	NA	NA	NA	NA	1	1	1	1	1	1	1	1	1	1	1	1	1	1	1	1	1	1	1	1	1
				Abies_koreana	Pinaceae_NC1932	NC1932	1	1	1	1	1	1	1	1	1	1	1	1	NA	NA	NA	NA	NA	NA	NA	NA	NA	NA	1	1	1	1	1	1	1	1	1	1	1	1	1	1	1	1	1	1	1	1	1
			Pseudolarix	Pseudolarix_amabilis	Pinaceae_NC2032	NC2032	1	1	1	1	1	1	1	1	1	1	1	1	NA	NA	NA	NA	NA	NA	NA	NA	NA	NA	1	1	1	1	1	1	1	1	1	1	1	1	1	1	1	1	2	1	1	1	1
			Nothotsuga	Nothotsuga_longibracteata	Pinaceae_NC1942	NC1942	1	1	1	1	1	1	1	NA	1	1	2	NA	NA	NA	NA	NA	NA	NA	NA	NA	NA	NA	1	1	2	1	1	1	NA	1	1	NA	2	2	2	1	1	2	NA	1	NA	1	NA
			Tsuga	Tsuga_heterophylla	Pinaceae_NC2039	NC2039	NA	1	1	NA	1	1	1	1	NA	NA	1	1	NA	NA	NA	NA	NA	NA	NA	NA	NA	NA	1	1	1	1	1	1	1	NA	1	1	1	1	1	1	1	1	NA	1	NA	1	1
				Tsuga_canadensis	Pinaceae_NC2035	NC2035	NA	1	1	NA	1	1	NA	1	NA	NA	1	NA	NA	NA	NA	NA	NA	NA	NA	NA	NA	NA	1	1	NA	1	1	1	NA	NA	1	1	NA	1	NA	NA	1	1	1	1	1	1	1
				Tsuga_caroliniana	Pinaceae_NC2036	NC2036	NA	1	1	1	1	1	1	1	1	1	1	1	NA	NA	NA	NA	NA	NA	NA	NA	NA	NA	1	1	1	1	1	1	1	1	1	1	1	1	1	1	1	1	1	1	1	1	1
				Tsuga_chinensis	Pinaceae_NC2037	NC2037	1	1	1	1	1	1	1	1	1	1	1	1	NA	NA	NA	NA	NA	NA	NA	NA	NA	NA	1	1	1	1	1	1	1	1	1	1	1	1	1	1	1	1	1	1	1	1	1
				Tsuga_sieboldii	Pinaceae_NC2040	NC2040	1	1	1	1	1	1	1	1	1	1	1	1	NA	NA	NA	NA	NA	NA	NA	NA	NA	NA	1	1	1	1	1	1	1	1	1	1	1	1	1	1	1	1	NA	1	1	1	1
				Tsuga_sp.	Pinaceae_NC2041	NC2041	NA	1	1	1	1	1	1	1	1	1	1	1	NA	NA	NA	NA	NA	NA	NA	NA	NA	NA	1	1	1	1	1	1	1	1	1	1	1	1	1	1	1	1	1	1	1	1	NA
				Tsuga_diversifolia	Pinaceae_NC2038	NC2038	1	1	1	1	1	1	1	1	1	1	1	1	NA	NA	NA	NA	NA	NA	NA	NA	NA	NA	1	1	1	1	1	1	1	1	1	1	1	NA	NA	1	1	1	1	1	1	1	1
			Pseudotsuga	Pseudotsuga_menziesii	Pinaceae_NC2033	NC2033	1	1	1	1	1	1	NA	1	1	1	1	1	NA	NA	NA	NA	NA	NA	NA	NA	NA	NA	1	1	1	1	1	1	1	NA	1	1	1	1	1	1	1	1	1	1	1	1	1
				Pseudotsuga_sinensis	Pinaceae_NC2034	NC2034	1	1	1	1	1	1	1	1	1	1	1	1	NA	NA	NA	NA	NA	NA	NA	NA	NA	NA	1	1	1	1	1	1	1	1	1	NA	1	1	1	1	1	1	3	1	1	1	1
			Larix	Larix_potaninii	Pinaceae_NC1940	NC1940	1	1	1	1	1	1	1	1	1	1	1	1	NA	NA	NA	NA	NA	NA	NA	NA	NA	NA	1	1	1	1	1	1	1	1	1	1	1	1	1	1	1	1	2	1	1	1	1
				Larix_sibirica	Pinaceae_NC1941	NC1941	1	1	1	1	1	1	1	1	1	1	1	1	NA	NA	NA	NA	NA	NA	NA	NA	NA	NA	1	1	1	1	1	1	1	1	1	1	1	1	1	1	1	1	2	1	1	1	1
				Larix_decidua	Pinaceae_NC1938	NC1938	1	1	1	1	1	1	1	1	1	1	1	1	NA	NA	NA	NA	NA	NA	NA	NA	NA	NA	1	1	1	1	1	1	1	1	1	1	1	1	1	1	1	1	2	1	1	1	1
				Larix_gmelinii	Pinaceae_NC1939	NC1939	1	1	1	1	1	1	1	1	1	1	1	1	NA	NA	NA	NA	NA	NA	NA	NA	NA	NA	1	1	1	1	NA	1	1	1	1	1	1	1	1	1	1	1	2	1	1	1	1
			Cathaya	Cathaya_argyrophylla	Pinaceae_NC1935	NC1935	1	1	1	1	1	1	1	1	1	1	1	1	NA	NA	NA	NA	NA	NA	NA	NA	NA	NA	1	1	1	1	1	1	1	1	1	1	1	1	1	1	1	1	1	1	1	1	1
			Picea	Picea_morrisonicola	Pinaceae_NC1948	NC1948	1	1	1	1	1	1	1	1	1	1	1	1	NA	NA	NA	NA	NA	NA	NA	NA	NA	NA	NA	1	1	1	NA	1	1	1	1	1	1	1	1	1	1	1	2	1	1	1	1
				Picea_jezoensis	Pinaceae_NC1947	NC1947	1	1	1	1	1	1	1	1	1	1	1	1	NA	NA	NA	NA	NA	NA	NA	NA	NA	NA	1	1	1	1	1	1	1	1	1	1	1	1	1	1	1	1	2	1	1	1	1
				Picea_glauca	Pinaceae_NC1946	NC1946	1	1	1	1	1	1	1	1	1	1	1	1	NA	NA	NA	NA	NA	NA	NA	NA	NA	NA	1	1	1	1	1	1	1	1	1	1	1	1	1	1	1	1	2	1	1	1	1
				Picea_abies	Pinaceae_NC1943	NC1943	1	1	1	1	1	1	1	1	1	1	1	1	NA	NA	NA	NA	NA	NA	NA	NA	NA	NA	1	1	1	1	1	1	1	1	1	1	1	1	1	1	1	1	2	1	1	1	1
				Picea_asperata	Pinaceae_NC1944	NC1944	1	1	1	1	1	1	1	1	1	1	1	1	NA	NA	NA	NA	NA	NA	NA	NA	NA	NA	1	1	1	1	1	1	1	1	1	NA	1	1	1	1	1	1	2	1	1	1	1
				Picea_crassifolia	Pinaceae_NC1945	NC1945	1	1	1	1	1	1	1	1	1	1	1	1	NA	NA	NA	NA	NA	NA	NA	NA	NA	NA	1	1	1	1	1	1	1	1	1	NA	1	1	1	1	1	1	2	1	1	1	1
			Pinus	Pinus_krempfii	Pinaceae_NC1986	NC1986	1	1	1	1	NA	1	1	NA	1	1	1	1	NA	NA	NA	NA	NA	NA	NA	NA	NA	NA	1	1	1	1	1	1	NA	1	1	1	1	1	1	1	1	1	1	1	1	1	1
				Pinus_bungeana	Pinaceae_NC1954	NC1954	1	1	1	1	1	1	1	1	1	1	1	1	NA	NA	NA	NA	NA	NA	NA	NA	NA	NA	1	1	1	1	1	1	1	1	1	1	1	1	1	1	1	1	1	1	1	1	1
				Pinus_gerardiana	Pinaceae_NC1974	NC1974	1	1	1	1	1	1	1	1	1	1	1	1	NA	NA	NA	NA	NA	NA	NA	NA	NA	NA	1	1	1	1	1	1	1	1	1	1	1	1	1	1	1	1	1	1	1	1	1
				Pinus_strobiformis	Pinaceae_NC2021	NC2021	1	1	1	1	1	1	1	1	1	1	1	1	NA	NA	NA	NA	NA	NA	NA	NA	NA	NA	1	1	1	1	1	1	1	1	1	1	1	1	1	1	1	1	1	1	1	1	1
				Pinus_strobus	Pinaceae_NC2022	NC2022	1	1	1	1	1	1	1	1	1	1	1	1	NA	NA	NA	NA	NA	NA	NA	NA	NA	NA	1	1	1	1	1	1	1	1	1	1	1	1	1	1	1	1	1	1	1	1	1
				Pinus_chiapensis	Pinaceae_NC1957	NC1957	1	1	1	1	1	1	1	1	1	1	1	1	NA	NA	NA	NA	NA	NA	NA	NA	NA	NA	1	1	1	1	1	1	1	1	1	1	1	1	1	1	1	1	1	1	1	1	1
				Pinus_wallichiana	Pinaceae_NC2030	NC2030	1	1	1	1	1	1	1	1	1	1	1	1	NA	NA	NA	NA	NA	NA	NA	NA	NA	NA	1	1	1	1	1	1	1	1	1	1	1	1	1	1	1	1	1	1	1	1	1
				Pinus_lambertiana	Pinaceae_NC1988	NC1988	1	1	1	1	NA	1	1	1	1	1	1	1	NA	NA	NA	NA	NA	NA	NA	NA	NA	NA	1	1	1	1	1	1	1	1	1	1	1	1	1	1	1	1	1	1	1	1	1
				Pinus_armandii	Pinaceae_NC1952	NC1952	1	1	1	1	1	1	1	1	NA	1	1	1	NA	NA	NA	NA	NA	NA	NA	NA	NA	NA	1	1	1	1	1	1	1	1	1	NA	1	1	1	1	1	1	1	1	1	1	1
				Pinus_koraiensis	Pinaceae_NC1985	NC1985	1	1	1	1	1	1	1	1	2	1	1	1	NA	NA	NA	NA	NA	NA	NA	NA	NA	NA	1	1	1	1	NA	1	1	1	1	1	1	1	1	1	1	1	2	1	1	1	1
				Pinus_sibirica	Pinaceae_NC2020	NC2020	1	1	1	1	1	1	1	1	1	1	1	1	NA	NA	NA	NA	NA	NA	NA	NA	NA	NA	1	1	1	1	1	1	1	1	1	NA	1	1	1	1	1	1	1	1	1	1	1
				Pinus_pumila	Pinaceae_NC2011	NC2011	1	1	1	1	1	1	1	1	1	1	1	1	NA	NA	NA	NA	NA	NA	NA	NA	NA	NA	1	1	1	1	1	1	1	1	1	1	1	1	1	1	1	1	1	1	1	1	1
				Pinus_kwangtungensis	Pinaceae_NC1987	NC1987	1	1	1	1	1	1	1	1	1	1	1	1	NA	NA	NA	NA	NA	NA	NA	NA	NA	NA	1	1	1	1	1	1	1	1	1	1	1	1	1	1	1	1	1	1	1	1	1
				Pinus_morrisonicola	Pinaceae_NC1997	NC1997	1	1	1	1	1	1	1	1	1	1	1	1	NA	NA	NA	NA	NA	NA	NA	NA	NA	NA	1	1	1	1	1	1	1	1	NA	1	1	1	1	1	1	1	1	1	1	1	1
				Pinus_dalatensis	Pinaceae_NC1963	NC1963	1	NA	1	1	1	1	1	1	1	1	1	1	NA	NA	NA	NA	NA	NA	NA	NA	NA	NA	1	1	1	1	1	1	1	1	1	NA	1	1	1	1	1	1	1	1	1	1	1
				Pinus_amamiana	Pinaceae_NC1949	NC1949	1	1	1	1	1	1	1	NA	1	1	1	1	NA	NA	NA	NA	NA	NA	NA	NA	NA	NA	1	1	1	1	1	1	1	1	1	1	1	1	1	1	1	1	1	1	1	1	1
				Pinus_nelsonii	Pinaceae_NC2000	NC2000	1	1	1	1	NA	1	1	1	1	1	1	1	NA	NA	NA	NA	NA	NA	NA	NA	NA	NA	1	1	1	1	1	1	1	1	1	1	1	1	1	1	1	1	1	1	1	1	1
				Pinus_aristata	Pinaceae_NC1950	NC1950	1	1	1	1	1	1	1	1	1	1	1	1	NA	NA	NA	NA	NA	NA	NA	NA	NA	NA	1	1	1	1	1	1	1	1	1	1	1	1	NA	1	1	1	1	1	1	1	1
				Pinus_maximartinezii	Pinaceae_NC1994	NC1994	1	1	1	1	1	1	1	1	1	1	1	1	NA	NA	NA	NA	NA	NA	NA	NA	NA	NA	1	1	1	1	1	1	1	1	1	1	1	1	1	1	1	1	1	1	1	1	1
				Pinus_pinceana	Pinaceae_NC2006	NC2006	1	1	1	1	1	1	1	1	1	1	1	1	NA	NA	NA	NA	NA	NA	NA	NA	NA	NA	1	1	1	1	1	1	1	1	1	1	1	1	1	1	1	1	1	1	1	1	1
				Pinus_quadrifolia	Pinaceae_NC2013	NC2013	1	1	1	1	1	1	1	1	1	1	1	1	NA	NA	NA	NA	NA	NA	NA	NA	NA	NA	1	1	1	1	1	1	1	1	1	1	1	1	1	1	1	1	1	1	1	1	1
				Pinus_monophylla	Pinaceae_NC1995	NC1995	NA	1	1	1	NA	1	1	1	1	1	1	1	NA	NA	NA	NA	NA	NA	NA	NA	NA	NA	1	1	1	1	1	1	1	NA	1	1	1	1	NA	1	1	1	1	1	1	1	1
				Pinus_edulis	Pinaceae_NC1970	NC1970	1	1	1	1	1	1	1	1	1	1	1	1	NA	NA	NA	NA	NA	NA	NA	NA	NA	NA	1	1	1	1	1	1	1	1	1	1	1	1	1	1	1	1	1	1	1	1	1
				Pinus_remota	Pinaceae_NC2015	NC2015	1	1	1	1	1	1	1	1	1	1	1	1	NA	NA	NA	NA	NA	NA	NA	NA	NA	NA	1	1	1	1	1	1	1	1	1	1	1	1	1	1	1	1	1	1	1	1	1
				Pinus_cembroides	Pinaceae_NC1956	NC1956	1	1	1	1	1	1	1	1	1	1	1	1	NA	NA	NA	NA	NA	NA	NA	NA	NA	NA	1	1	1	1	1	1	1	1	1	1	1	1	1	1	1	1	1	1	1	1	1
				Pinus_discolor	Pinaceae_NC1967	NC1967	1	1	1	1	1	1	1	1	1	1	1	1	NA	NA	NA	NA	NA	NA	NA	NA	NA	NA	1	1	1	1	1	1	1	1	1	1	1	1	1	1	1	1	1	1	1	1	1
				Pinus_johannis	Pinaceae_NC1983	NC1983	1	1	1	1	1	1	1	1	1	1	1	1	NA	NA	NA	NA	NA	NA	NA	NA	NA	NA	1	1	1	1	1	1	1	1	1	1	1	1	1	1	1	1	1	1	1	1	1
				Pinus_culminicola	Pinaceae_NC1962	NC1962	1	1	1	1	1	1	1	1	1	1	1	1	NA	NA	NA	NA	NA	NA	NA	NA	NA	NA	1	1	1	1	1	1	1	1	1	1	1	1	1	1	1	1	1	1	1	1	1
				Pinus_contorta	Pinaceae_NC1959	NC1959	1	1	1	1	NA	1	1	1	1	1	1	NA	NA	NA	NA	NA	NA	NA	NA	NA	NA	NA	1	1	1	1	1	1	1	1	1	1	1	1	1	1	1	1	1	1	1	1	1
				Pinus_clausa	Pinaceae_NC1958	NC1958	1	1	1	1	1	1	1	1	1	1	1	1	NA	NA	NA	NA	NA	NA	NA	NA	NA	NA	1	1	1	1	1	1	1	1	1	1	1	1	1	1	1	1	1	1	1	1	1
				Pinus_virginiana	Pinaceae_NC2029	NC2029	1	1	1	1	1	1	1	1	1	1	1	1	NA	NA	NA	NA	NA	NA	NA	NA	NA	NA	1	1	1	1	1	1	1	1	1	1	1	1	1	1	1	1	1	1	1	1	NA
				Pinus_jeffreyi	Pinaceae_NC1982	NC1982	1	1	1	1	1	1	1	1	1	1	1	1	NA	NA	NA	NA	NA	NA	NA	NA	NA	NA	1	1	1	1	1	1	1	1	1	1	1	1	1	1	1	1	1	1	1	1	1
				Pinus_sabiniana	Pinaceae_NC2018	NC2018	1	1	1	1	1	1	1	1	1	1	1	1	NA	NA	NA	NA	NA	NA	NA	NA	NA	NA	1	1	1	1	1	1	1	1	1	1	1	1	1	1	1	1	1	1	1	1	1
				Pinus_coulteri	Pinaceae_NC1960	NC1960	1	1	1	1	1	1	1	1	1	1	1	1	NA	NA	NA	NA	NA	NA	NA	NA	NA	NA	1	1	1	1	1	1	1	1	1	1	1	1	1	1	1	1	1	1	1	1	1
				Pinus_ponderosa	Pinaceae_NC2008	NC2008	1	1	1	1	1	1	1	1	1	1	1	1	NA	NA	NA	NA	NA	NA	NA	NA	NA	NA	1	1	1	1	1	1	1	1	1	1	1	1	1	1	1	1	1	1	1	1	1
				Pinus_engelmannii	Pinaceae_NC1972	NC1972	1	1	1	1	1	1	1	1	1	1	1	1	NA	NA	NA	NA	NA	NA	NA	NA	NA	NA	1	1	1	1	1	1	1	1	1	1	1	1	1	1	1	1	1	1	1	1	1
				Pinus_douglasiana	Pinaceae_NC1968	NC1968	1	1	1	1	1	1	1	1	1	1	1	1	NA	NA	NA	NA	NA	NA	NA	NA	NA	NA	1	1	1	1	1	1	1	1	1	1	1	1	1	1	1	1	1	1	1	1	1
				Pinus_arizonica	Pinaceae_NC1951	NC1951	1	1	1	1	1	1	1	1	1	1	1	1	NA	NA	NA	NA	NA	NA	NA	NA	NA	NA	1	1	1	1	1	1	1	1	1	1	1	1	1	1	1	1	1	1	1	1	1
				Pinus_devoniana	Pinaceae_NC1966	NC1966	1	1	1	1	1	1	1	1	1	1	1	1	NA	NA	NA	NA	NA	NA	NA	NA	NA	NA	1	1	1	1	1	1	1	1	1	1	1	1	1	1	1	1	1	1	1	1	1
				Pinus_hartwegii	Pinaceae_NC1978	NC1978	1	1	1	1	1	1	1	1	1	1	1	1	NA	NA	NA	NA	NA	NA	NA	NA	NA	NA	1	1	1	1	1	1	1	1	1	1	1	1	1	1	1	1	1	1	1	1	1
				Pinus_pseudostrobus	Pinaceae_NC2010	NC2010	1	1	1	1	1	1	1	1	1	1	1	1	NA	NA	NA	NA	NA	NA	NA	NA	NA	NA	1	1	1	1	1	1	1	1	1	1	1	1	1	1	1	1	1	1	1	1	1
				Pinus_montezumae	Pinaceae_NC1996	NC1996	1	1	1	1	1	1	1	1	1	1	1	1	NA	NA	NA	NA	NA	NA	NA	NA	NA	NA	1	1	1	1	1	1	1	1	1	1	1	1	1	1	1	1	1	1	1	1	1
				Pinus_glabra	Pinaceae_NC1975	NC1975	1	1	1	1	1	1	1	1	1	1	1	1	NA	NA	NA	NA	NA	NA	NA	NA	NA	NA	1	1	1	1	1	1	1	1	1	1	1	1	1	1	1	1	1	1	1	1	1
				Pinus_radiata	Pinaceae_NC2014	NC2014	1	1	1	1	1	1	1	1	1	1	1	1	NA	NA	NA	NA	NA	NA	NA	NA	NA	NA	1	1	1	1	1	1	1	NA	NA	1	1	1	1	1	1	1	1	1	1	1	1
				Pinus_muricata	Pinaceae_NC1999	NC1999	1	NA	1	1	1	1	NA	1	1	1	1	1	NA	NA	NA	NA	NA	NA	NA	NA	NA	NA	1	1	1	1	1	1	1	1	1	1	1	1	1	1	1	1	1	1	1	1	1
				Pinus_taeda	Pinaceae_NC2025	NC2025	1	1	1	1	1	1	1	1	1	1	1	1	NA	NA	NA	NA	NA	NA	NA	NA	NA	NA	1	1	1	1	1	1	1	1	1	1	1	1	1	1	1	1	1	1	1	1	1
				Pinus_pungens	Pinaceae_NC2012	NC2012	1	1	1	1	1	1	1	1	1	1	1	1	NA	NA	NA	NA	NA	NA	NA	NA	NA	NA	1	1	1	1	1	1	1	1	1	1	1	1	1	1	1	1	1	1	1	1	1
				Pinus_rigida	Pinaceae_NC2016	NC2016	1	1	1	1	1	1	1	1	1	1	1	1	NA	NA	NA	NA	NA	NA	NA	NA	NA	NA	1	1	1	1	1	1	1	1	1	NA	1	1	1	1	1	1	1	1	1	1	1
				Pinus_serotina	Pinaceae_NC2019	NC2019	1	1	1	1	1	1	1	1	1	1	1	1	NA	NA	NA	NA	NA	NA	NA	NA	NA	NA	1	1	1	1	1	1	1	1	1	1	1	1	1	1	1	1	1	1	1	1	1
				Pinus_pringlei	Pinaceae_NC2009	NC2009	1	1	1	1	1	1	1	1	1	1	1	1	NA	NA	NA	NA	NA	NA	NA	NA	NA	NA	1	1	1	1	1	1	1	1	1	1	1	1	1	1	1	1	1	1	1	1	1
				Pinus_oocarpa	Pinaceae_NC2003	NC2003	1	1	1	1	1	1	1	1	1	1	1	1	NA	NA	NA	NA	NA	NA	NA	NA	NA	NA	1	1	1	1	1	1	1	1	1	NA	1	1	1	1	1	1	1	1	1	1	1
				Pinus_jaliscana	Pinaceae_NC1981	NC1981	1	1	1	1	1	1	1	1	1	1	1	1	NA	NA	NA	NA	NA	NA	NA	NA	NA	NA	1	1	1	1	1	1	1	1	1	NA	1	1	1	1	1	1	1	1	1	1	1
				Pinus_lumholtzii	Pinaceae_NC1992	NC1992	1	1	1	1	1	1	1	1	1	1	1	1	NA	NA	NA	NA	NA	NA	NA	NA	NA	NA	1	1	1	1	1	1	1	1	1	1	1	1	1	1	1	1	1	1	1	1	1
				Pinus_lawsonii	Pinaceae_NC1990	NC1990	1	1	1	1	1	1	1	1	1	1	1	1	NA	NA	NA	NA	NA	NA	NA	NA	NA	NA	1	1	1	1	1	1	1	1	1	1	1	1	1	1	1	1	1	1	1	1	1
				Pinus_patula	Pinaceae_NC2005	NC2005	1	1	1	1	1	1	1	1	1	1	1	1	NA	NA	NA	NA	NA	NA	NA	NA	NA	NA	1	1	1	1	1	1	1	1	1	1	1	1	1	1	1	1	1	1	1	1	1
				Pinus_leiophylla	Pinaceae_NC1991	NC1991	1	1	1	1	1	1	1	1	1	1	1	1	NA	NA	NA	NA	NA	NA	NA	NA	NA	NA	1	1	1	1	1	1	1	1	1	1	1	1	1	1	1	1	1	1	1	1	1
				Pinus_greggii	Pinaceae_NC1976	NC1976	1	1	1	1	1	1	1	1	1	1	1	1	NA	NA	NA	NA	NA	NA	NA	NA	NA	NA	1	1	1	1	1	1	1	1	1	NA	1	1	1	1	1	1	1	1	1	1	1
				Pinus_occidentalis	Pinaceae_NC2002	NC2002	1	1	1	1	1	1	1	1	1	1	1	1	NA	NA	NA	NA	NA	NA	NA	NA	NA	NA	1	1	1	1	1	1	1	1	1	1	1	1	1	1	1	1	1	1	1	1	1
				Pinus_cubensis	Pinaceae_NC1961	NC1961	1	1	1	1	1	1	1	1	1	1	1	1	NA	NA	NA	NA	NA	NA	NA	NA	NA	NA	1	1	1	1	1	1	1	1	1	1	1	1	1	1	1	1	1	1	1	1	1
				Pinus_echinata	Pinaceae_NC1969	NC1969	1	1	1	1	1	1	1	1	1	1	1	1	NA	NA	NA	NA	NA	NA	NA	NA	NA	NA	1	1	1	1	1	1	1	1	1	1	1	1	1	1	1	1	1	1	1	1	1
				Pinus_elliottii	Pinaceae_NC1971	NC1971	1	1	1	1	1	1	1	1	1	1	1	1	NA	NA	NA	NA	NA	NA	NA	NA	NA	NA	1	1	1	1	1	1	1	1	1	1	1	1	1	1	1	1	1	1	1	1	1
				Pinus_palustris	Pinaceae_NC2004	NC2004	1	1	1	1	1	1	1	1	1	1	1	1	NA	NA	NA	NA	NA	NA	NA	NA	NA	NA	1	1	1	1	1	1	1	1	1	1	1	1	1	1	1	1	1	1	1	1	1
				Pinus_caribaea	Pinaceae_NC1955	NC1955	1	1	1	1	1	1	1	1	1	1	1	1	NA	NA	NA	NA	NA	NA	NA	NA	NA	NA	1	1	1	1	1	1	1	1	1	1	1	1	1	1	1	1	1	1	1	1	1
				Pinus_heldreichii	Pinaceae_NC1979	NC1979	1	1	1	1	1	1	1	1	1	1	1	1	NA	NA	NA	NA	NA	NA	NA	NA	NA	NA	1	1	1	1	1	1	1	1	NA	1	1	1	1	1	1	1	1	1	1	1	1
				Pinus_pinea	Pinaceae_NC2007	NC2007	1	1	1	1	1	1	1	1	1	1	1	1	NA	NA	NA	NA	NA	NA	NA	NA	NA	NA	1	1	1	1	1	1	1	1	1	1	1	1	1	1	1	1	1	1	1	1	1
				Pinus_roxburghii	Pinaceae_NC2017	NC2017	1	1	1	1	1	1	1	1	1	1	1	1	NA	NA	NA	NA	NA	NA	NA	NA	NA	NA	1	1	1	1	1	1	1	1	1	1	1	1	1	1	1	1	1	1	1	1	1
				Pinus_brutia	Pinaceae_NC1953	NC1953	1	1	1	1	1	1	1	1	1	1	1	1	NA	NA	NA	NA	NA	NA	NA	NA	NA	NA	1	1	1	1	1	1	1	1	1	1	1	1	1	1	1	1	1	1	1	1	1
				Pinus_halepensis	Pinaceae_NC1977	NC1977	1	1	1	1	1	1	1	1	1	1	1	1	NA	NA	NA	NA	NA	NA	NA	NA	NA	NA	1	1	1	1	1	1	1	1	1	1	1	1	1	1	1	1	1	1	1	1	1
				Pinus_latteri	Pinaceae_NC1989	NC1989	1	1	1	1	1	1	1	1	1	1	1	1	NA	NA	NA	NA	NA	NA	NA	NA	NA	NA	1	1	1	1	1	1	1	1	1	1	1	1	1	1	1	1	1	1	1	1	1
				Pinus_massoniana	Pinaceae_NC1993	NC1993	1	1	1	1	1	1	1	1	1	1	1	1	NA	NA	NA	NA	NA	NA	NA	NA	NA	NA	1	1	1	1	1	1	1	1	1	1	1	1	1	1	1	1	1	1	1	1	1
				Pinus_tropicalis	Pinaceae_NC2028	NC2028	1	1	1	1	1	1	1	1	1	1	1	1	NA	NA	NA	NA	NA	NA	NA	NA	NA	NA	1	1	1	1	1	1	1	1	1	1	1	1	1	1	1	1	1	1	1	1	NA
				Pinus_nigra	Pinaceae_NC2001	NC2001	1	1	1	1	1	1	1	1	1	1	1	1	NA	NA	NA	NA	NA	NA	NA	NA	NA	NA	1	1	1	1	1	1	1	1	1	1	1	1	1	1	1	1	1	1	1	1	1
				Pinus_mugo	Pinaceae_NC1998	NC1998	1	1	1	1	1	1	1	1	1	1	1	1	NA	NA	NA	NA	NA	NA	NA	NA	NA	NA	1	1	1	1	1	1	1	1	1	1	1	1	1	1	1	1	1	1	1	1	1
				Pinus_densiflora	Pinaceae_NC1965	NC1965	1	1	1	1	1	1	1	1	1	1	1	1	NA	NA	NA	NA	NA	NA	NA	NA	NA	NA	1	1	1	1	1	1	1	1	1	1	1	1	1	1	1	1	1	1	1	1	1
				Pinus_sylvestris	Pinaceae_NC2023	NC2023	1	1	1	1	1	1	1	1	1	1	1	1	NA	NA	NA	NA	NA	NA	NA	NA	NA	NA	1	1	1	1	1	1	1	1	1	1	1	1	1	1	1	1	1	1	1	1	1
				Pinus_tabuliformis	Pinaceae_NC2024	NC2024	1	1	1	1	1	1	1	1	1	1	1	1	NA	NA	NA	NA	NA	NA	NA	NA	NA	NA	1	1	1	1	1	1	1	1	1	1	1	1	1	1	1	1	1	1	1	1	1
				Pinus_taiwanensis	Pinaceae_NC2026	NC2026	1	1	1	1	1	1	1	NA	NA	1	1	1	NA	NA	NA	NA	NA	NA	NA	NA	NA	NA	1	1	1	1	NA	NA	1	1	1	1	1	1	1	1	1	1	1	1	1	1	1
				Pinus_fragilissima	Pinaceae_NC1973	NC1973	1	1	1	1	1	1	1	1	1	1	1	1	NA	NA	NA	NA	NA	NA	NA	NA	NA	NA	1	1	1	1	1	1	1	1	1	1	1	1	1	1	1	1	1	1	1	1	1
				Pinus_hwangshanensis	Pinaceae_NC1980	NC1980	1	1	1	1	1	1	1	1	1	1	1	1	NA	NA	NA	NA	NA	NA	NA	NA	NA	NA	1	1	1	1	1	1	1	1	1	1	1	1	1	1	1	1	1	1	1	1	1
				Pinus_thunbergii	Pinaceae_NC2027	NC2027	1	1	1	1	1	1	1	1	1	1	1	1	NA	NA	NA	NA	NA	NA	NA	NA	NA	NA	1	1	1	1	NA	1	1	1	1	1	1	1	1	1	1	1	1	1	1	1	1
				Pinus_yunnanensis	Pinaceae_NC2031	NC2031	1	1	1	1	1	1	1	1	1	1	1	1	NA	NA	NA	NA	NA	NA	NA	NA	NA	NA	1	1	1	NA	1	1	1	1	1	1	1	1	1	1	1	1	1	1	1	1	NA
				Pinus_densata	Pinaceae_NC1964	NC1964	1	1	1	1	1	1	1	1	1	1	1	1	NA	NA	NA	NA	NA	NA	NA	NA	NA	NA	1	1	1	1	1	1	1	1	1	1	1	1	1	1	1	1	1	1	1	1	1
				Pinus_kesiya	Pinaceae_NC1984	NC1984	1	1	1	1	1	1	1	1	1	1	1	1	NA	NA	NA	NA	NA	NA	NA	NA	NA	NA	1	1	1	1	1	1	1	1	1	1	1	1	1	1	1	1	1	1	1	1	1
			-	-	Pinaceae_RL0579	RL0579	1	1	1	1	1	1	1	1	1	1	NA	1	NA	NA	NA	NA	NA	NA	NA	NA	NA	NA	1	1	1	1	1	1	1	1	1	1	1	1	1	1	1	1	1	1	1	1	1
	Ephedrales	Ephedraceae	Ephedra	Ephedra_foeminea	Ephedraceae_NC1062	NC1062	NA	1	1	1	1	1	1	1	1	1	1	1	NA	NA	NA	NA	NA	NA	NA	NA	NA	NA	1	1	1	1	1	1	1	1	1	1	1	1	1	1	1	1	1	1	1	1	1
				Ephedra_equisetina	Ephedraceae_NC1061	NC1061	NA	1	1	1	1	1	1	1	1	1	1	1	NA	NA	NA	NA	NA	NA	NA	NA	NA	NA	1	1	1	1	1	1	1	1	1	1	1	1	1	1	1	1	NA	1	1	1	1
	Welwitschiales	Welwitschiaceae	Welwitschia	Welwitschia_mirabilis	Welwitschiaceae_NC2896	NC2896	NA	1	1	1	1	1	1	1	1	1	1	1	NA	NA	NA	NA	NA	NA	NA	NA	NA	NA	1	1	1	1	1	1	1	1	1	1	1	1	1	1	1	1	1	1	1	1	1
	Gnetales	Gnetaceae	Gnetum	Gnetum_gnemon	Gnetaceae_NC1340	NC1340	NA	1	1	1	1	1	1	1	1	NA	1	1	NA	NA	NA	NA	NA	NA	NA	NA	NA	NA	1	1	1	1	1	1	1	1	1	1	1	1	1	1	1	1	1	1	1	1	1
			-	-	Gnetaceae_RL1005	RL1005	NA	1	1	1	1	1	1	NA	1	NA	NA	NA	NA	NA	NA	NA	NA	NA	NA	NA	NA	NA	1	1	1	1	1	1	1	1	1	1	1	1	1	1	1	1	1	1	1	1	1
			Gnetum	Gnetum_ula	Gnetaceae_NC1342	NC1342	NA	1	1	1	1	1	1	1	1	1	1	1	NA	NA	NA	NA	NA	NA	NA	NA	NA	NA	1	1	1	1	1	1	1	1	1	1	1	1	1	1	1	1	1	1	1	1	1
				Gnetum_parvifolium	Gnetaceae_NC1341	NC1341	NA	1	1	1	1	1	1	1	1	NA	1	1	NA	NA	NA	NA	NA	NA	NA	NA	NA	NA	1	1	1	1	1	1	1	1	1	1	1	1	1	1	1	1	1	1	1	1	1
			-	-	Gnetaceae_RL0787	RL0787	NA	1	1	1	1	1	1	NA	1	NA	NA	NA	NA	NA	NA	NA	NA	NA	NA	NA	NA	NA	1	1	1	1	1	1	1	1	1	1	1	1	1	1	1	1	1	1	1	1	1
				-	Gnetaceae_RL0511	RL0511	NA	1	1	1	1	1	1	NA	1	NA	NA	NA	NA	NA	NA	NA	NA	NA	NA	NA	NA	NA	1	1	1	1	1	1	1	1	1	1	1	1	1	1	1	1	1	1	1	1	1
	Araucariales	Podocarpaceae	Dacrycarpus	Dacrycarpus_imbricatus	Podocarpaceae_NC2482	NC2482	1	1	1	1	1	1	1	1	1	1	1	1	1	1	1	1	1	1	1	1	1	1	1	1	1	1	1	1	1	1	1	1	1	1	1	1	1	1	1	1	1	1	1
			Retrophyllum	Retrophyllum_piresii	Podocarpaceae_NC2486	NC2486	1	1	1	1	1	1	1	1	1	1	1	1	1	1	1	1	1	1	1	1	1	1	1	1	1	1	1	1	1	1	1	1	1	1	1	1	1	1	1	1	1	1	1
			Nageia	Nageia_nagi	Podocarpaceae_NC2483	NC2483	1	1	1	1	1	1	1	1	1	1	1	1	1	1	1	1	1	1	1	1	1	1	1	1	1	1	1	1	1	1	1	1	1	1	1	1	1	1	NA	1	1	1	1
			Podocarpus	Podocarpus_totara	Podocarpaceae_NC2485	NC2485	1	1	1	1	1	1	1	1	1	NA	1	1	1	1	1	1	1	1	1	1	1	1	1	1	1	1	1	1	1	NA	NA	1	1	1	1	1	1	1	1	1	1	1	1
				Podocarpus_lambertii	Podocarpaceae_NC2484	NC2484	1	1	1	1	1	1	1	1	1	1	1	1	1	1	1	1	1	1	1	1	1	1	1	1	1	1	1	1	1	1	1	1	1	1	1	1	1	1	1	1	1	1	1
			-	-	Podocarpaceae_RL0147	RL0147	1	1	1	1	1	1	1	1	1	NA	NA	NA	1	2	1	1	1	1	1	1	1	1	1	1	1	1	1	1	1	1	1	1	1	1	1	1	1	1	1	1	1	1	1
				-	Podocarpaceae_RL0284	RL0284	1	1	1	1	1	1	1	1	1	NA	NA	NA	1	2	1	1	1	1	1	1	1	1	1	1	1	1	1	1	1	1	1	1	1	1	1	1	1	1	1	1	1	1	1
		Araucariaceae	Wollemia	Wollemia_nobilis	Araucariaceae_NC266	NC266	1	1	1	1	1	1	1	1	1	1	1	1	1	1	1	1	1	1	1	1	1	1	1	1	1	1	1	1	1	1	1	1	1	1	1	1	1	1	1	1	1	1	1
			Araucaria	Araucaria_heterophylla	Araucariaceae_NC255	NC255	1	1	1	1	1	1	1	1	1	1	1	1	1	1	1	1	1	1	1	1	1	1	1	1	1	1	1	1	1	NA	1	1	1	1	1	1	1	1	1	1	1	1	1
				Araucaria_schmidii	Araucariaceae_NC263	NC263	1	1	1	1	1	1	1	1	1	1	1	1	1	1	1	1	1	1	1	1	1	1	1	1	1	1	1	1	1	NA	1	1	1	NA	2	1	1	1	1	1	1	1	1
				Araucaria_subulata	Araucariaceae_NC265	NC265	1	1	1	1	1	1	1	1	1	NA	1	1	1	1	1	1	1	1	1	1	1	1	1	1	1	1	1	1	1	NA	1	1	1	NA	2	1	1	1	1	1	1	1	1
				Araucaria_scopulorum	Araucariaceae_NC264	NC264	1	1	1	1	1	1	1	1	1	1	NA	1	1	1	1	1	1	1	1	1	1	1	1	1	1	1	1	1	1	NA	1	1	1	NA	2	1	1	1	1	1	NA	1	1
				Araucaria_bernieri	Araucariaceae_NC252	NC252	1	1	1	1	1	1	1	1	1	1	NA	1	1	1	1	1	1	1	1	1	1	1	1	1	1	1	1	1	1	NA	1	1	1	NA	2	1	1	1	1	1	NA	1	1
				Araucaria_luxurians	Araucariaceae_NC258	NC258	1	1	1	1	1	1	1	1	1	1	NA	1	1	1	1	1	1	1	1	1	1	1	NA	1	1	1	1	1	1	NA	1	1	1	NA	2	1	1	1	1	1	1	1	1
				Araucaria_columnaris	Araucariaceae_NC254	NC254	1	1	1	1	1	1	1	1	1	1	1	1	1	1	1	1	1	1	1	1	1	1	1	1	1	1	1	1	1	NA	1	1	1	NA	2	1	1	1	1	1	1	1	1
				Araucaria_nemorosa	Araucariaceae_NC261	NC261	1	1	1	1	1	1	1	1	1	1	1	1	1	1	1	1	1	1	1	1	1	1	1	1	1	1	1	1	1	NA	1	1	1	NA	2	1	1	1	1	1	1	1	1
				Araucaria_biramulata	Araucariaceae_NC253	NC253	1	1	1	1	1	1	1	1	1	1	1	1	1	1	1	1	1	1	1	1	1	1	1	1	1	1	1	1	1	NA	1	1	1	NA	2	1	1	1	1	1	1	1	1
				Araucaria_montana	Araucariaceae_NC259	NC259	1	1	1	1	1	1	1	1	1	1	1	1	1	1	1	1	1	1	1	1	1	1	1	1	1	1	1	1	1	NA	1	1	1	NA	2	1	1	1	1	1	1	1	1
				Araucaria_rulei	Araucariaceae_NC262	NC262	1	1	1	1	1	1	1	1	1	1	1	1	1	1	1	1	1	1	1	1	1	1	1	1	1	1	1	1	1	NA	1	1	1	NA	2	1	1	1	1	1	1	1	1
				Araucaria_humboldtensis	Araucariaceae_NC256	NC256	1	1	1	1	1	1	1	1	1	1	1	1	1	1	1	1	1	1	1	1	1	1	NA	1	1	1	1	1	1	NA	1	1	1	NA	2	1	1	1	1	1	1	1	1
				Araucaria_muelleri	Araucariaceae_NC260	NC260	1	1	1	1	1	1	1	1	1	1	1	1	1	1	1	1	1	1	1	1	1	1	1	1	1	1	1	1	1	NA	1	1	1	NA	2	1	1	1	1	1	1	1	1
				Araucaria_laubenfelsii	Araucariaceae_NC257	NC257	1	1	1	1	1	1	1	1	1	1	1	1	1	1	1	1	1	1	1	1	1	1	1	1	1	1	1	1	1	NA	1	1	1	NA	2	1	1	1	1	1	1	1	1
	Cupressales	Sciadopityaceae	Sciadopitys	Sciadopitys_verticillata	Sciadopityaceae_NC2715	NC2715	NA	1	1	1	1	1	1	1	1	1	1	1	1	1	1	1	1	1	1	1	1	1	1	1	1	1	1	1	1	1	1	1	1	1	1	1	1	1	1	1	1	1	1
		Taxaceae	Cephalotaxus	Cephalotaxus_oliveri	Taxaceae_NC2797	NC2797	1	1	1	1	1	1	1	1	1	1	1	1	1	1	1	1	1	1	1	1	1	1	1	1	1	1	1	1	1	1	1	1	1	1	1	1	1	1	1	1	1	1	1
				Cephalotaxus_wilsoniana	Taxaceae_NC2799	NC2799	1	1	1	1	1	1	1	1	1	1	1	1	1	1	1	1	1	1	1	1	1	1	1	1	1	1	1	1	1	1	1	NA	1	1	1	1	1	1	1	1	1	1	1
				Cephalotaxus_sinensis	Taxaceae_NC2798	NC2798	1	1	1	1	1	1	1	1	1	1	1	1	1	1	1	1	1	1	1	1	1	1	1	1	1	1	1	1	1	1	1	1	1	1	1	1	1	1	1	1	1	1	1
			Amentotaxus	Amentotaxus_formosana	Taxaceae_NC2796	NC2796	1	1	1	1	1	1	1	1	1	1	1	1	1	1	1	1	1	1	1	1	1	1	1	1	1	1	1	1	1	1	1	1	1	1	1	1	1	1	1	1	1	1	1
				Amentotaxus_argotaenia	Taxaceae_NC2795	NC2795	1	1	1	1	1	1	1	1	1	1	1	1	1	1	1	1	1	1	1	1	1	1	1	1	1	1	1	1	1	1	1	1	1	1	1	1	1	1	1	1	1	1	1
			Torreya	Torreya_fargesii	Taxaceae_NC2803	NC2803	1	1	1	1	1	1	1	1	1	NA	1	1	1	1	1	1	1	1	1	1	1	1	1	1	1	1	1	1	1	1	1	1	1	1	1	1	1	1	1	1	1	1	1
				Torreya_grandis	Taxaceae_NC2804	NC2804	1	1	1	1	2	1	1	1	1	NA	1	1	NA	NA	1	1	1	1	1	1	1	1	1	1	1	1	1	1	1	1	1	1	1	1	1	1	1	1	1	1	1	1	1
			-	-	Taxaceae_RL0427	RL0427	NA	1	1	1	1	1	1	1	1	NA	NA	1	1	2	1	1	1	1	1	1	1	1	1	1	1	1	1	1	1	1	1	1	1	1	1	1	1	1	1	1	1	1	1
			Taxus	Taxus_baccata	Taxaceae_NC2800	NC2800	1	1	1	1	1	1	1	1	1	NA	1	1	1	1	1	1	1	1	1	1	1	1	1	1	1	1	1	1	1	1	1	1	1	1	1	1	1	1	1	1	1	1	1
				Taxus_mairei	Taxaceae_NC2801	NC2801	1	1	1	1	1	1	1	1	1	NA	1	1	1	1	1	1	1	1	1	1	1	1	1	1	1	1	1	1	1	1	1	1	1	1	1	1	1	1	1	1	1	1	1
				Taxus_wallichiana	Taxaceae_NC2802	NC2802	1	1	1	1	1	1	1	1	1	1	1	1	1	1	1	1	1	1	1	1	1	1	1	1	1	1	1	1	1	1	1	1	1	1	1	1	1	1	1	1	1	1	1
		Cupressaceae	-	-	Cupressaceae_RL0474	RL0474	1	1	1	1	1	1	1	1	1	NA	NA	1	1	2	1	1	1	1	1	1	1	1	1	1	1	1	1	1	1	1	1	1	1	1	1	1	1	1	1	1	1	1	1
			Taiwania	Taiwania_cryptomerioides	Cupressaceae_NC1007	NC1007	1	1	1	1	1	1	1	1	1	1	1	1	1	1	1	1	1	1	1	1	1	1	1	1	1	1	1	1	1	1	1	1	1	1	1	1	1	1	1	1	1	1	1
				Taiwania_flousiana	Cupressaceae_NC1008	NC1008	1	1	1	1	1	1	1	1	1	1	1	1	1	1	1	1	1	1	1	1	1	1	1	1	1	1	1	1	1	1	1	1	1	1	1	1	1	1	1	1	1	1	1
			-	-	Cupressaceae_RL0493	RL0493	NA	1	1	1	1	1	1	1	1	NA	NA	1	1	2	1	1	1	1	1	1	1	1	1	1	1	1	1	1	1	1	1	1	1	1	1	1	1	1	1	1	1	1	1
			Sequoia	Sequoia_sempervirens	Cupressaceae_NC1006	NC1006	NA	1	1	1	1	1	1	1	1	1	NA	1	NA	1	1	1	1	1	1	1	1	1	1	1	1	1	1	1	1	1	1	1	1	1	1	1	1	1	1	1	1	1	1
			Metasequoia	Metasequoia_glyptostroboides	Cupressaceae_NC1005	NC1005	1	1	1	1	1	1	1	1	1	1	1	1	1	1	1	1	1	1	1	1	1	1	1	1	1	1	1	1	1	1	1	1	1	1	1	1	1	1	1	1	1	1	1
			Cryptomeria	Cryptomeria_japonica	Cupressaceae_NC990	NC990	1	1	1	1	1	1	1	1	1	NA	1	1	1	1	1	1	1	1	1	1	1	1	1	1	1	1	1	1	1	1	1	1	1	1	1	1	1	1	1	1	1	1	1
			Glyptostrobus	Glyptostrobus_pensilis	Cupressaceae_NC995	NC995	1	1	1	1	1	1	1	1	1	1	1	1	1	1	1	1	1	1	1	1	1	1	1	1	1	1	1	1	1	1	1	1	1	1	1	1	1	1	1	1	1	1	1
			Taxodium	Taxodium_distichum	Cupressaceae_NC1009	NC1009	1	1	1	1	1	1	1	1	1	1	1	1	1	1	1	1	1	1	1	1	1	1	1	1	1	1	1	1	1	1	1	1	1	1	1	1	1	1	1	1	1	1	1
			Callitris	Callitris_rhomboidea	Cupressaceae_NC982	NC982	1	1	1	1	1	1	1	1	1	NA	1	1	1	1	1	1	1	1	1	1	1	1	1	1	1	1	1	1	1	1	1	1	1	1	1	1	1	1	1	1	1	1	1
			Thujopsis	Thujopsis_dolabrata	Cupressaceae_NC1011	NC1011	1	1	1	1	1	1	1	1	1	1	1	1	1	1	1	1	1	1	1	1	1	1	1	1	1	1	1	1	1	1	1	1	1	1	1	1	1	1	1	1	1	1	1
			Thuja	Thuja_standishii	Cupressaceae_NC1010	NC1010	1	1	1	1	1	1	1	1	1	1	1	1	1	1	1	1	1	1	1	1	1	1	1	1	1	1	1	1	1	1	1	1	1	1	1	1	1	1	1	1	1	1	1
			Chamaecyparis	Chamaecyparis_formosensis	Cupressaceae_NC987	NC987	1	1	1	1	1	1	1	1	1	1	1	1	1	1	1	1	1	1	1	1	1	1	1	1	1	1	1	1	1	1	1	1	1	1	1	1	1	1	1	1	1	1	1
				Chamaecyparis_hodginsii	Cupressaceae_NC988	NC988	1	1	1	1	1	1	1	1	1	1	1	1	1	1	1	1	1	1	1	1	1	1	1	1	1	1	1	1	1	1	1	1	1	1	1	1	1	1	1	1	1	1	1
				Chamaecyparis_lawsoniana	Cupressaceae_NC989	NC989	1	1	1	1	1	1	1	1	1	1	1	1	1	1	1	1	1	1	1	1	1	1	1	1	1	1	1	1	1	1	1	1	1	1	1	1	1	1	1	1	1	1	1
			Calocedrus	Calocedrus_formosana	Cupressaceae_NC985	NC985	1	1	1	1	1	NA	1	1	1	1	1	1	1	1	1	1	1	1	1	1	1	1	1	1	1	1	1	1	1	1	1	1	1	1	1	1	1	1	1	1	1	1	1
				Calocedrus_macrolepis	Cupressaceae_NC986	NC986	1	1	1	1	1	1	1	1	1	1	1	1	1	1	1	1	1	1	1	1	1	1	1	1	1	1	1	1	1	1	1	1	1	1	1	1	1	1	1	1	1	1	1
			-	-	Cupressaceae_RL0133	RL0133	1	1	1	1	1	1	1	1	1	NA	NA	1	1	2	1	1	1	1	1	1	1	1	1	1	1	1	1	1	1	1	1	1	1	1	1	1	1	1	1	1	1	1	1
				-	Cupressaceae_RL0471	RL0471	1	1	1	1	1	1	1	1	1	NA	NA	1	1	2	1	1	1	1	1	1	1	1	1	1	1	1	1	1	1	1	1	1	1	1	1	1	1	1	1	1	1	1	1
				-	Cupressaceae_RL0389	RL0389	1	1	1	1	1	1	1	1	1	NA	NA	1	1	2	1	1	1	1	1	1	1	1	1	1	1	1	1	1	1	1	1	1	1	1	1	1	1	1	1	1	1	1	1
			Cupressus	Cupressus_sempervirens	Cupressaceae_NC994	NC994	1	1	1	1	1	1	1	1	1	1	1	1	1	1	1	1	1	1	1	1	1	1	1	1	1	1	1	1	1	1	1	1	1	1	1	1	1	1	1	1	1	1	1
				Cupressus_gigantea	Cupressaceae_NC992	NC992	1	1	1	1	1	1	1	1	1	1	1	1	1	1	1	1	1	1	1	1	1	1	1	1	1	1	1	1	1	1	1	1	1	1	1	1	1	1	1	1	1	1	1
				Cupressus_jiangeensis	Cupressaceae_NC993	NC993	1	1	1	1	1	1	1	1	1	1	1	1	1	1	1	1	1	1	1	1	1	1	1	1	1	1	1	1	1	1	1	1	1	1	1	1	1	1	1	1	1	1	1
				Cupressus_chengiana	Cupressaceae_NC991	NC991	1	1	1	1	1	1	1	1	1	1	1	1	1	1	1	1	1	1	1	1	1	1	1	1	1	1	1	1	1	1	1	1	1	1	1	1	1	1	1	1	1	1	1
			Callitropsis	Callitropsis_vietnamensis	Cupressaceae_NC984	NC984	1	1	1	1	1	1	1	1	1	1	1	1	1	1	1	1	1	1	1	1	1	1	1	1	1	1	1	1	1	1	1	1	1	1	1	1	1	1	1	1	1	1	1
				Callitropsis_nootkatensis	Cupressaceae_NC983	NC983	1	1	1	1	1	1	1	1	1	1	1	1	1	1	1	1	1	1	1	1	1	1	1	1	1	1	1	1	1	1	1	1	1	1	1	1	1	1	1	1	1	1	1
			-	-	Cupressaceae_RL0450	RL0450	1	1	1	1	1	1	1	1	1	NA	NA	1	1	2	1	1	1	1	1	1	1	1	1	1	1	1	1	1	1	NA	1	1	1	1	1	1	1	1	1	1	1	1	1
			Hesperocyparis	Hesperocyparis_glabra	Cupressaceae_NC996	NC996	1	1	1	1	1	1	1	1	1	1	1	1	1	1	1	1	1	1	1	1	1	1	1	1	1	1	1	1	1	1	1	1	1	1	1	1	1	1	1	1	1	1	1
			Juniperus	Juniperus_cedrus	Cupressaceae_NC998	NC998	1	1	1	1	1	1	1	1	1	1	1	1	1	1	1	1	1	1	1	1	1	1	1	1	1	1	1	1	1	1	1	1	1	1	1	1	1	1	1	1	1	1	1
				Juniperus_communis	Cupressaceae_NC999	NC999	1	1	1	1	1	1	1	1	1	NA	1	1	1	1	1	1	1	1	1	1	1	1	1	1	1	1	1	1	1	1	1	1	1	1	1	1	1	1	1	1	1	1	1
				Juniperus_formosana	Cupressaceae_NC1000	NC1000	1	1	1	1	1	1	1	1	1	1	1	1	1	1	1	1	1	1	1	1	1	1	1	1	1	1	1	1	1	1	1	1	1	1	1	1	1	1	1	1	1	1	1
				Juniperus_monosperma	Cupressaceae_NC1002	NC1002	1	1	1	1	1	1	1	1	1	1	1	1	1	1	1	1	1	1	1	1	1	1	1	1	1	1	1	1	1	1	1	1	1	1	1	1	1	1	1	1	1	1	1
				Juniperus_microsperma	Cupressaceae_NC1001	NC1001	1	1	1	1	1	1	1	1	1	1	1	1	1	1	1	1	1	1	1	1	1	1	1	1	1	1	1	1	1	1	1	1	1	1	1	1	1	1	1	1	1	1	1
				Juniperus_bermudiana	Cupressaceae_NC997	NC997	1	1	1	1	1	1	1	1	1	1	1	1	1	1	1	1	1	1	1	1	1	1	1	1	1	1	1	1	1	1	1	1	1	1	1	1	1	1	1	1	1	1	1
				Juniperus_scopulorum	Cupressaceae_NC1003	NC1003	1	1	1	1	1	1	1	1	1	1	1	1	1	1	1	1	1	1	1	1	1	1	1	1	1	1	1	1	1	1	1	1	1	1	1	1	1	1	1	1	1	1	1
				Juniperus_virginiana	Cupressaceae_NC1004	NC1004	1	1	1	1	1	1	1	1	1	1	1	1	1	1	1	1	1	1	1	1	1	1	1	1	1	1	1	1	1	1	1	1	1	1	1	1	1	1	1	1	1	1	1
ANA_Grade	Amborellales	Amborellaceae	Amborella	Amborella_trichopoda	Amborellaceae_NC51	NC51	1	1	1	1	1	1	1	1	1	1	1	1	1	2	1	1	1	1	1	1	1	1	1	1	1	1	NA	1	1	NA	1	1	1	1	1	1	1	1	1	1	1	1	NA
	Nymphaeales	Hydatellaceae	Trithuria	Trithuria_inconspicua	Hydatellaceae_NC1353	NC1353	1	1	1	1	1	1	1	1	1	NA	1	1	1	2	1	2	2	2	2	2	1	1	1	1	1	1	1	1	2	1	1	1	1	1	1	1	1	1	1	1	1	1	1
				Trithuria_filamentosa	Hydatellaceae_NC1352	NC1352	1	1	1	1	1	1	1	1	1	2	2	1	2	2	1	1	2	2	2	2	1	1	1	2	2	1	1	1	2	1	1	1	2	1	1	1	1	2	1	1	1	1	1
		Cabombaceae	Brasenia	Brasenia_schreberi	Cabombaceae_NC718	NC718	1	1	1	1	1	1	1	1	1	1	1	1	1	2	1	NA	1	1	1	1	1	1	1	1	1	1	1	1	1	1	1	1	1	1	1	1	1	1	1	1	1	NA	1
			Cabomba	Cabomba_caroliniana	Cabombaceae_NC719	NC719	1	1	1	1	1	1	1	1	1	1	2	1	1	2	1	1	1	1	1	1	1	1	1	1	1	1	1	1	1	1	1	1	1	1	1	1	1	1	1	1	1	1	1
		Nymphaeaceae	Nuphar	Nuphar_shimadae	Nymphaeaceae_NC1711	NC1711	1	1	1	1	1	1	1	1	1	1	1	1	1	2	1	1	1	1	1	1	1	1	1	1	1	1	1	1	1	1	1	1	1	1	1	1	1	1	1	1	1	1	1
				Nuphar_pumila	Nymphaeaceae_NC1710	NC1710	1	1	1	1	1	1	1	1	1	1	1	1	1	2	1	1	1	1	1	1	1	1	1	1	1	1	1	1	1	1	1	1	1	1	1	1	1	1	1	1	1	1	1
				Nuphar_advena	Nymphaeaceae_NC1708	NC1708	1	1	1	1	1	1	1	1	1	1	1	1	1	2	1	1	1	1	1	1	1	1	1	1	1	1	1	1	1	1	1	1	1	1	1	1	1	1	1	1	1	1	1
				Nuphar_longifolia	Nymphaeaceae_NC1709	NC1709	1	1	1	1	1	1	1	1	1	1	1	1	1	2	1	1	1	1	1	1	1	1	1	1	1	1	1	1	1	1	1	1	1	1	1	1	1	1	1	1	1	1	1
			Barclaya	Barclaya_kunstleri	Nymphaeaceae_NC1706	NC1706	1	1	1	1	1	1	1	1	1	1	1	1	1	2	1	1	1	1	1	1	1	1	1	1	1	1	1	1	1	1	1	1	1	1	1	1	1	1	1	1	1	1	1
				Barclaya_longifolia	Nymphaeaceae_NC1707	NC1707	1	1	1	1	1	1	1	1	1	1	1	1	1	2	1	1	1	1	1	1	1	1	1	1	1	1	1	1	1	1	1	1	1	1	1	1	1	1	1	1	1	1	1
			Nymphaea	Nymphaea_jamesoniana	Nymphaeaceae_NC1713	NC1713	1	1	1	1	1	1	1	1	1	1	1	1	1	2	1	1	1	1	1	1	1	1	1	1	1	1	1	1	1	1	1	1	1	1	1	1	1	1	1	1	1	1	1
				Nymphaea_ampla	Nymphaeaceae_NC4	NC4	1	1	1	1	1	1	1	1	1	1	1	1	1	4	1	1	1	1	1	1	1	1	1	1	1	1	1	1	1	1	1	1	1	1	1	1	1	1	1	1	1	1	1
				Nymphaea_mexicana	Nymphaeaceae_NC1714	NC1714	1	1	1	1	1	1	1	1	1	1	1	1	1	2	1	1	1	1	1	1	1	1	1	1	1	1	1	1	1	1	1	1	1	1	1	1	1	1	1	1	1	1	1
				Nymphaea_alba	Nymphaeaceae_NC1712	NC1712	1	1	1	1	1	1	1	1	1	1	1	1	1	2	1	1	1	1	1	1	1	1	1	1	1	1	1	1	1	1	1	1	1	1	1	1	1	1	1	1	1	1	1
	Austrobaileyales	Schisandraceae	Schisandra	Schisandra_sphenanthera	Schisandraceae_NC2710	NC2710	1	1	1	1	1	1	1	1	1	1	1	1	1	2	1	1	1	1	1	1	1	1	1	1	1	1	1	1	1	1	1	1	1	1	1	1	1	1	1	1	1	1	1
				Schisandra_chinensis	Schisandraceae_NC2709	NC2709	1	1	1	1	1	1	1	1	1	1	1	1	1	2	1	1	1	1	1	1	1	1	1	1	1	1	1	1	1	1	1	1	1	NA	NA	1	1	1	1	1	1	1	1
			Illicium	Illicium_floridanum	Schisandraceae_NC2705	NC2705	1	1	1	1	1	1	1	1	1	1	1	1	1	1	1	1	1	1	1	1	1	1	1	1	1	1	1	1	1	1	1	1	1	1	1	1	1	1	1	1	1	1	1
				Illicium_oligandrum	Schisandraceae_NC2707	NC2707	1	1	1	1	1	1	1	1	1	1	1	1	1	2	1	1	1	1	1	1	1	1	1	1	1	1	1	1	1	1	1	1	1	1	1	1	1	1	1	1	1	1	1
				Illicium_henryi	Schisandraceae_NC2706	NC2706	1	1	1	1	1	1	1	1	1	1	1	1	1	1	1	1	1	1	1	1	1	1	1	1	1	1	1	1	1	1	1	1	1	1	1	1	1	1	NA	1	1	1	1
				Illicium_verum	Schisandraceae_NC2708	NC2708	1	1	1	1	1	1	1	1	1	1	1	1	1	1	1	1	1	1	1	1	1	1	1	1	1	1	1	1	1	1	1	1	1	1	1	1	1	1	NA	1	1	1	1
				Illicium_anisatum	Schisandraceae_NC2704	NC2704	1	1	1	1	1	1	1	1	1	1	1	1	1	1	1	1	1	1	1	1	1	1	1	1	1	1	1	1	1	1	1	1	1	1	1	1	1	1	1	1	1	1	1
Chloranthales	Chloranthales	Chloranthaceae	Chloranthus	Chloranthus_japonicus	Chloranthaceae_NC870	NC870	1	1	1	1	1	1	1	1	1	1	1	1	1	2	1	1	1	1	1	1	1	1	1	1	1	1	1	1	1	1	1	1	1	1	1	1	1	1	1	1	1	1	1
				Chloranthus_spicatus	Chloranthaceae_NC871	NC871	1	1	1	1	1	1	1	1	1	1	1	1	1	2	1	1	1	1	1	1	1	1	1	1	1	1	1	1	1	1	1	1	1	1	1	1	1	1	1	1	1	1	1
Magnoliids	Canellales	Winteraceae	Drimys	Drimys_granadensis	Winteraceae_NC2897	NC2897	1	1	1	1	1	1	1	1	1	1	1	1	1	2	1	1	1	1	1	1	1	1	1	1	1	1	1	1	1	1	1	1	1	1	1	1	1	1	1	1	1	1	1
	Piperales	Aristolochiaceae	Asarum	Asarum_sieboldii	Aristolochiaceae_NC305	NC305	1	1	1	1	1	1	1	2	NA	1	1	1	2	2	1	2	2	2	2	2	1	1	1	1	1	1	1	1	2	1	1	1	1	1	1	1	1	1	1	1	1	1	1
				Asarum_minus	Aristolochiaceae_NC304	NC304	1	NA	1	1	NA	NA	NA	1	1	1	1	NA	1	2	1	1	1	1	1	1	1	1	1	1	1	1	1	NA	1	1	1	NA	1	1	1	1	1	1	NA	1	NA	NA	NA
			-	-	Aristolochiaceae_RL0610	RL0610	1	1	1	1	1	1	1	1	1	1	NA	1	1	2	1	1	1	1	1	1	1	1	1	1	1	1	1	1	1	1	1	1	1	1	1	1	1	1	1	1	1	1	1
			Aristolochia	Aristolochia_debilis	Aristolochiaceae_NC303	NC303	1	1	1	1	1	1	1	1	1	1	1	1	1	2	1	1	1	1	1	1	1	1	1	1	1	1	1	1	1	1	1	1	1	1	1	1	1	1	1	1	1	1	1
				Aristolochia_contorta	Aristolochiaceae_NC302	NC302	1	1	1	1	1	1	1	1	1	1	1	1	1	2	1	1	1	1	1	1	1	1	1	1	1	1	1	1	1	1	1	1	1	1	1	1	1	1	1	1	1	1	1
		Saururaceae	-	-	Saururaceae_RL1089	RL1089	1	1	1	1	1	1	1	1	1	1	NA	1	1	2	1	1	1	1	1	1	1	1	1	1	1	1	1	1	1	1	1	1	1	1	1	1	1	1	1	1	1	1	1
		Piperaceae	Piper	Piper_auritum	Piperaceae_NC2042	NC2042	1	1	1	1	1	1	1	1	1	1	1	1	1	2	1	1	1	1	1	1	1	1	1	1	1	1	1	1	1	1	1	1	1	1	1	1	1	1	1	1	1	1	1
				Piper_cenocladum	Piperaceae_NC2043	NC2043	1	1	1	1	1	1	1	1	1	1	1	1	1	2	1	1	1	1	1	1	1	1	1	1	1	1	1	1	1	1	1	1	1	1	1	1	1	1	1	1	1	1	1
			-	-	Piperaceae_RL0647	RL0647	1	1	1	1	1	1	1	1	1	1	NA	1	1	2	1	1	1	1	1	1	1	1	1	1	1	1	1	1	1	1	1	1	1	1	1	1	1	1	1	1	1	1	1
			Piper	Piper_nigrum	Piperaceae_NC2045	NC2045	1	1	1	1	1	1	1	1	1	1	1	1	1	2	1	1	1	1	1	1	1	1	1	1	1	1	1	1	1	1	1	1	1	1	1	1	1	1	1	1	1	1	1
				Piper_kadsura	Piperaceae_NC2044	NC2044	1	1	1	1	1	1	1	1	1	1	1	1	1	2	1	1	1	1	1	1	1	1	1	1	1	1	1	1	1	1	1	1	1	1	1	1	1	1	1	1	1	NA	1
	Laurales	Calycanthaceae	Calycanthus	Calycanthus_chinensis	Calycanthaceae_NC721	NC721	1	1	1	1	1	1	1	1	1	1	1	1	1	2	1	1	1	1	1	1	1	1	1	1	1	1	1	1	1	1	1	1	1	1	1	1	1	1	1	1	1	1	1
				Calycanthus_floridus	Calycanthaceae_NC722	NC722	1	1	1	1	1	1	1	1	1	1	1	1	1	2	1	1	1	1	1	1	1	1	1	1	1	1	1	1	1	1	1	1	1	1	1	1	1	1	1	1	1	1	1
		Lauraceae	Endiandra	Endiandra_discolor	Lauraceae_NC1425	NC1425	1	1	1	1	1	1	1	NA	1	1	1	1	1	2	1	1	1	1	1	1	1	1	1	1	1	1	1	1	1	1	1	1	1	1	1	1	1	1	1	1	1	1	1
				Endiandra_globosa	Lauraceae_NC1426	NC1426	1	1	1	1	1	1	1	NA	1	1	1	1	1	2	1	1	1	1	1	1	1	1	1	1	1	1	1	1	1	1	1	1	1	1	1	1	1	1	1	1	1	1	1
			Cryptocarya	Cryptocarya_chinensis	Lauraceae_NC1424	NC1424	1	1	1	1	1	1	1	1	1	1	1	1	1	2	1	1	1	1	1	1	1	1	1	1	1	1	1	1	1	1	1	1	1	1	1	1	1	1	1	1	1	1	1
			-	-	Lauraceae_RL0917	RL0917	1	1	1	1	1	1	1	1	1	1	NA	1	1	2	1	1	1	1	1	1	1	1	1	1	1	1	1	1	1	1	1	1	1	1	1	1	1	1	1	1	1	1	1
			Cassytha	Cassytha_filiformis	Lauraceae_NC1420	NC1420	1	1	1	1	1	1	1	1	1	1	1	1	NA	NA	NA	NA	NA	NA	NA	NA	NA	NA	1	1	1	1	1	1	1	1	1	1	1	1	1	1	1	1	1	1	1	1	1
			-	-	Lauraceae_RL0735	RL0735	1	1	1	1	1	1	1	1	1	1	NA	NA	1	2	1	1	1	1	1	1	1	1	1	1	1	1	1	1	1	1	1	1	1	1	1	1	1	1	1	1	1	1	1
			Neocinnamomum	Neocinnamomum_delavayi	Lauraceae_NC1433	NC1433	1	1	1	1	1	1	1	1	1	1	1	1	1	2	1	1	1	1	1	1	1	1	1	1	1	1	1	1	1	1	1	1	1	1	1	1	1	1	1	1	1	1	1
			Cinnamomum	Cinnamomum_micranthum	Lauraceae_NC1422	NC1422	1	1	1	1	1	1	1	1	1	1	1	1	1	2	1	1	1	1	1	1	1	1	1	1	1	1	1	1	1	1	1	1	1	1	1	1	1	1	1	1	1	NA	1
				Cinnamomum_camphora	Lauraceae_NC1421	NC1421	1	1	1	1	1	1	1	1	1	1	1	1	1	2	1	1	1	1	1	1	1	1	1	1	1	1	1	1	1	1	1	1	1	1	1	1	1	1	1	1	1	1	1
			-	-	Lauraceae_RL0430	RL0430	1	1	1	1	1	1	1	1	1	1	NA	1	1	2	1	1	1	1	1	1	1	1	1	1	1	1	1	1	1	1	1	1	1	1	1	1	1	1	1	1	1	1	1
			Cinnamomum	Cinnamomum_verum	Lauraceae_NC1423	NC1423	1	1	1	1	1	1	1	1	1	1	1	1	1	2	1	1	1	1	1	1	1	1	1	1	1	1	1	1	1	1	1	1	1	1	1	1	1	1	1	1	1	1	1
			-	-	Lauraceae_RL0143	RL0143	1	1	1	1	1	1	1	1	1	1	NA	1	1	2	1	1	1	1	1	1	1	1	1	1	1	1	1	1	1	1	1	1	1	1	1	1	1	1	1	1	1	1	1
				-	Lauraceae_RL0008	RL0008	1	1	1	1	1	1	1	1	1	1	NA	1	1	2	1	1	1	1	1	1	1	1	1	1	1	1	1	1	1	1	1	1	1	1	1	1	1	1	1	1	1	1	1
				-	Lauraceae_RL0152	RL0152	1	1	1	1	1	1	1	1	1	1	NA	1	1	2	1	1	1	1	1	1	1	1	1	1	1	1	1	1	1	1	1	1	1	1	1	1	1	1	1	1	1	1	1
			Laurus	Laurus_nobilis	Lauraceae_NC1427	NC1427	1	1	1	1	1	1	1	1	1	1	1	1	1	2	1	1	1	1	1	1	1	1	1	1	1	1	1	1	1	1	1	1	1	1	1	1	NA	1	1	1	1	1	1
			Litsea	Litsea_glutinosa	Lauraceae_NC1428	NC1428	1	1	1	1	1	1	1	1	1	1	1	1	1	2	1	1	1	1	1	1	1	1	1	1	1	1	1	1	1	1	1	1	1	1	1	1	1	1	NA	1	1	1	1
			Machilus	Machilus_thunbergii	Lauraceae_NC1431	NC1431	1	1	1	1	1	1	1	1	1	1	1	1	1	2	1	1	1	1	1	1	1	1	1	1	1	1	1	1	1	1	1	1	1	1	1	1	1	1	1	1	1	1	1
				Machilus_pauhoi	Lauraceae_NC1430	NC1430	1	1	1	1	1	1	1	1	1	1	1	1	1	2	1	1	1	1	1	1	1	1	1	1	1	1	1	1	1	1	1	1	1	1	1	1	1	1	1	1	1	1	1
			Alseodaphne	Alseodaphne_semecarpifolia	Lauraceae_NC1419	NC1419	1	1	1	1	1	1	1	1	1	1	1	1	1	2	1	1	1	1	1	1	1	1	1	1	1	1	1	1	1	1	1	1	1	1	1	1	1	1	1	1	1	1	1
				Alseodaphne_gracilis	Lauraceae_NC1417	NC1417	1	1	1	1	1	1	1	1	1	1	1	1	1	2	1	1	1	1	1	1	1	1	1	1	1	1	1	1	1	1	1	1	1	1	1	1	1	1	1	1	1	1	1
				Alseodaphne_huanglianshanensis	Lauraceae_NC1418	NC1418	1	1	1	1	1	1	1	1	1	1	1	1	1	2	1	1	1	1	1	1	1	1	1	1	1	1	1	1	1	1	1	1	1	1	1	1	1	1	1	1	1	1	1
			-	-	Lauraceae_RL0266	RL0266	1	1	1	1	1	1	1	1	1	1	NA	1	1	2	1	1	1	1	1	1	1	1	1	1	1	1	1	1	1	1	1	1	1	1	1	1	1	1	1	1	1	1	1
			Persea	Persea_americana	Lauraceae_NC1434	NC1434	1	1	1	1	1	1	1	1	1	1	1	1	1	2	1	1	1	1	1	1	1	1	1	1	1	1	1	1	1	1	1	1	1	1	1	1	1	1	1	1	1	1	1
			Machilus	Machilus_yunnanensis	Lauraceae_NC1432	NC1432	1	1	1	1	1	1	1	1	1	1	1	1	1	2	1	1	1	1	1	1	1	1	1	1	1	1	1	1	1	1	1	1	1	1	1	1	1	1	1	1	1	1	1
				Machilus_balansae	Lauraceae_NC1429	NC1429	1	1	1	1	1	1	1	1	1	1	1	1	1	2	1	1	1	1	1	1	1	1	1	1	1	1	1	1	1	1	1	1	1	1	1	1	NA	1	1	1	1	1	1
			Phoebe	Phoebe_omeiensis	Lauraceae_NC1437	NC1437	1	1	1	1	1	1	1	1	1	1	1	1	1	2	1	1	1	1	1	1	1	1	1	1	1	1	1	1	1	1	1	1	1	1	1	1	1	1	1	1	1	1	1
				Phoebe_sheareri	Lauraceae_NC1438	NC1438	1	1	1	1	1	1	1	1	1	1	1	1	1	2	1	1	1	1	1	1	1	1	1	1	1	1	1	1	1	1	1	1	1	1	1	1	1	1	1	1	1	1	1
				Phoebe_chekiangensis	Lauraceae_NC1436	NC1436	1	1	1	1	1	1	1	1	1	1	1	1	1	2	1	1	1	1	1	1	1	1	1	1	1	1	1	1	1	1	1	1	1	1	1	1	1	1	1	1	1	1	1
			-	-	Lauraceae_RL0282	RL0282	1	1	1	1	1	1	1	1	1	1	NA	1	1	2	1	1	1	1	1	1	1	1	1	1	1	1	1	1	1	1	1	1	1	1	1	1	1	1	1	1	1	1	1
			Phoebe	Phoebe_bournei	Lauraceae_NC1435	NC1435	1	1	1	1	1	1	1	1	1	1	1	1	1	2	1	1	1	1	1	1	1	1	1	1	1	1	1	1	1	1	1	1	1	1	1	1	1	1	1	1	1	1	1
				Phoebe_zhennan	Lauraceae_NC1439	NC1439	1	1	1	1	1	1	1	1	1	1	1	1	1	2	1	1	1	1	1	1	1	1	1	1	1	1	1	1	1	1	1	1	1	1	1	1	1	1	1	1	1	1	1
	Magnoliales	Myristicaceae	-	-	Myristicaceae_RL0963	RL0963	1	1	1	1	1	1	1	1	1	1	NA	1	1	2	1	1	1	1	1	1	1	1	1	1	1	1	1	1	1	1	1	1	1	1	1	1	1	1	1	1	1	1	1
		Annonaceae		-	Annonaceae_RL0949	RL0949	1	1	1	1	1	1	1	1	1	NA	NA	1	1	2	1	1	1	1	1	1	1	1	1	1	1	1	1	1	1	1	1	1	1	1	1	1	1	1	1	1	1	1	1
				-	Annonaceae_RL0164	RL0164	1	1	1	1	1	1	1	1	1	NA	NA	1	1	2	1	1	1	1	1	1	1	1	1	1	1	1	1	1	1	1	1	1	1	1	1	1	1	1	1	1	1	1	1
				-	Annonaceae_RL0273	RL0273	1	1	1	1	1	1	1	1	1	1	NA	1	1	2	1	1	1	1	1	1	1	1	1	1	1	1	1	1	1	1	1	1	1	1	1	1	1	1	1	1	1	1	1
				-	Annonaceae_RL0964	RL0964	1	1	1	1	1	1	1	1	1	NA	NA	1	1	2	1	1	1	1	1	1	1	1	1	1	1	1	1	1	1	1	1	1	1	1	1	1	1	1	1	1	1	1	1
				-	Annonaceae_RL0301	RL0301	1	1	1	1	1	1	1	1	1	NA	NA	1	1	2	1	1	1	1	1	1	1	1	1	1	1	1	1	1	1	1	1	1	1	1	1	1	1	1	1	1	1	1	1
				-	Annonaceae_RL0591	RL0591	1	1	1	1	1	1	1	1	1	NA	NA	1	1	2	1	1	1	1	1	1	1	1	1	1	1	1	1	1	1	1	1	1	1	1	1	1	1	1	1	1	1	1	1
			Annona	Annona_cherimola	Annonaceae_NC62	NC62	1	1	1	1	1	1	1	2	1	1	2	1	2	2	1	2	2	2	2	2	1	1	1	2	2	1	1	1	2	1	2	1	2	1	1	1	1	2	1	1	1	1	1
			-	-	Annonaceae_RL0384	RL0384	1	1	1	1	1	1	1	1	1	NA	NA	1	1	2	1	1	1	1	1	1	1	1	1	1	1	1	1	1	1	1	1	1	1	1	1	1	1	1	1	1	1	1	1
				-	Annonaceae_RL0725	RL0725	1	1	1	1	1	1	1	1	1	NA	NA	1	1	2	1	1	1	1	1	1	1	1	1	1	1	1	1	1	1	1	1	1	1	1	1	1	1	1	1	1	1	1	1
		Magnoliaceae	Liriodendron	Liriodendron_tulipifera	Magnoliaceae_NC1529	NC1529	1	1	1	1	1	1	1	1	1	1	1	1	1	2	1	1	1	1	1	1	1	1	1	1	1	1	1	1	1	1	1	1	1	1	1	1	1	1	1	1	1	1	1
				Liriodendron_chinense	Magnoliaceae_NC1528	NC1528	1	1	1	1	1	1	1	1	1	1	1	1	1	2	1	1	1	1	1	1	1	1	1	1	1	1	1	1	1	1	1	1	1	1	1	1	1	1	1	1	1	1	1
			Magnolia	Magnolia_pyramidata	Magnoliaceae_NC1551	NC1551	1	1	1	1	1	1	1	1	1	1	1	1	1	2	1	1	1	1	1	1	1	1	1	1	1	1	1	1	1	1	1	1	1	1	1	1	1	1	1	1	1	NA	1
				Magnolia_macrophylla	Magnoliaceae_NC1548	NC1548	1	1	1	1	1	1	1	1	1	1	1	1	1	2	1	1	1	1	1	1	1	1	1	1	1	1	1	1	1	1	1	1	1	1	1	1	1	1	1	1	1	NA	1
				Magnolia_grandiflora	Magnoliaceae_NC1541	NC1541	1	1	1	1	1	1	1	1	1	1	1	1	1	2	1	1	1	1	1	1	1	1	1	1	1	1	1	1	1	1	1	1	1	1	1	1	1	1	1	1	1	NA	1
				Magnolia_officinalis	Magnoliaceae_NC1550	NC1550	1	1	1	1	1	1	1	1	1	1	1	1	1	2	1	1	1	1	1	1	1	1	1	1	1	1	1	1	1	1	1	1	1	1	1	1	1	1	1	1	1	NA	1
				Magnolia_tripetala	Magnoliaceae_NC1555	NC1555	1	1	1	1	1	1	1	1	1	1	1	1	1	2	1	1	1	1	1	1	1	1	1	1	1	1	1	1	1	1	1	1	1	1	1	1	1	1	1	1	1	NA	1
				Magnolia_duclouxii	Magnoliaceae_NC1538	NC1538	1	1	1	1	1	1	1	1	1	1	1	1	1	2	1	1	1	1	1	1	1	1	1	1	1	1	1	1	1	1	1	1	1	1	1	1	1	1	1	1	1	NA	1
				Magnolia_dandyi	Magnoliaceae_NC1536	NC1536	1	1	1	1	1	1	1	1	1	1	1	1	1	2	1	1	1	1	1	1	1	1	1	1	1	1	1	1	1	1	1	1	1	1	1	1	1	1	1	1	1	NA	1
				Magnolia_conifera	Magnoliaceae_NC1535	NC1535	1	1	1	1	1	1	1	1	1	1	1	1	1	2	1	1	1	1	1	1	1	1	1	1	1	1	1	1	1	1	1	1	1	1	1	1	1	1	1	1	1	NA	1
				Magnolia_glaucifolia	Magnoliaceae_NC1540	NC1540	1	1	1	1	1	1	1	1	1	1	1	1	1	2	1	1	1	1	1	1	1	1	1	1	1	1	1	1	1	1	1	1	1	1	1	1	1	1	1	1	1	NA	1
				Magnolia_aromatica	Magnoliaceae_NC1532	NC1532	1	1	1	1	1	1	1	1	1	1	1	1	1	2	1	1	1	1	1	1	1	1	1	1	1	1	1	1	1	1	1	1	1	1	1	1	1	1	1	1	1	NA	1
				Magnolia_fordiana	Magnoliaceae_NC1539	NC1539	1	1	1	1	1	1	1	1	1	1	1	1	1	2	1	1	1	1	1	1	1	1	1	1	1	1	1	1	1	1	1	1	1	1	1	1	1	1	1	1	1	NA	1
				Magnolia_kwangsiensis	Magnoliaceae_NC1544	NC1544	1	1	1	1	1	1	1	1	1	1	1	1	1	2	1	1	1	1	1	1	1	1	1	1	1	1	1	1	1	1	1	1	1	1	1	1	1	1	1	1	1	NA	1
				Magnolia_yunnanensis	Magnoliaceae_NC1556	NC1556	1	1	1	1	1	1	1	1	1	1	1	1	1	2	1	1	1	NA	1	1	1	1	1	1	1	1	1	NA	1	1	1	1	1	1	1	1	1	1	1	1	1	1	1
				Magnolia_sinica	Magnoliaceae_NC1553	NC1553	1	1	1	1	1	1	1	1	1	1	1	1	1	2	1	1	1	1	1	1	1	1	1	1	1	1	1	1	1	1	1	1	1	1	1	1	1	1	1	1	1	NA	1
			-	-	Magnoliaceae_RL0333	RL0333	1	1	1	1	1	1	1	1	1	1	NA	1	1	2	1	1	1	1	1	1	1	1	1	1	1	1	1	1	1	1	1	1	1	1	1	1	1	1	1	1	1	1	1
			Magnolia	Magnolia_acuminata	Magnoliaceae_NC1530	NC1530	1	1	1	1	1	1	1	1	1	1	1	1	1	2	1	1	1	1	1	1	1	1	1	1	1	1	1	1	1	1	1	1	1	1	1	1	1	1	1	1	1	NA	1
				Magnolia_salicifolia	Magnoliaceae_NC1552	NC1552	1	1	1	1	1	1	1	1	1	1	1	1	1	2	1	1	1	1	1	1	1	1	1	1	1	1	1	1	1	1	1	1	1	1	1	1	1	1	1	1	1	NA	1
				Magnolia_biondii	Magnoliaceae_NC1533	NC1533	1	1	1	1	1	1	1	1	1	1	1	1	1	2	1	1	1	1	1	1	1	1	1	1	1	1	1	1	1	1	1	1	1	1	1	1	1	1	1	1	1	NA	1
				Magnolia_kobus	Magnoliaceae_NC1543	NC1543	1	1	1	1	1	1	1	1	1	1	1	1	1	2	1	1	1	1	1	1	1	1	1	1	1	1	1	1	1	1	1	1	1	1	1	1	1	1	1	1	1	NA	1
				Magnolia_sprengeri	Magnoliaceae_NC1554	NC1554	1	1	1	1	1	1	1	1	1	1	1	1	1	2	1	1	1	1	1	1	1	1	1	1	1	1	1	1	1	1	1	1	1	1	1	1	1	1	1	1	1	NA	1
				Magnolia_denudata	Magnoliaceae_NC1537	NC1537	1	1	1	1	1	1	1	1	1	1	1	1	1	2	1	1	1	1	1	1	1	1	1	1	1	1	1	1	1	1	1	1	1	1	1	1	1	1	1	1	1	NA	1
				Magnolia_liliiflora	Magnoliaceae_NC1547	NC1547	1	1	1	1	1	1	1	1	1	1	1	1	1	2	1	1	1	1	1	1	1	1	1	1	1	1	1	1	1	1	1	1	1	1	1	1	1	1	1	1	1	NA	1
				Magnolia_alba	Magnoliaceae_NC1531	NC1531	1	1	1	1	1	1	1	1	1	1	1	1	1	2	1	1	1	1	1	1	1	1	1	1	1	1	1	1	1	1	1	1	1	1	1	1	1	1	1	1	1	NA	1
				Magnolia_liliifera	Magnoliaceae_NC1546	NC1546	1	1	1	1	1	1	1	1	1	1	1	1	1	2	1	1	1	1	1	1	1	1	1	1	1	1	1	1	1	1	1	1	1	1	1	1	1	1	1	1	1	NA	1
				Magnolia_cathcartii	Magnoliaceae_NC1534	NC1534	1	1	1	1	1	1	1	1	1	1	1	1	1	2	1	1	1	1	1	1	1	1	1	1	1	1	1	1	1	1	1	1	1	1	1	1	1	1	1	1	1	NA	1
			-	-	Magnoliaceae_RL0332	RL0332	1	1	1	1	1	1	1	1	1	1	NA	1	1	2	1	1	1	1	1	1	1	1	1	1	1	1	1	1	1	1	1	1	1	1	1	1	1	1	1	1	1	1	1
			Magnolia	Magnolia_laevifolia	Magnoliaceae_NC1545	NC1545	1	1	1	1	1	1	1	1	1	1	1	1	1	2	1	1	1	1	1	1	1	1	1	1	1	1	1	1	1	1	1	1	1	1	1	1	1	1	1	1	1	NA	1
				Magnolia_odora	Magnoliaceae_NC1549	NC1549	1	1	1	1	1	1	1	1	1	1	1	1	1	2	1	1	1	1	1	1	1	1	1	1	1	1	1	1	1	1	1	1	1	1	1	1	1	1	1	1	1	NA	1
				Magnolia_insignis	Magnoliaceae_NC1542	NC1542	1	1	1	1	1	1	1	1	1	1	1	1	1	2	1	1	1	1	1	1	1	1	1	1	1	1	1	1	1	1	1	1	1	1	1	1	1	1	1	1	1	NA	1
			-	-	Magnoliaceae_RL0290	RL0290	1	1	1	1	1	1	1	1	1	1	NA	1	1	2	1	1	1	1	1	1	1	1	1	1	1	1	1	1	1	1	1	1	1	1	1	1	1	1	1	1	1	1	1
				-	Magnoliaceae_RL0085	RL0085	1	1	1	1	1	1	1	1	1	1	NA	1	1	2	1	1	1	1	1	1	1	1	1	1	1	1	1	1	1	1	1	1	1	1	1	1	1	1	1	1	1	1	1
				-	Magnoliaceae_RL0048	RL0048	1	1	1	1	1	1	1	1	1	1	NA	1	1	2	1	1	1	1	1	1	1	1	1	1	1	1	1	1	1	1	1	1	1	1	1	1	1	1	1	1	1	1	1
				-	Magnoliaceae_RL0272	RL0272	1	1	1	1	1	1	1	1	1	1	NA	1	1	2	1	1	1	1	1	1	1	1	1	1	1	1	1	1	1	1	1	1	1	1	1	1	1	1	1	1	1	1	1
				-	Magnoliaceae_RL0270	RL0270	1	1	1	1	1	1	1	1	1	1	NA	1	1	2	1	1	1	1	1	1	1	1	1	1	1	1	1	1	1	1	1	1	1	1	1	1	1	1	1	1	1	1	1
				-	Magnoliaceae_RL1016	RL1016	1	1	1	1	1	1	1	1	1	1	NA	1	1	2	1	1	1	1	1	1	1	1	1	1	1	1	1	1	1	1	1	1	1	1	1	1	1	1	1	1	1	1	1
Monocots	Acorales	Acoraceae	Acorus	Acorus_gramineus	Acoraceae_NC14	NC14	NA	1	1	1	1	1	1	1	1	1	1	1	1	2	1	1	1	1	1	1	1	1	1	1	1	1	1	1	1	1	1	1	1	1	1	1	1	1	1	1	1	1	1
				Acorus_calamus	Acoraceae_NC13	NC13	NA	1	1	1	1	1	1	1	1	1	1	1	1	2	1	1	1	1	1	1	1	1	1	1	1	1	1	1	1	1	1	1	1	1	1	1	1	1	1	1	1	1	1
				Acorus_americanus	Acoraceae_NC12	NC12	NA	1	1	1	1	1	1	1	1	1	1	1	1	2	1	1	1	1	1	1	1	1	1	1	1	1	1	1	1	1	1	1	1	1	1	1	1	1	1	1	1	1	1
	Alismatales	Tofieldiaceae	Tofieldia	Tofieldia_thibetica	Tofieldiaceae_NC2864	NC2864	1	1	1	1	1	1	1	1	1	1	1	1	1	2	1	1	1	1	1	1	1	1	1	1	1	1	1	1	1	1	1	1	1	1	1	1	1	1	1	1	1	1	1
		Hydrocharitaceae	Elodea	Elodea_canadensis	Hydrocharitaceae_NC1361	NC1361	1	1	1	1	1	1	1	1	1	1	1	1	1	2	1	1	1	1	1	1	1	1	1	1	1	1	1	1	1	1	1	1	1	1	1	1	1	1	1	1	1	1	1
			Najas	Najas_flexilis	Hydrocharitaceae_NC1362	NC1362	1	1	1	1	1	1	1	1	1	1	NA	1	NA	NA	NA	NA	NA	NA	NA	NA	NA	NA	1	1	1	1	1	1	1	1	1	1	1	1	1	1	1	NA	1	1	1	1	1
		Zosteraceae	Zostera	Zostera_marina	Zosteraceae_NC2910	NC2910	1	1	1	1	1	1	1	1	1	1	1	1	1	2	1	1	1	1	1	1	1	1	1	1	1	1	NA	NA	1	1	1	1	1	1	1	1	1	1	1	1	1	NA	NA
		Potamogetonaceae	Potamogeton	Potamogeton_perfoliatus	Potamogetonaceae_NC2494	NC2494	1	1	1	1	1	1	1	1	1	1	1	1	1	2	1	1	1	1	1	1	1	1	1	1	1	1	1	1	1	1	1	1	1	1	1	1	1	1	1	1	1	1	1
		Araceae	Symplocarpus	Symplocarpus_renifolius	Araceae_NC227	NC227	1	1	1	1	1	1	1	1	NA	1	1	1	1	2	1	1	1	1	1	1	1	1	1	1	1	1	1	1	1	1	1	1	1	1	1	1	1	1	1	1	1	1	1
			Spirodela	Spirodela_polyrhiza	Araceae_NC226	NC226	1	1	1	1	1	1	1	1	NA	1	NA	1	1	2	1	2	1	1	1	1	1	1	1	1	1	1	1	1	1	1	1	1	1	1	1	1	1	1	1	1	1	1	1
			Lemna	Lemna_minor	Araceae_NC223	NC223	1	1	1	1	1	1	1	1	NA	1	NA	1	1	2	1	1	1	1	1	1	1	1	1	1	1	1	1	1	1	1	1	1	1	1	1	1	1	1	1	1	1	1	1
			Landoltia	Landoltia_punctata	Araceae_NC222	NC222	1	1	1	1	1	1	1	1	1	1	NA	1	NA	2	1	1	1	1	1	1	1	1	1	1	1	1	1	1	1	1	1	1	1	1	1	1	1	1	1	1	1	1	1
			Wolffiella	Wolffiella_lingulata	Araceae_NC229	NC229	1	1	1	1	1	1	1	1	NA	1	NA	1	1	2	1	1	1	1	1	1	1	1	1	1	1	1	1	1	1	1	1	1	1	1	1	1	1	1	1	1	1	1	1
			Wolffia	Wolffia_australiana	Araceae_NC228	NC228	1	1	1	1	1	1	1	1	NA	1	NA	1	1	2	1	1	1	1	1	1	1	1	1	1	1	1	1	1	1	1	1	1	1	1	1	1	1	1	1	1	1	1	1
			Spathiphyllum	Spathiphyllum_kochii	Araceae_NC225	NC225	1	1	1	1	1	1	1	1	NA	1	NA	1	1	2	1	1	1	1	1	1	1	1	1	1	1	1	1	1	1	1	1	1	1	1	1	1	1	1	1	1	1	1	1
			Zantedeschia	Zantedeschia_aethiopica	Araceae_NC230	NC230	1	1	1	1	1	1	1	1	NA	1	NA	1	1	2	1	1	1	1	1	1	1	1	1	1	1	1	1	1	1	1	1	1	1	1	1	1	1	1	1	1	1	1	1
			-	-	Araceae_RL1035	RL1035	1	1	1	1	1	1	1	1	1	1	NA	1	1	2	1	1	1	1	1	1	1	1	1	1	1	1	1	1	1	1	1	1	1	1	1	1	1	1	1	1	1	1	1
				-	Araceae_RL0911	RL0911	1	1	1	1	1	1	1	1	1	1	NA	1	1	2	1	1	1	1	1	1	1	1	1	1	1	1	1	1	1	1	1	1	1	1	1	1	1	1	1	1	1	1	1
				-	Araceae_RL0453	RL0453	1	1	1	1	1	1	1	1	1	1	NA	1	1	2	1	1	1	1	1	1	1	1	1	1	1	1	1	1	1	1	1	1	1	1	1	1	1	1	1	1	1	1	1
			Dieffenbachia	Dieffenbachia_seguine	Araceae_NC220	NC220	1	1	1	1	1	1	1	1	NA	1	NA	1	1	2	1	1	1	1	1	1	1	1	1	1	1	1	1	1	1	1	1	1	1	1	1	1	1	1	1	1	1	1	1
			Epipremnum	Epipremnum_aureum	Araceae_NC221	NC221	1	1	1	1	1	1	1	1	NA	NA	NA	1	1	2	1	1	1	1	1	1	1	1	1	1	1	1	1	1	1	1	1	1	1	1	1	1	1	1	1	1	1	1	1
			-	-	Araceae_RL0948	RL0948	1	1	1	1	1	1	1	1	1	1	NA	1	1	2	1	1	1	1	1	1	1	1	1	1	1	1	1	1	1	1	1	1	1	1	1	1	1	1	1	1	1	1	1
				-	Araceae_RL0023	RL0023	1	1	1	1	1	1	1	1	1	1	NA	1	1	2	1	1	1	1	1	1	1	1	1	1	1	1	1	1	1	1	1	1	1	1	1	1	1	1	1	1	1	1	1
				-	Araceae_RL0998	RL0998	1	1	1	1	1	1	1	1	1	1	NA	1	1	2	1	1	1	1	1	1	1	1	1	1	1	1	1	1	1	1	1	1	1	1	1	1	1	1	1	1	1	1	1
				-	Araceae_RL0066	RL0066	1	1	1	1	1	1	1	1	1	1	NA	1	1	2	1	1	1	1	1	1	1	1	1	1	1	1	1	1	1	1	1	1	1	1	1	1	1	1	1	1	1	1	1
				-	Araceae_RL0556	RL0556	1	1	1	1	1	1	1	1	1	1	NA	1	1	2	1	1	1	1	1	1	1	1	1	1	1	1	1	1	1	1	1	1	1	1	1	1	1	1	1	1	1	1	1
			Pinellia	Pinellia_ternata	Araceae_NC224	NC224	1	1	1	1	1	1	1	1	NA	1	NA	1	1	2	1	1	1	1	1	1	1	1	1	1	1	1	1	1	1	1	1	1	1	1	1	1	1	1	1	1	1	1	1
			-	-	Araceae_RL0708	RL0708	1	1	1	1	1	1	1	1	1	1	NA	1	1	2	1	1	1	1	1	1	1	1	1	1	1	1	1	1	1	1	1	1	1	1	1	1	1	1	1	1	1	1	1
				-	Araceae_RL0385	RL0385	1	1	1	1	1	1	1	1	1	1	NA	1	1	2	1	1	1	1	1	1	1	1	1	1	1	1	1	1	1	1	1	1	1	1	1	1	1	1	1	1	1	1	1
				-	Araceae_RL0161	RL0161	1	1	1	1	1	1	1	1	1	1	NA	1	1	2	1	1	1	1	1	1	1	1	1	1	1	1	1	1	1	1	1	1	1	1	1	1	1	1	1	1	1	1	1
	Petrosaviales	Petrosaviaceae	Petrosavia	Petrosavia_stellaris	Petrosaviaceae_NC1928	NC1928	1	1	1	1	1	1	1	NA	NA	2	1	1	NA	NA	NA	NA	NA	NA	NA	NA	NA	NA	NA	NA	NA	1	NA	NA	NA	NA	NA	NA	NA	NA	NA	NA	NA	NA	1	NA	NA	NA	NA
			Japonolirion	Japonolirion_osense	Petrosaviaceae_NC1927	NC1927	1	1	1	1	1	1	1	1	1	1	1	1	1	2	1	1	1	1	1	1	1	1	1	1	1	1	1	1	1	1	1	1	1	1	1	1	1	1	1	1	1	1	1
	Pandanales	Stemonaceae	-	-	Stemonaceae_RL0583	RL0583	1	1	1	1	1	1	1	1	1	1	NA	1	1	2	1	1	1	1	1	1	1	1	1	1	1	1	1	1	1	1	1	1	1	1	1	1	1	1	1	1	1	1	1
		Cyclanthaceae	Carludovica	Carludovica_palmata	Cyclanthaceae_NC1018	NC1018	1	1	1	1	1	1	1	1	1	1	1	1	1	2	1	1	1	1	1	1	1	1	1	1	1	1	1	1	1	1	1	1	1	1	1	1	1	1	1	1	1	1	1
		Pandanaceae	-	-	Pandanaceae_RL0150	RL0150	1	1	1	1	1	1	1	1	1	1	NA	1	1	2	1	1	1	1	1	1	1	1	1	1	1	1	1	1	1	1	1	1	1	1	1	1	1	1	1	1	1	1	1
				-	Pandanaceae_RL0165	RL0165	1	1	1	1	1	1	1	1	1	1	NA	1	1	2	1	1	1	1	1	1	1	1	1	1	1	1	1	1	1	1	1	1	1	1	1	1	1	1	1	1	1	1	1
	Dioscoreales	Nartheciaceae	Metanarthecium	Metanarthecium_luteoviride	Nartheciaceae_NC1703	NC1703	1	1	1	1	1	1	1	1	1	1	1	1	1	2	1	1	1	1	1	1	1	1	1	1	1	1	1	1	1	1	1	1	1	1	1	1	1	1	1	1	1	1	1
			Aletris	Aletris_spicata	Nartheciaceae_NC1702	NC1702	1	1	1	1	1	1	1	1	1	1	1	1	1	2	1	1	1	1	1	1	1	1	1	1	1	1	1	1	1	1	1	1	1	1	1	1	1	1	1	1	1	1	1
				Aletris_fauriei	Nartheciaceae_NC1701	NC1701	1	1	1	1	1	1	1	1	1	1	1	1	1	2	1	1	1	1	1	1	1	1	1	1	1	1	1	1	1	1	1	1	1	1	1	1	1	1	1	1	1	1	1
		Burmanniaceae	Burmannia	Burmannia_disticha	Burmanniaceae_NC713	NC713	1	1	1	1	1	1	1	1	1	1	1	1	1	2	1	1	1	1	1	1	1	1	1	1	1	1	1	1	1	1	1	1	1	1	1	1	1	1	1	1	1	1	1
				Burmannia_coelestis	Burmanniaceae_NC712	NC712	1	1	1	1	1	1	1	1	NA	1	1	1	1	2	1	1	1	1	1	1	1	1	1	1	1	1	1	1	1	1	1	1	1	1	1	1	1	1	1	1	1	1	1
		Dioscoreaceae	-	-	Dioscoreaceae_RL0912	RL0912	1	1	1	1	1	1	1	1	1	1	NA	1	1	2	1	1	1	1	1	1	1	1	1	1	1	1	1	1	1	1	1	1	1	1	1	1	1	1	1	1	1	1	1
			Tacca	Tacca_leontopetaloides	Dioscoreaceae_NC1036	NC1036	1	1	1	1	1	1	1	1	NA	1	1	1	1	2	1	1	1	1	2	1	1	1	1	1	1	1	1	1	1	1	1	1	1	1	1	1	1	1	1	1	1	1	1
			Dioscorea	Dioscorea_collettii	Dioscoreaceae_NC1030	NC1030	1	1	1	1	1	1	1	1	1	1	1	1	1	2	1	1	1	1	1	1	1	1	1	1	1	1	1	1	1	1	1	1	1	1	1	1	1	1	1	1	1	1	1
				Dioscorea_villosa	Dioscoreaceae_NC1034	NC1034	1	1	1	1	1	1	1	1	1	1	1	1	1	2	1	1	1	1	1	1	1	1	1	1	1	1	1	1	1	1	1	1	1	1	1	1	1	1	1	1	1	1	1
				Dioscorea_zingiberensis	Dioscoreaceae_NC1035	NC1035	1	1	1	1	1	1	1	1	1	1	1	1	1	2	1	1	1	1	1	1	1	1	1	1	1	1	1	1	1	1	1	1	1	1	1	1	1	1	1	1	1	1	1
				Dioscorea_elephantipes	Dioscoreaceae_NC1031	NC1031	1	1	1	1	1	1	1	1	1	1	1	1	1	2	1	1	1	1	1	1	1	1	1	1	1	1	1	1	1	1	1	1	1	1	1	1	1	1	1	1	1	1	1
				Dioscorea_rotundata	Dioscoreaceae_NC1033	NC1033	1	1	1	1	1	1	1	1	1	1	1	1	1	2	1	1	1	1	1	1	1	1	1	1	1	1	1	1	1	1	1	1	1	1	1	1	1	1	1	1	1	1	1
				Dioscorea_polystachya	Dioscoreaceae_NC1032	NC1032	1	1	1	1	1	1	1	1	1	1	1	1	1	2	1	1	1	1	1	1	1	1	1	1	1	1	1	1	1	1	1	1	1	1	1	1	1	1	1	1	1	1	1
	Liliales	Campynemataceae	Campynema	Campynema_lineare	Campynemataceae_NC837	NC837	1	1	1	1	1	1	1	1	1	1	NA	1	1	2	1	1	1	1	1	1	1	1	1	1	1	1	1	1	1	1	1	1	1	1	1	1	1	1	1	1	1	1	1
		Melanthiaceae	Veratrum	Veratrum_patulum	Melanthiaceae_NC1628	NC1628	1	1	1	1	1	1	1	1	1	1	NA	1	1	2	1	1	1	1	1	1	1	1	1	1	1	1	1	1	1	1	1	1	1	1	1	1	1	1	1	1	1	1	1
			Heloniopsis	Heloniopsis_tubiflora	Melanthiaceae_NC1613	NC1613	1	1	1	1	1	1	1	1	1	1	1	1	1	2	1	1	1	1	1	1	1	1	1	1	1	1	1	1	1	1	1	1	1	1	1	1	1	1	1	1	1	1	1
			Chionographis	Chionographis_japonica	Melanthiaceae_NC1609	NC1609	1	1	1	1	1	1	1	1	1	1	1	1	1	2	1	1	1	1	1	1	1	1	1	1	1	1	1	1	1	1	1	1	1	1	1	1	1	1	1	1	1	1	1
			Paris	Paris_quadrifolia	Melanthiaceae_NC1621	NC1621	1	1	1	1	1	1	1	1	NA	1	1	1	1	2	1	1	1	1	1	1	1	1	1	1	1	1	1	1	1	1	1	1	1	1	1	1	1	1	1	1	1	1	1
				Paris_verticillata	Melanthiaceae_NC1622	NC1622	1	1	1	1	1	1	1	1	NA	1	1	1	1	2	1	1	1	1	1	1	1	1	1	1	1	1	1	1	1	1	1	1	1	1	1	1	1	1	1	1	1	1	1
			Trillium	Trillium_tschonoskii	Melanthiaceae_NC1627	NC1627	1	1	1	1	1	1	1	1	NA	NA	1	1	1	2	1	1	1	1	1	1	1	1	1	1	1	1	1	1	1	1	1	1	1	1	1	1	1	1	1	1	1	1	1
				Trillium_decumbens	Melanthiaceae_NC1625	NC1625	1	1	1	1	1	1	1	1	NA	1	1	1	1	2	1	1	1	1	1	1	1	1	1	1	1	1	1	1	1	1	1	1	1	1	1	1	1	1	1	1	1	1	1
				Trillium_cuneatum	Melanthiaceae_NC1624	NC1624	1	1	1	1	1	1	1	1	NA	NA	1	1	1	2	1	1	1	1	1	1	1	1	1	1	1	1	1	1	1	1	1	1	1	1	1	1	1	1	1	1	1	1	1
				Trillium_maculatum	Melanthiaceae_NC1626	NC1626	1	1	1	1	1	1	1	1	NA	1	1	1	1	2	1	1	1	1	1	1	1	1	1	1	1	1	1	1	1	1	1	1	1	1	1	1	1	1	1	1	1	1	1
			Daiswa	Daiswa_yunnanensis	Melanthiaceae_NC1612	NC1612	1	1	1	1	1	1	1	1	NA	1	1	1	1	2	1	1	1	1	1	1	1	1	1	1	1	1	1	1	1	1	1	1	1	1	1	1	1	1	1	1	1	1	1
			-	-	Melanthiaceae_RL0639	RL0639	1	1	1	1	1	1	1	1	1	1	NA	1	1	2	1	1	1	1	1	1	1	1	1	1	1	1	1	1	1	1	1	1	1	1	1	1	1	1	1	1	1	1	1
			Paris	Paris_marmorata	Melanthiaceae_NC1619	NC1619	1	1	1	1	1	1	1	1	NA	1	1	1	1	2	1	1	1	1	1	1	1	1	1	1	1	1	1	1	1	1	1	1	1	1	1	1	1	1	1	1	1	1	1
				Paris_luquanensis	Melanthiaceae_NC1617	NC1617	1	1	1	1	1	1	1	1	NA	1	1	1	1	2	1	1	1	1	1	1	1	1	1	1	1	1	1	1	1	1	1	1	1	1	1	1	1	1	1	1	1	1	1
				Paris_fargesii	Melanthiaceae_NC1616	NC1616	1	1	1	1	1	1	1	1	NA	1	1	1	1	2	1	1	1	1	1	1	1	1	1	1	1	1	1	1	1	1	1	1	1	1	1	1	1	1	1	1	1	1	1
				Paris_mairei	Melanthiaceae_NC1618	NC1618	1	1	1	1	1	1	1	1	NA	1	1	1	1	2	1	1	1	1	1	1	1	1	1	1	1	1	1	1	1	1	1	1	1	1	1	1	1	1	1	1	1	1	1
			Daiswa	Daiswa_fargesii	Melanthiaceae_NC1611	NC1611	1	1	1	1	1	1	1	1	NA	1	1	1	1	2	1	1	1	1	1	1	1	1	1	1	1	1	1	1	1	1	1	1	1	1	1	1	1	1	1	1	1	1	1
			Paris	Paris_vietnamensis	Melanthiaceae_NC1623	NC1623	1	1	1	1	1	1	1	1	NA	1	1	1	1	2	1	1	1	1	1	1	1	1	1	1	1	1	1	1	1	1	1	1	1	1	1	1	1	1	1	1	1	1	1
				Paris_cronquistii	Melanthiaceae_NC1614	NC1614	1	1	1	1	1	1	1	1	NA	1	1	1	1	2	1	1	1	1	1	1	1	1	1	1	1	1	1	1	1	1	1	1	1	1	1	1	1	1	1	1	1	1	1
				Paris_polyphylla	Melanthiaceae_NC1620	NC1620	1	1	1	1	1	1	1	1	NA	1	1	1	1	2	1	1	1	1	1	1	1	1	1	1	1	1	1	1	1	1	1	1	1	1	1	1	1	1	1	1	1	1	1
			Daiswa	Daiswa_dunniana	Melanthiaceae_NC1610	NC1610	1	1	1	1	1	1	1	1	NA	1	1	1	1	2	1	1	1	1	1	1	1	1	1	1	1	1	1	1	1	1	1	1	1	1	1	1	1	1	1	1	1	1	1
			Paris	Paris_dunniana	Melanthiaceae_NC1615	NC1615	1	1	1	1	1	1	1	1	NA	1	1	1	1	2	1	1	1	1	1	1	1	1	1	1	1	1	1	1	1	1	1	1	1	1	1	1	1	1	1	1	1	1	1
		Colchicaceae	-	-	Colchicaceae_RL0660	RL0660	1	1	1	1	1	1	1	1	1	1	NA	1	1	2	1	1	1	1	1	1	1	1	1	1	1	1	1	1	1	1	1	1	1	1	1	1	1	1	1	1	1	1	1
			Gloriosa	Gloriosa_superba	Colchicaceae_NC922	NC922	1	1	1	1	1	1	1	1	1	1	NA	1	1	2	1	1	1	1	1	1	1	1	1	1	1	1	1	1	1	1	1	1	1	1	1	1	1	1	1	1	1	1	1
			Colchicum	Colchicum_autumnale	Colchicaceae_NC921	NC921	1	1	1	1	1	1	1	1	1	1	NA	1	1	2	1	1	1	1	1	1	1	1	1	1	1	1	1	1	1	1	1	1	1	1	1	1	1	1	1	1	1	1	1
		Alstroemeriaceae	Luzuriaga	Luzuriaga_radicans	Alstroemeriaceae_NC32	NC32	1	1	1	1	1	1	1	1	1	1	NA	1	1	2	1	1	1	1	1	1	1	1	1	1	1	1	1	1	1	1	1	1	1	1	1	1	1	1	1	1	1	1	1
			Bomarea	Bomarea_edulis	Alstroemeriaceae_NC31	NC31	1	1	1	1	1	1	1	1	1	1	NA	1	1	2	1	1	1	1	1	1	1	1	1	1	1	1	1	1	1	1	1	1	1	1	1	1	1	1	1	1	1	1	1
			Alstroemeria	Alstroemeria_aurea	Alstroemeriaceae_NC30	NC30	1	1	1	1	1	1	1	1	1	1	NA	1	1	2	1	1	1	1	1	1	1	1	1	1	1	1	1	1	1	1	1	1	1	1	1	1	1	1	1	1	1	1	1
		Smilacaceae	-	-	Smilacaceae_RL0866	RL0866	1	1	1	1	1	1	1	1	1	1	NA	1	1	2	1	1	1	1	1	1	1	1	1	1	1	1	1	1	1	1	1	1	1	1	1	1	1	1	1	1	1	1	1
				-	Smilacaceae_RL0746	RL0746	1	1	1	1	1	1	1	1	1	1	NA	1	1	2	1	1	1	1	1	1	1	1	1	1	1	1	1	1	1	1	1	1	1	1	1	1	1	1	1	1	1	1	1
				-	Smilacaceae_RL0503	RL0503	1	1	1	1	1	1	1	1	1	1	NA	1	1	2	1	1	1	1	1	1	1	1	1	1	1	1	1	1	1	1	1	1	1	1	1	1	1	1	1	1	1	1	1
				-	Smilacaceae_RL0749	RL0749	1	1	1	1	1	1	1	1	1	1	NA	1	1	2	1	1	1	1	1	1	1	1	1	1	1	1	1	1	1	1	1	1	1	1	1	1	1	1	1	1	1	1	1
		Liliaceae	Erythronium	Erythronium_sibiricum	Liliaceae_NC1477	NC1477	1	1	1	1	1	1	1	1	1	1	NA	1	1	2	1	1	1	1	1	1	1	1	1	1	1	1	1	1	1	1	1	1	1	1	1	1	1	1	1	1	1	1	1
			Cardiocrinum	Cardiocrinum_giganteum	Liliaceae_NC1476	NC1476	1	1	1	1	1	1	1	1	1	1	NA	1	1	2	1	1	1	1	1	1	1	1	1	1	1	1	1	1	1	1	1	1	1	1	1	1	1	1	1	NA	1	1	1
				Cardiocrinum_cathayanum	Liliaceae_NC1474	NC1474	1	1	1	1	1	1	1	1	NA	1	NA	1	1	2	1	1	1	1	1	1	1	1	1	1	1	1	1	1	1	1	NA	1	1	1	1	1	1	1	1	NA	1	1	1
				Cardiocrinum_cordatum	Liliaceae_NC1475	NC1475	1	1	1	1	1	1	1	1	1	1	NA	1	1	2	1	1	1	1	1	1	1	1	1	1	1	1	1	1	1	1	NA	1	1	1	1	1	1	1	1	NA	1	1	1
			Lilium	Lilium_brownii	Liliaceae_NC1495	NC1495	1	1	1	1	1	1	1	1	1	1	NA	1	1	2	1	1	1	1	1	1	1	1	1	1	1	1	1	1	1	1	1	1	1	1	1	1	1	1	1	1	1	1	1
				Lilium_longiflorum	Liliaceae_NC1506	NC1506	1	1	1	1	1	1	1	1	1	1	NA	1	1	2	1	1	1	1	1	1	1	1	1	1	1	1	1	1	1	1	1	1	1	1	1	1	1	1	1	1	1	1	1
				Lilium_bulbiferum	Liliaceae_NC1496	NC1496	1	1	1	1	1	1	1	1	NA	1	NA	1	1	2	1	1	1	1	1	1	1	1	1	1	1	1	1	1	1	1	1	1	1	1	1	1	1	1	1	1	1	1	1
				Lilium_lancifolium	Liliaceae_NC1504	NC1504	1	1	1	1	1	1	1	1	1	1	NA	1	1	2	1	1	1	1	1	1	1	1	1	1	1	1	1	1	1	1	1	1	1	1	1	1	1	1	1	1	1	1	1
				Lilium_amabile	Liliaceae_NC1493	NC1493	1	1	1	1	1	1	1	1	NA	1	NA	1	1	2	1	1	1	1	1	1	1	1	1	1	1	1	1	1	1	1	1	1	1	1	1	1	1	1	1	1	1	1	1
				Lilium_callosum	Liliaceae_NC1497	NC1497	1	1	1	1	1	1	1	1	NA	1	NA	1	1	2	1	1	1	1	1	1	1	1	1	1	1	1	1	1	1	1	1	1	1	1	1	1	1	1	1	1	1	1	1
				Lilium_cernuum	Liliaceae_NC1498	NC1498	1	1	1	1	1	1	1	1	1	1	NA	1	1	2	1	1	1	1	1	1	1	1	1	1	1	1	1	1	1	1	1	1	1	1	1	1	1	1	1	1	1	1	1
				Lilium_hansonii	Liliaceae_NC1502	NC1502	1	1	1	1	1	1	1	1	NA	1	NA	1	1	2	1	1	1	1	1	1	1	1	1	1	1	1	1	1	1	1	1	1	1	1	1	1	1	1	1	1	1	1	1
				Lilium_tsingtauense	Liliaceae_NC1512	NC1512	1	1	1	1	1	1	1	1	1	1	NA	1	1	2	1	1	1	1	1	1	1	1	1	1	1	1	1	1	1	1	1	1	1	1	1	1	1	1	1	1	1	1	1
				Lilium_sp.	Liliaceae_NC1509	NC1509	1	1	1	1	1	1	1	1	NA	1	NA	1	1	2	1	1	1	1	1	1	1	1	1	1	1	1	1	1	1	1	1	1	1	1	1	1	1	1	1	1	1	1	1
				Lilium_washingtonianum	Liliaceae_NC1513	NC1513	1	1	1	1	1	1	1	1	1	1	NA	1	1	2	1	1	1	1	1	1	1	1	1	1	1	1	1	1	1	1	1	1	1	1	1	1	1	1	1	1	1	1	1
				Lilium_superbum	Liliaceae_NC1510	NC1510	1	1	1	1	1	1	1	1	1	1	NA	1	1	2	1	1	1	1	1	1	1	1	1	1	1	1	1	1	1	1	1	1	1	1	1	1	1	1	1	1	1	1	1
				Lilium_duchartrei	Liliaceae_NC1500	NC1500	1	1	1	1	1	1	1	1	1	1	NA	1	1	2	1	1	1	1	1	1	1	1	1	1	1	1	1	1	1	1	1	1	NA	1	1	1	1	1	1	1	1	1	1
				Lilium_fargesii	Liliaceae_NC1501	NC1501	1	1	1	1	1	1	1	1	1	1	NA	1	1	2	1	1	1	1	1	1	1	1	1	1	1	1	1	1	1	1	1	1	1	1	1	1	1	1	1	1	1	1	1
				Lilium_philadelphicum	Liliaceae_NC1507	NC1507	1	1	1	1	1	1	1	1	1	1	NA	1	1	2	1	1	1	NA	1	1	1	1	1	1	1	1	1	1	1	1	1	1	1	1	1	1	1	1	1	1	1	1	1
				Lilium_distichum	Liliaceae_NC1499	NC1499	1	1	1	1	1	1	1	1	1	1	NA	1	1	2	1	1	1	1	1	1	1	1	1	1	1	1	1	1	1	1	1	1	1	1	1	1	1	1	1	1	1	1	1
				Lilium_henryi	Liliaceae_NC1503	NC1503	1	1	1	1	1	1	1	1	1	1	NA	1	1	2	1	1	1	1	1	1	1	1	1	1	1	1	1	1	1	1	1	1	1	1	1	1	1	1	1	1	1	1	1
				Lilium_leucanthum	Liliaceae_NC1505	NC1505	1	1	1	1	1	1	1	1	1	1	NA	1	1	2	1	1	1	1	1	1	1	1	1	1	1	1	1	1	1	1	1	1	1	1	1	1	1	1	1	1	1	1	1
				Lilium_bakerianum	Liliaceae_NC1494	NC1494	1	1	1	1	1	1	1	1	1	1	NA	1	1	2	1	1	1	1	1	1	1	1	1	1	1	1	1	1	1	1	1	1	NA	1	1	1	1	1	1	1	1	1	1
				Lilium_taliense	Liliaceae_NC1511	NC1511	1	1	1	1	1	1	1	1	1	1	NA	1	1	2	1	1	1	1	1	1	1	1	1	1	1	1	1	1	1	1	1	1	1	1	1	1	1	1	1	1	1	1	1
				Lilium_primulinum	Liliaceae_NC1508	NC1508	1	1	1	1	1	1	1	1	1	1	NA	1	1	2	1	1	1	1	1	1	1	1	1	1	1	1	1	1	1	1	1	1	1	1	1	1	1	1	1	1	1	1	1
			Fritillaria	Fritillaria_karelinii	Liliaceae_NC1481	NC1481	1	1	1	1	1	1	1	1	1	1	NA	1	1	2	1	1	1	1	1	1	1	1	1	1	1	1	1	1	1	1	1	1	1	1	1	1	1	1	1	1	1	1	1
				Fritillaria_ussuriensis	Liliaceae_NC1489	NC1489	1	1	1	1	1	1	1	1	NA	1	NA	1	1	2	1	1	1	1	1	1	1	1	1	1	1	1	1	1	1	1	1	1	1	1	1	1	1	1	1	1	1	1	1
				Fritillaria_meleagroides	Liliaceae_NC1482	NC1482	1	1	1	1	1	1	1	1	1	1	NA	1	1	3	1	1	1	1	1	1	1	1	1	1	1	1	1	1	1	1	1	1	1	1	1	1	1	1	1	1	1	1	1
				Fritillaria_persica	Liliaceae_NC1484	NC1484	1	1	1	1	1	1	1	1	1	1	NA	1	1	3	1	1	1	1	1	1	1	1	1	1	1	1	1	1	1	1	1	1	1	1	1	1	1	1	1	1	1	1	1
				Fritillaria_eduardii	Liliaceae_NC1479	NC1479	1	1	1	1	1	1	1	1	1	1	NA	1	1	3	1	1	1	1	1	1	1	1	1	1	1	1	1	1	1	1	1	1	1	1	1	1	1	1	1	1	1	1	1
				Fritillaria_thunbergii	Liliaceae_NC1486	NC1486	1	1	1	1	1	1	1	1	1	1	NA	1	1	2	1	1	1	1	1	1	1	1	1	1	1	1	1	1	1	1	1	1	1	1	1	1	1	1	1	1	1	1	1
				Fritillaria_hupehensis	Liliaceae_NC1480	NC1480	1	1	1	1	1	1	1	1	1	NA	NA	1	1	2	1	1	1	1	1	1	1	1	1	1	1	1	1	1	1	1	1	1	1	1	1	1	1	1	1	1	1	1	1
				Fritillaria_cirrhosa	Liliaceae_NC1478	NC1478	1	1	1	1	1	1	1	1	1	1	NA	1	1	2	1	1	1	1	1	1	1	1	1	1	1	1	1	1	1	1	1	1	1	1	1	1	1	1	1	1	1	1	1
				Fritillaria_taipaiensis	Liliaceae_NC1485	NC1485	1	1	1	1	1	1	1	1	1	1	NA	1	1	2	1	1	1	1	1	1	1	1	1	1	1	1	1	1	1	1	1	1	1	1	1	1	1	1	1	1	1	1	1
				Fritillaria_unibracteata	Liliaceae_NC1488	NC1488	1	1	1	1	1	1	1	1	1	1	NA	1	1	2	1	1	1	1	1	1	1	1	1	1	1	1	1	1	1	1	1	1	1	1	1	1	1	1	1	1	1	1	1
				Fritillaria_walujewii	Liliaceae_NC1491	NC1491	1	1	1	1	1	1	1	1	1	1	NA	1	1	2	1	1	1	1	1	1	1	1	1	1	1	1	1	1	1	1	1	1	1	1	1	1	1	1	1	1	1	1	1
				Fritillaria_pallidiflora	Liliaceae_NC1483	NC1483	1	1	1	1	1	1	1	1	1	1	NA	1	1	2	1	1	1	1	1	1	1	1	1	1	1	1	1	1	1	1	1	1	1	1	1	1	1	1	1	1	1	1	1
				Fritillaria_yuminensis	Liliaceae_NC1492	NC1492	1	1	1	1	1	1	1	1	1	1	NA	1	1	2	1	1	1	1	1	1	1	1	1	1	1	1	1	1	1	1	1	1	1	1	1	1	1	1	1	1	1	1	1
				Fritillaria_tortifolia	Liliaceae_NC1487	NC1487	1	1	1	1	1	1	1	1	1	1	NA	1	1	2	1	1	1	1	1	1	1	1	1	1	1	1	1	1	1	1	1	1	1	1	1	1	1	1	1	1	1	1	1
				Fritillaria_verticillata	Liliaceae_NC1490	NC1490	1	1	1	1	1	1	1	1	1	1	NA	1	1	2	1	1	1	1	1	1	1	1	1	1	1	1	1	1	1	1	1	1	1	1	1	1	1	1	1	1	1	1	1
	Asparagales	Hypoxidaceae	-	-	Hypoxidaceae_RL0582	RL0582	1	1	1	1	1	1	1	1	1	1	NA	NA	1	2	1	1	1	1	1	1	1	1	1	1	1	1	1	1	1	1	1	1	1	1	1	1	1	1	1	1	1	1	1
		Iridaceae		-	Iridaceae_RL0981	RL0981	1	1	1	1	1	1	1	1	1	1	NA	1	1	2	1	1	1	1	1	1	1	1	1	1	1	1	1	2	1	1	1	1	1	1	1	1	1	1	1	1	1	1	1
		Asphodelaceae	Aloe	Aloe_vera	Asphodelaceae_NC344	NC344	1	1	1	1	1	1	1	1	1	1	NA	1	1	2	1	1	1	1	1	1	1	1	1	1	1	1	1	1	1	1	1	1	1	1	1	1	1	1	1	1	1	1	1
				Aloe_maculata	Asphodelaceae_NC343	NC343	1	1	1	1	1	1	1	1	1	1	NA	1	1	2	1	1	1	1	1	1	1	1	1	1	1	1	1	1	1	1	1	1	1	1	1	1	1	1	1	1	1	1	1
			Xanthorrhoea	Xanthorrhoea_preissii	Asphodelaceae_NC347	NC347	1	1	1	1	1	1	1	1	1	1	1	1	1	2	1	1	1	1	1	1	1	1	1	1	1	1	1	1	1	1	1	1	1	1	1	1	1	1	1	1	1	1	1
			-	-	Asphodelaceae_RL0498	RL0498	1	1	1	1	1	1	1	1	1	1	NA	1	1	2	1	1	1	1	1	1	1	1	1	1	1	1	1	1	1	1	1	1	1	1	1	1	1	1	1	1	1	1	1
		Amaryllidaceae	Agapanthus	Agapanthus_coddii	Amaryllidaceae_NC45	NC45	1	1	1	1	1	1	1	1	1	1	1	1	1	2	1	1	1	1	1	1	1	1	1	1	1	1	1	1	1	1	1	1	1	1	1	1	1	1	1	1	1	1	1
			Allium	Allium_victorialis	Amaryllidaceae_NC49	NC49	1	1	1	1	1	1	1	1	1	1	NA	1	1	2	1	1	1	1	1	1	1	1	1	1	1	1	1	1	1	1	1	1	1	1	1	1	1	1	1	1	1	1	1
				Allium_prattii	Amaryllidaceae_NC48	NC48	1	1	1	1	1	1	1	1	1	1	NA	1	1	2	1	NA	1	1	1	1	1	1	1	1	1	1	1	1	1	1	1	1	1	1	1	1	1	1	1	1	1	1	1
				Allium_sativum	Amaryllidaceae_NC1	NC1	1	1	1	1	1	1	1	1	1	1	NA	1	1	2	1	NA	1	1	1	1	1	1	1	1	1	1	1	1	1	1	1	1	1	1	1	1	1	1	1	1	1	1	1
				Allium_cepa	Amaryllidaceae_NC46	NC46	1	1	1	1	1	1	1	1	1	1	NA	1	1	2	1	1	1	1	1	1	1	1	1	1	1	1	1	1	1	1	1	1	1	1	1	1	1	1	1	1	1	1	1
				Allium_obliquum	Amaryllidaceae_NC47	NC47	1	1	1	1	1	1	1	1	1	1	NA	1	1	1	1	1	1	1	1	1	1	1	1	1	1	1	1	1	1	1	1	1	1	1	1	1	1	1	1	1	1	1	1
			-	-	Amaryllidaceae_RL0081	RL0081	1	1	1	1	1	1	1	1	1	1	NA	1	1	2	1	1	1	1	1	1	1	1	1	1	1	1	1	1	1	1	1	1	1	1	1	1	1	1	1	1	1	1	1
				-	Amaryllidaceae_RL0672	RL0672	1	1	1	1	1	1	1	1	1	1	NA	1	1	2	1	1	1	1	1	1	1	1	1	1	1	1	1	1	1	1	1	1	1	1	1	1	1	1	1	1	1	1	1
				-	Amaryllidaceae_RL0383	RL0383	1	1	1	1	1	1	1	1	1	1	NA	1	1	2	1	1	1	1	1	1	1	1	1	1	1	1	1	1	1	1	1	1	1	1	1	1	1	1	1	1	1	1	1
				-	Amaryllidaceae_RL0677	RL0677	1	1	1	1	1	1	1	1	1	1	NA	1	1	2	1	1	1	1	1	1	1	1	1	1	1	1	1	1	1	1	1	1	1	1	1	1	1	1	1	1	1	1	1
		Asparagaceae	Eustrephus	Eustrephus_latifolius	Asparagaceae_NC323	NC323	NA	1	1	1	1	1	1	1	1	NA	NA	1	1	2	1	1	1	1	1	1	1	1	1	1	1	1	1	1	1	1	1	1	1	1	1	1	1	1	1	1	1	1	1
			Cordyline	Cordyline_indivisa	Asparagaceae_NC321	NC321	1	1	1	1	1	1	1	1	1	NA	1	1	1	2	1	1	1	1	1	1	1	1	1	1	1	1	1	1	1	1	1	1	1	1	1	1	1	1	1	1	1	1	1
			-	-	Asparagaceae_RL0006	RL0006	1	1	1	1	1	1	1	1	1	NA	NA	1	1	2	1	1	1	1	1	1	1	1	1	1	1	1	1	1	1	1	1	1	1	1	1	1	1	1	1	1	1	1	1
				-	Asparagaceae_RL0134	RL0134	1	1	1	1	1	1	1	1	1	NA	NA	1	1	2	1	1	1	1	1	1	1	1	1	1	1	1	1	1	1	1	1	1	1	1	1	1	1	1	1	1	1	1	1
			Asparagus	Asparagus_schoberioides	Asparagaceae_NC314	NC314	1	1	1	1	1	1	1	1	1	1	1	1	1	2	1	1	1	1	1	1	1	1	1	1	1	1	1	1	1	1	1	1	1	1	1	1	1	1	1	1	1	1	1
				Asparagus_officinalis	Asparagaceae_NC313	NC313	1	1	1	1	1	1	1	1	1	1	NA	1	1	2	1	1	1	1	1	1	1	1	1	1	1	1	1	1	1	1	1	1	1	1	1	1	1	1	1	1	1	1	1
			-	-	Asparagaceae_RL0414	RL0414	NA	1	1	1	1	1	1	1	1	1	NA	NA	1	2	1	1	1	1	1	1	1	1	1	1	1	1	1	1	1	1	1	1	1	1	1	1	1	1	1	1	1	1	1
				-	Asparagaceae_RL0659	RL0659	1	1	1	1	1	1	1	1	1	1	NA	1	1	2	1	1	1	1	1	1	1	1	1	1	1	1	1	1	1	1	1	1	1	1	1	1	1	1	1	1	1	1	1
				-	Asparagaceae_RL0959	RL0959	1	1	1	1	1	1	1	1	1	1	NA	1	1	2	1	1	1	1	1	1	1	1	1	1	1	1	1	1	1	1	1	1	1	1	1	1	1	1	1	1	1	1	1
				-	Asparagaceae_RL0387	RL0387	1	1	1	1	1	1	1	1	1	1	NA	1	1	2	1	1	1	1	1	1	1	1	1	1	1	1	1	1	1	1	1	1	1	1	1	1	1	1	1	1	1	1	1
				-	Asparagaceae_RL0882	RL0882	1	1	1	1	1	1	1	1	1	1	NA	1	1	2	1	1	1	1	1	1	1	1	1	1	1	1	1	1	1	1	1	1	1	1	1	1	1	1	1	1	1	1	1
			Nolina	Nolina_atopocarpa	Asparagaceae_NC331	NC331	1	1	1	1	1	1	1	1	1	1	NA	1	1	2	1	1	1	1	1	1	1	1	1	1	1	1	1	1	1	1	1	1	1	1	1	1	1	1	1	1	1	1	1
			Maianthemum	Maianthemum_bicolor	Asparagaceae_NC328	NC328	1	1	1	1	1	1	1	1	1	1	1	1	1	2	1	1	1	1	1	1	1	1	1	1	1	1	1	1	1	1	1	1	1	1	1	1	1	1	1	1	1	1	1
			-	-	Asparagaceae_RL0674	RL0674	1	1	1	1	1	1	1	1	1	1	NA	1	1	2	1	1	1	1	1	1	1	1	1	1	1	1	1	1	1	1	1	1	1	1	1	1	1	1	1	1	1	1	1
			Polygonatum	Polygonatum_stenophyllum	Asparagaceae_NC336	NC336	1	1	1	1	1	1	1	1	1	1	NA	1	1	2	1	1	1	1	1	1	1	1	1	1	1	1	1	1	1	1	1	1	1	1	1	1	1	1	1	1	1	1	1
				Polygonatum_cyrtonema	Asparagaceae_NC334	NC334	1	1	1	1	1	1	1	1	1	1	NA	1	1	2	1	1	1	1	1	1	1	1	1	1	1	1	1	1	1	1	1	1	1	1	1	1	1	1	1	1	1	1	1
				Polygonatum_verticillatum	Asparagaceae_NC337	NC337	1	1	1	1	1	1	1	1	1	1	NA	1	1	2	1	NA	1	1	1	1	1	1	1	1	1	1	1	1	1	1	1	1	1	1	1	1	1	1	1	1	1	1	1
				Polygonatum_sibiricum	Asparagaceae_NC335	NC335	1	1	1	1	1	1	1	1	1	1	NA	1	1	2	1	1	1	1	1	1	1	1	1	1	1	1	1	1	1	1	1	1	1	1	1	1	1	1	1	1	1	1	1
			Milla	Milla_biflora	Asparagaceae_NC330	NC330	1	1	1	1	1	1	1	1	1	1	NA	1	1	2	1	1	1	1	1	1	1	1	1	1	1	1	1	1	1	1	1	1	1	1	1	1	1	1	1	1	1	1	1
			Oziroe	Oziroe_biflora	Asparagaceae_NC332	NC332	1	1	1	1	1	1	1	1	1	1	1	1	1	2	1	1	1	1	1	1	1	1	1	1	1	1	1	1	1	1	1	1	1	1	1	1	1	1	1	1	1	1	1
			Albuca	Albuca_kirkii	Asparagaceae_NC309	NC309	1	1	1	1	1	1	1	1	1	1	NA	1	1	2	1	1	1	1	1	1	1	1	1	1	1	1	1	1	1	1	1	1	1	1	1	1	1	1	1	1	1	1	1
			Barnardia	Barnardia_japonica	Asparagaceae_NC315	NC315	1	1	1	1	1	1	1	1	1	1	NA	1	1	2	1	1	1	1	1	1	1	1	1	1	1	1	1	1	1	1	1	1	1	1	1	1	1	1	1	1	1	1	1
			Aphyllanthes	Aphyllanthes_monspeliensis	Asparagaceae_NC312	NC312	1	1	1	1	1	1	1	1	1	1	NA	1	1	2	1	1	1	1	1	1	1	1	1	1	1	1	1	1	1	1	1	1	1	1	1	1	1	1	1	1	1	1	1
			Anemarrhena	Anemarrhena_asphodeloides	Asparagaceae_NC310	NC310	1	1	1	1	1	1	1	1	1	1	1	1	1	2	1	1	1	1	1	1	1	1	1	1	1	1	1	1	1	1	1	1	1	1	1	1	1	1	1	1	1	1	1
			Behnia	Behnia_reticulata	Asparagaceae_NC316	NC316	1	1	1	1	1	1	1	1	1	1	NA	1	1	2	1	1	1	1	1	1	1	1	1	1	1	1	1	1	1	1	1	1	1	1	1	1	1	1	1	1	1	1	1
			Anthericum	Anthericum_ramosum	Asparagaceae_NC311	NC311	1	1	1	1	1	1	1	1	NA	1	NA	1	1	2	1	1	1	1	1	1	1	1	1	1	1	1	1	1	1	1	1	1	1	1	1	1	1	1	1	1	1	1	1
			-	-	Asparagaceae_RL0435	RL0435	1	1	1	1	1	1	1	1	1	1	NA	1	1	2	1	1	1	1	1	1	1	1	1	1	1	1	1	1	1	1	1	1	1	1	1	1	1	1	1	1	1	1	1
			Echeandia	Echeandia_sp.	Asparagaceae_NC322	NC322	1	1	1	1	1	1	1	1	1	1	NA	1	1	2	1	1	1	1	1	1	1	1	1	1	1	1	1	1	1	1	1	1	1	1	1	1	1	1	1	1	1	1	1
			Chlorophytum	Chlorophytum_rhizopendulum	Asparagaceae_NC320	NC320	1	1	1	1	1	1	1	1	1	1	NA	1	1	2	1	1	1	1	1	1	1	1	1	1	1	1	1	1	1	1	1	1	1	1	1	1	1	1	1	1	1	1	1
			Hosta	Hosta_minor	Asparagaceae_NC326	NC326	1	1	1	1	1	1	1	1	1	1	NA	1	1	2	1	1	1	1	1	1	1	1	1	1	1	1	1	1	1	1	1	1	1	1	1	1	1	1	1	1	1	1	1
				Hosta_ventricosa	Asparagaceae_NC327	NC327	1	1	1	1	1	1	1	1	1	1	NA	1	1	2	1	1	1	1	1	1	1	1	1	1	1	1	1	1	1	1	1	1	1	1	1	1	1	1	1	1	1	1	1
			Schoenolirion	Schoenolirion_croceum	Asparagaceae_NC338	NC338	1	1	1	1	1	1	1	1	1	1	1	1	1	2	1	1	1	1	1	1	1	1	1	1	1	1	1	1	1	1	1	1	1	1	1	1	1	1	1	1	1	1	1
			Hesperoyucca	Hesperoyucca_whipplei	Asparagaceae_NC325	NC325	1	1	1	1	1	1	1	1	1	1	1	1	1	2	1	1	1	1	1	1	1	1	1	1	1	1	1	1	1	1	1	1	1	1	1	1	1	1	1	1	1	1	1
			Hesperocallis	Hesperocallis_undulata	Asparagaceae_NC324	NC324	1	1	1	1	1	1	1	1	1	1	NA	1	1	2	1	1	1	1	1	1	1	1	1	1	1	1	1	1	1	1	1	1	1	1	1	1	1	1	1	1	1	1	1
			Chlorogalum	Chlorogalum_pomeridianum	Asparagaceae_NC319	NC319	1	1	1	1	1	1	1	1	1	1	1	1	1	2	1	1	1	1	1	1	1	1	1	1	1	1	1	1	1	1	1	1	1	1	1	1	1	1	1	1	1	1	1
			Camassia	Camassia_scilloides	Asparagaceae_NC318	NC318	1	1	1	1	1	1	1	1	1	1	NA	1	1	2	1	1	1	1	1	1	1	1	1	1	1	1	1	1	1	1	1	1	1	1	1	1	1	1	1	1	1	1	1
			Yucca	Yucca_schidigera	Asparagaceae_NC342	NC342	1	1	1	1	1	1	1	1	1	1	NA	1	1	2	1	1	1	1	1	1	1	1	1	1	1	1	1	1	1	1	1	1	1	1	1	1	1	1	1	1	1	1	1
				Yucca_queretaroensis	Asparagaceae_NC341	NC341	1	1	1	1	1	1	1	1	1	1	NA	1	1	2	1	1	1	1	1	1	1	1	1	1	1	1	1	1	1	1	1	1	1	1	1	1	1	1	1	1	1	1	1
				Yucca_brevifolia	Asparagaceae_NC339	NC339	1	1	1	1	1	1	1	1	1	1	NA	1	1	2	1	1	1	1	1	1	1	1	1	1	1	1	1	1	1	1	1	1	1	1	1	1	1	1	1	1	1	1	1
				Yucca_filamentosa	Asparagaceae_NC340	NC340	1	1	1	1	1	1	1	1	1	1	NA	1	1	2	1	1	1	1	1	1	1	1	1	1	1	1	1	1	1	1	1	1	1	1	1	1	1	1	1	1	1	1	1
			Beschorneria	Beschorneria_septentrionalis	Asparagaceae_NC317	NC317	1	1	1	1	1	1	1	1	1	1	1	1	1	2	1	1	1	1	1	1	1	1	1	1	1	1	1	1	1	1	1	1	1	1	1	1	1	1	1	1	1	1	1
			Manfreda	Manfreda_virginica	Asparagaceae_NC329	NC329	1	1	1	1	1	1	1	1	1	1	1	1	1	2	1	1	1	1	1	1	1	1	1	1	1	1	1	1	1	1	1	1	1	1	1	1	1	1	1	1	1	1	1
			Agave	Agave_attenuata	Asparagaceae_NC308	NC308	1	1	1	1	1	1	1	1	1	1	1	1	1	2	1	1	1	1	1	1	1	1	1	1	1	1	1	1	1	1	1	1	1	1	1	1	1	1	1	1	1	1	1
			-	-	Asparagaceae_RL1063	RL1063	1	1	1	1	1	1	1	1	1	1	NA	1	1	2	1	1	1	1	1	1	1	1	1	1	1	1	1	1	1	1	1	1	1	1	1	1	1	1	1	1	1	1	1
			Polianthes	Polianthes_sp.	Asparagaceae_NC333	NC333	1	1	1	1	1	1	1	1	1	1	1	1	1	2	1	1	1	1	1	1	1	1	1	1	1	1	1	1	1	1	1	1	1	1	1	1	1	1	1	1	1	1	1
			-	-	Asparagaceae_RL0181	RL0181	1	1	1	1	1	1	1	1	1	1	NA	1	1	2	1	1	1	1	1	1	1	1	1	1	1	1	1	1	1	1	1	1	1	1	1	1	1	1	1	1	1	1	1
			Agave	Agave_americana	Asparagaceae_NC307	NC307	1	1	1	1	1	1	1	1	1	1	1	1	1	1	1	1	1	1	1	1	1	1	1	NA	1	1	1	1	1	1	1	1	1	1	1	1	1	1	1	1	1	1	1
		Orchidaceae	Neuwiedia	Neuwiedia_zollingeri	Orchidaceae_NC1847	NC1847	1	1	1	1	1	1	1	NA	1	1	1	1	1	2	1	1	1	NA	1	1	1	1	1	1	1	1	1	1	1	1	1	1	1	1	1	1	1	1	1	1	1	1	1
			Apostasia	Apostasia_odorata	Orchidaceae_NC1760	NC1760	1	1	1	1	1	1	1	1	1	1	1	1	1	2	1	1	1	NA	1	1	1	1	1	1	1	1	1	1	1	1	1	1	1	1	1	1	1	1	1	1	1	1	1
				Apostasia_wallichii	Orchidaceae_NC1761	NC1761	1	1	1	1	1	1	1	1	1	1	1	1	NA	2	NA	NA	NA	NA	NA	NA	NA	NA	1	1	1	1	1	1	1	1	1	1	1	1	1	1	1	1	1	1	1	1	1
			Vanilla	Vanilla_aphylla	Orchidaceae_NC1866	NC1866	NA	1	1	1	NA	1	1	1	1	1	1	1	NA	NA	NA	NA	NA	NA	NA	NA	NA	NA	1	1	NA	1	1	1	1	1	1	1	1	1	1	1	1	1	NA	1	1	1	1
				Vanilla_pompona	Orchidaceae_NC1868	NC1868	1	1	1	1	1	1	1	1	1	1	1	1	NA	NA	NA	NA	NA	NA	NA	NA	NA	NA	1	1	1	1	1	1	1	1	1	1	1	1	1	1	1	1	1	1	1	1	1
				Vanilla_planifolia	Orchidaceae_NC1867	NC1867	1	1	1	1	1	1	1	1	1	1	1	1	NA	NA	NA	NA	NA	NA	NA	NA	NA	NA	1	1	1	1	1	1	1	1	1	1	1	1	1	1	1	1	1	1	1	1	1
			Cypripedium	Cypripedium_japonicum	Orchidaceae_NC1788	NC1788	1	1	1	1	1	1	1	1	1	1	1	NA	1	2	1	1	1	1	1	1	1	1	1	1	1	1	1	1	1	1	1	1	1	1	1	1	1	1	1	1	1	1	1
				Cypripedium_formosanum	Orchidaceae_NC1787	NC1787	1	1	1	1	1	1	1	1	1	1	1	1	1	2	1	1	1	1	1	1	1	1	1	1	1	1	1	1	1	1	1	1	1	1	1	1	1	1	1	1	1	1	1
			Phragmipedium	Phragmipedium_longifolium	Orchidaceae_NC1859	NC1859	1	1	1	1	1	1	1	1	1	1	1	1	NA	NA	NA	NA	NA	NA	NA	NA	NA	NA	1	1	1	1	1	1	1	1	1	1	1	1	1	1	1	1	1	1	1	1	1
			Paphiopedilum	Paphiopedilum_armeniacum	Orchidaceae_NC1851	NC1851	1	1	1	1	1	1	1	1	1	1	1	1	NA	NA	NA	NA	NA	NA	NA	NA	NA	NA	1	1	1	1	1	1	2	1	1	1	1	1	1	1	1	1	1	1	1	1	1
				Paphiopedilum_niveum	Orchidaceae_NC1853	NC1853	1	1	1	1	1	1	1	1	1	1	NA	1	NA	NA	NA	NA	NA	NA	NA	NA	NA	NA	1	1	1	1	1	1	1	1	1	1	1	1	1	1	1	1	1	1	1	1	1
				Paphiopedilum_dianthum	Orchidaceae_NC1852	NC1852	1	1	1	1	1	1	1	1	NA	1	1	1	NA	NA	NA	NA	NA	NA	NA	NA	NA	NA	1	1	1	1	1	1	2	1	1	1	1	1	1	1	1	1	1	1	1	1	1
			Platanthera	Platanthera_japonica	Orchidaceae_NC1860	NC1860	1	1	1	1	1	1	1	NA	1	1	1	1	NA	2	NA	NA	1	NA	1	NA	1	NA	1	1	1	1	1	1	1	1	1	1	1	1	1	1	1	1	1	1	1	1	1
			Habenaria	Habenaria_pantlingiana	Orchidaceae_NC1837	NC1837	1	1	1	1	1	1	1	1	1	1	1	1	1	2	1	1	1	1	1	1	1	1	1	1	1	1	1	1	1	1	1	1	1	1	1	1	1	1	1	1	1	1	1
				Habenaria_radiata	Orchidaceae_NC1838	NC1838	1	1	1	1	1	1	1	1	1	1	1	1	1	2	1	1	1	1	1	1	1	1	1	1	1	1	1	1	1	1	1	1	1	1	1	1	1	1	1	1	1	1	1
			Goodyera	Goodyera_fumata	Orchidaceae_NC1833	NC1833	1	1	1	1	1	1	1	1	1	1	1	1	1	2	1	1	1	1	1	1	1	1	1	1	1	1	1	1	1	1	1	1	1	1	1	1	1	1	1	1	1	1	1
				Goodyera_schlechtendaliana	Orchidaceae_NC1835	NC1835	1	1	1	1	1	1	1	1	1	1	1	1	1	2	1	1	1	1	1	1	1	1	1	NA	1	1	1	1	1	1	1	1	NA	1	1	1	1	1	1	1	1	1	1
				Goodyera_procera	Orchidaceae_NC1834	NC1834	1	1	1	1	1	1	1	1	1	1	1	1	1	2	1	1	1	1	1	1	1	1	1	NA	1	1	1	1	1	1	1	1	1	1	1	1	1	NA	1	1	1	1	1
			-	-	Orchidaceae_RL0637	RL0637	1	1	1	1	1	1	1	1	1	1	NA	1	NA	2	1	NA	1	NA	NA	NA	1	NA	1	1	1	1	1	1	1	1	1	1	1	1	1	1	1	1	1	1	1	1	1
				-	Orchidaceae_RL1041	RL1041	1	1	1	1	1	1	1	1	1	1	NA	1	1	2	1	1	1	1	1	1	1	1	1	1	1	1	1	1	1	1	1	1	1	1	1	1	1	1	1	1	1	1	1
			Goodyera	Goodyera_velutina	Orchidaceae_NC1836	NC1836	1	1	1	1	1	1	1	1	NA	1	1	1	1	2	1	NA	1	1	1	1	1	1	1	NA	1	1	1	1	1	NA	1	1	NA	1	1	1	1	1	1	1	1	1	1
			Anoectochilus	Anoectochilus_emeiensis	Orchidaceae_NC1757	NC1757	1	1	1	1	1	1	1	1	1	1	1	1	1	2	1	1	1	1	1	1	1	1	1	1	1	1	1	1	1	1	1	1	1	1	1	1	1	1	1	1	1	1	1
			Ludisia	Ludisia_discolor	Orchidaceae_NC1840	NC1840	1	1	1	1	1	1	1	1	1	1	1	1	1	2	1	1	1	1	1	1	1	1	1	1	1	1	1	1	1	1	1	1	NA	1	1	1	1	1	1	1	1	1	1
			Epipactis	Epipactis_mairei	Orchidaceae_NC1825	NC1825	1	1	1	1	1	1	1	1	1	1	1	1	1	2	1	1	1	NA	1	NA	1	1	1	1	1	1	1	1	1	1	1	1	1	1	1	1	1	1	1	1	1	1	1
				Epipactis_veratrifolia	Orchidaceae_NC1826	NC1826	1	1	1	1	1	1	1	1	1	1	1	1	1	2	1	1	1	1	1	1	1	NA	1	1	1	1	1	1	1	1	1	1	1	1	1	1	1	1	1	1	1	1	1
			Cephalanthera	Cephalanthera_humilis	Orchidaceae_NC1767	NC1767	1	1	1	1	1	1	1	1	NA	1	1	1	NA	NA	NA	NA	1	NA	NA	1	1	NA	1	1	1	1	1	1	1	1	1	1	1	1	1	1	1	1	1	1	NA	1	1
				Cephalanthera_longifolia	Orchidaceae_NC1768	NC1768	1	1	1	1	1	1	1	1	1	1	1	1	1	2	1	1	1	1	1	1	1	1	1	1	1	1	1	1	1	1	1	1	1	1	1	1	1	1	1	1	1	1	1
			Neottia	Neottia_ovata	Orchidaceae_NC1845	NC1845	1	1	1	1	1	1	1	1	1	1	1	1	1	2	1	1	1	1	1	1	1	1	1	1	1	1	1	1	1	1	1	1	1	1	1	1	1	1	1	1	1	1	1
			Listera	Listera_fugongensis	Orchidaceae_NC1839	NC1839	1	1	1	1	1	1	1	1	1	1	1	1	1	2	1	1	1	1	1	1	1	1	1	1	1	1	1	1	1	1	1	1	1	1	1	1	1	1	1	1	1	1	1
			Neottia	Neottia_pinetorum	Orchidaceae_NC1846	NC1846	1	1	1	1	1	1	1	1	1	1	1	1	1	2	1	1	1	1	1	1	1	NA	1	1	1	1	1	1	1	1	1	1	1	1	1	1	1	1	1	1	1	1	1
			Elleanthus	Elleanthus_sodiroi	Orchidaceae_NC1824	NC1824	1	1	1	1	1	1	1	1	1	1	1	1	1	2	1	1	1	1	1	1	1	1	1	1	1	1	1	1	1	1	1	1	1	1	1	1	1	1	1	1	1	1	1
			Sobralia	Sobralia_callosa	Orchidaceae_NC1864	NC1864	1	1	1	1	1	1	1	1	1	1	1	1	1	2	1	1	1	1	1	1	1	1	1	1	1	1	1	1	1	1	1	1	1	1	1	1	1	1	1	1	1	1	1
				Sobralia_aff.	Orchidaceae_NC1863	NC1863	1	1	1	1	1	1	1	1	1	1	1	1	1	2	1	1	1	1	1	1	1	1	1	1	1	1	1	1	1	1	1	1	1	1	1	1	1	1	1	1	1	1	1
			-	-	Orchidaceae_RL0304	RL0304	1	1	1	1	1	1	1	1	1	1	NA	1	1	2	1	1	1	1	1	1	1	1	1	1	1	1	1	1	1	1	1	1	1	1	1	1	1	1	1	1	1	1	1
			Bletilla	Bletilla_ochracea	Orchidaceae_NC1762	NC1762	1	1	1	1	1	1	1	1	1	1	1	1	NA	NA	NA	NA	1	NA	NA	NA	1	NA	1	1	1	1	1	1	1	1	1	1	1	1	1	1	1	1	1	1	1	1	1
			Pleione	Pleione_bulbocodioides	Orchidaceae_NC1861	NC1861	1	1	1	1	1	1	1	1	1	1	1	1	1	2	1	1	1	1	1	1	1	1	1	1	1	1	1	1	1	1	1	1	1	1	1	1	1	1	1	1	1	1	1
			Dendrobium	Dendrobium_chrysotoxum	Orchidaceae_NC1795	NC1795	1	1	1	1	1	1	1	1	1	1	1	1	NA	NA	NA	NA	NA	NA	NA	NA	NA	NA	1	1	1	1	1	1	1	1	1	1	1	1	1	1	1	1	1	1	1	1	1
			-	-	Orchidaceae_RL0662	RL0662	1	1	1	1	1	1	1	1	1	1	NA	1	1	2	1	1	1	1	1	1	1	1	1	1	1	1	1	1	1	1	1	1	1	1	1	1	1	1	1	1	1	1	1
				-	Orchidaceae_RL0508	RL0508	1	1	1	1	1	1	1	1	1	1	NA	1	1	2	1	1	1	1	1	1	1	1	1	1	1	1	1	1	1	1	1	1	1	1	1	1	1	1	1	1	1	1	1
				-	Orchidaceae_RL0858	RL0858	1	1	1	1	1	1	1	1	1	1	NA	NA	1	2	1	1	1	1	1	1	1	1	1	1	1	1	1	1	1	1	1	1	1	1	1	1	1	1	1	1	1	1	1
			Calanthe	Calanthe_davidii	Orchidaceae_NC1763	NC1763	1	1	1	1	1	1	1	1	1	1	1	1	NA	2	NA	NA	1	NA	1	NA	1	NA	1	1	1	1	1	1	1	1	1	1	1	1	1	1	1	1	1	1	1	1	1
				Calanthe_triplicata	Orchidaceae_NC1764	NC1764	1	1	1	1	1	1	1	1	1	1	1	1	1	2	1	1	1	NA	1	1	1	1	1	1	1	1	1	1	1	1	1	1	1	1	1	1	1	1	1	1	1	1	1
			Masdevallia	Masdevallia_picturata	Orchidaceae_NC1842	NC1842	1	1	1	1	1	1	1	1	1	1	1	1	1	2	1	1	1	1	1	1	1	1	1	1	1	1	1	1	1	1	1	1	1	1	1	1	1	1	1	1	1	1	1
				Masdevallia_coccinea	Orchidaceae_NC1841	NC1841	1	1	1	1	1	1	1	1	1	1	1	1	1	2	1	1	1	1	1	1	1	1	1	1	1	1	1	1	1	1	1	1	1	1	1	1	1	1	1	1	1	1	1
			Cattleya	Cattleya_liliputana	Orchidaceae_NC1766	NC1766	1	1	1	1	1	1	1	1	1	1	1	1	NA	NA	NA	NA	1	NA	NA	NA	NA	NA	1	1	1	1	1	1	1	1	1	1	1	1	1	1	1	1	1	1	1	1	1
				Cattleya_crispata	Orchidaceae_NC1765	NC1765	1	1	1	1	1	1	1	1	1	1	1	1	NA	NA	NA	NA	1	NA	NA	NA	NA	NA	1	1	1	1	1	1	1	1	1	1	1	1	1	1	1	1	1	1	1	1	1
			Cremastra	Cremastra_appendiculata	Orchidaceae_NC1776	NC1776	1	1	1	1	1	1	1	1	1	1	1	1	NA	2	NA	NA	NA	NA	NA	NA	NA	NA	1	1	1	1	1	1	1	1	1	1	1	1	1	1	1	1	1	1	1	1	1
			Corallorhiza	Corallorhiza_striata	Orchidaceae_NC1773	NC1773	1	1	1	1	1	1	1	NA	NA	1	1	1	NA	NA	NA	NA	NA	NA	NA	NA	NA	NA	NA	NA	NA	NA	1	NA	NA	1	1	NA	NA	NA	NA	NA	NA	1	NA	NA	1	NA	1
				Corallorhiza_trifida	Orchidaceae_NC1774	NC1774	1	1	1	1	1	1	1	1	1	1	1	1	NA	NA	NA	NA	NA	NA	NA	NA	NA	NA	1	1	1	1	1	1	1	1	1	1	1	1	1	1	1	1	1	1	1	1	1
				Corallorhiza_wisteriana	Orchidaceae_NC1775	NC1775	1	1	1	1	1	1	1	1	1	1	1	1	NA	NA	NA	NA	NA	NA	NA	NA	NA	NA	1	1	1	1	1	1	1	1	1	1	1	1	1	1	1	1	1	1	1	1	NA
				Corallorhiza_odontorhiza	Orchidaceae_NC1772	NC1772	1	1	1	1	1	1	1	1	1	1	1	1	NA	NA	NA	NA	NA	NA	NA	NA	NA	NA	1	1	1	1	1	1	1	1	1	1	1	1	1	1	1	1	1	1	1	1	NA
				Corallorhiza_bulbosa	Orchidaceae_NC1769	NC1769	1	1	1	1	1	1	1	1	1	1	1	1	NA	NA	NA	NA	NA	NA	NA	NA	1	NA	1	1	1	1	1	1	1	1	1	1	1	1	1	1	1	1	1	1	1	1	NA
				Corallorhiza_macrantha	Orchidaceae_NC1770	NC1770	1	1	1	1	1	1	1	1	1	1	1	1	NA	NA	NA	NA	NA	NA	NA	NA	NA	NA	1	1	1	1	1	1	1	NA	1	1	1	1	1	1	1	1	1	1	1	1	NA
				Corallorhiza_mertensiana	Orchidaceae_NC1771	NC1771	1	1	1	1	1	1	1	NA	1	1	1	1	NA	NA	NA	NA	NA	NA	NA	NA	NA	NA	1	1	1	1	1	1	1	1	1	NA	NA	NA	NA	1	NA	1	1	1	1	1	NA
			Phalaenopsis	Phalaenopsis_pulcherrima	Orchidaceae_NC1858	NC1858	NA	1	1	1	1	1	1	1	1	1	1	1	NA	NA	NA	NA	NA	NA	NA	NA	NA	NA	1	1	1	1	1	1	1	1	1	1	1	1	1	1	1	1	1	1	1	1	1
				Phalaenopsis_equestris	Orchidaceae_NC1856	NC1856	1	1	1	1	1	1	1	1	1	1	1	1	NA	NA	NA	NA	NA	NA	NA	NA	NA	NA	1	1	1	1	1	1	1	1	1	1	1	1	1	1	1	1	1	1	1	1	1
				Phalaenopsis_aphrodite	Orchidaceae_NC1855	NC1855	1	1	1	1	1	1	1	1	1	1	1	1	NA	NA	NA	NA	NA	NA	NA	NA	NA	NA	1	1	1	1	NA	1	1	NA	1	1	1	1	1	1	1	1	1	1	1	1	1
				Phalaenopsis_hybrid	Orchidaceae_NC1857	NC1857	1	1	1	1	1	1	1	1	1	1	1	1	NA	2	NA	NA	NA	NA	NA	NA	NA	NA	1	1	1	1	1	1	1	1	1	1	NA	1	1	1	1	1	1	1	1	1	1
			Thrixspermum	Thrixspermum_japonicum	Orchidaceae_NC1865	NC1865	1	1	1	1	1	1	1	1	1	1	1	1	NA	NA	NA	NA	NA	NA	NA	NA	NA	NA	1	1	1	1	1	1	1	1	1	1	1	1	1	1	1	1	1	1	1	1	1
			Pelatantheria	Pelatantheria_scolopendrifolia	Orchidaceae_NC1854	NC1854	1	1	1	1	1	1	1	1	1	1	1	1	NA	NA	NA	NA	NA	NA	NA	NA	NA	NA	1	1	1	1	1	1	1	1	1	1	1	1	1	1	1	1	1	1	1	1	1
			Gastrochilus	Gastrochilus_japonicus	Orchidaceae_NC1832	NC1832	1	1	1	1	1	1	1	1	1	1	1	1	NA	NA	NA	NA	NA	NA	NA	NA	NA	NA	1	1	1	1	1	1	1	1	1	1	1	1	1	1	1	1	1	1	1	1	1
				Gastrochilus_fuscopunctatus	Orchidaceae_NC1831	NC1831	1	1	1	1	1	1	1	1	1	1	1	1	NA	NA	NA	NA	NA	NA	NA	NA	NA	NA	1	1	1	1	1	1	1	1	1	1	1	1	1	1	1	1	1	1	1	1	1
			-	-	Orchidaceae_RL0413	RL0413	1	1	1	1	1	1	1	1	1	1	NA	1	NA	NA	1	NA	1	NA	NA	NA	1	NA	1	1	1	1	1	1	1	1	1	1	1	1	1	1	1	1	1	1	1	1	1
				-	Orchidaceae_RL0443	RL0443	1	1	1	1	1	1	1	1	1	1	NA	1	NA	2	1	NA	NA	NA	NA	NA	1	NA	1	1	1	1	1	1	1	1	1	1	1	1	1	1	1	1	1	1	1	1	1
			Neofinetia	Neofinetia_falcata	Orchidaceae_NC1843	NC1843	1	1	1	1	1	1	1	NA	1	1	1	1	NA	NA	NA	NA	NA	NA	NA	NA	NA	NA	1	1	1	1	1	1	1	1	1	1	1	1	1	1	1	1	1	1	1	1	1
				Neofinetia_richardsiana	Orchidaceae_NC1844	NC1844	1	1	1	1	1	1	1	NA	1	1	1	1	NA	NA	NA	NA	NA	NA	NA	NA	NA	NA	1	1	1	1	1	1	1	1	1	1	1	1	1	1	1	1	1	1	1	1	1
			Eulophia	Eulophia_zollingeri	Orchidaceae_NC1830	NC1830	1	1	1	1	1	1	1	1	1	1	1	1	NA	NA	NA	NA	NA	NA	NA	NA	NA	NA	1	1	1	1	1	1	1	1	1	1	1	1	1	1	1	1	1	1	1	1	1
			Erycina	Erycina_pusilla	Orchidaceae_NC1829	NC1829	1	1	1	1	1	1	1	1	1	1	1	1	NA	NA	NA	NA	NA	NA	NA	NA	NA	NA	1	1	1	1	1	1	1	1	1	1	1	1	1	1	1	1	1	1	1	1	1
			Oncidium	Oncidium_hybrid	Orchidaceae_NC1849	NC1849	1	1	1	1	1	1	1	1	1	1	1	1	NA	NA	NA	NA	1	NA	NA	NA	NA	NA	1	1	1	1	1	1	1	1	1	1	1	1	1	1	1	1	1	1	1	1	1
				Oncidium_sphacelatum	Orchidaceae_NC1850	NC1850	1	1	1	1	1	1	1	1	1	1	1	1	NA	NA	NA	NA	1	NA	NA	NA	NA	NA	1	1	1	1	1	1	1	1	1	1	1	1	1	1	1	1	1	1	1	1	1
			Cymbidium	Cymbidium_mannii	Orchidaceae_NC1783	NC1783	1	1	1	1	1	1	1	1	1	1	1	1	NA	NA	NA	NA	1	NA	NA	NA	1	NA	1	1	1	1	1	1	1	1	1	1	1	1	1	1	1	1	1	1	1	1	1
			-	-	Orchidaceae_RL0411	RL0411	NA	1	1	1	1	1	1	1	1	1	NA	NA	1	2	1	1	NA	1	1	1	1	1	1	1	1	1	1	1	1	1	1	1	1	1	1	1	1	1	1	1	1	1	1
			Cymbidium	Cymbidium_aloifolium	Orchidaceae_NC1777	NC1777	1	1	1	1	1	1	1	1	1	1	1	1	NA	NA	NA	NA	1	NA	NA	NA	1	NA	1	1	1	1	1	1	1	1	1	1	1	1	1	1	1	1	1	1	1	1	1
				Cymbidium_tracyanum	Orchidaceae_NC1786	NC1786	1	1	1	1	1	1	1	1	1	1	1	1	NA	NA	NA	NA	1	NA	NA	NA	1	NA	1	1	1	1	1	1	1	1	1	1	1	1	1	1	1	1	1	1	1	1	1
				Cymbidium_macrorhizon	Orchidaceae_NC1782	NC1782	1	1	1	1	1	1	1	1	1	1	1	1	NA	NA	1	NA	NA	NA	NA	NA	NA	NA	1	1	1	1	1	1	1	1	1	1	1	1	1	1	1	1	1	1	1	1	1
			-	-	Orchidaceae_RL0548	RL0548	1	1	1	1	1	1	1	1	1	1	NA	1	NA	2	1	1	1	1	NA	1	NA	1	1	1	1	1	1	1	1	1	1	1	1	1	1	1	1	1	1	1	1	1	1
			Cymbidium	Cymbidium_lancifolium	Orchidaceae_NC1781	NC1781	1	1	1	1	1	1	1	1	1	1	1	1	NA	NA	1	NA	NA	NA	NA	NA	NA	NA	1	1	1	1	1	1	1	1	1	1	1	1	1	1	1	1	1	1	1	1	1
				Cymbidium_goeringii	Orchidaceae_NC1779	NC1779	1	1	1	1	1	1	1	1	1	1	1	1	NA	NA	NA	NA	1	NA	NA	NA	1	NA	1	1	1	1	1	1	1	1	1	NA	1	1	1	1	1	1	1	1	1	1	1
				Cymbidium_faberi	Orchidaceae_NC1778	NC1778	1	1	1	1	1	1	1	1	1	1	1	1	NA	NA	NA	NA	1	NA	NA	NA	1	NA	1	1	1	1	1	1	1	1	1	1	1	1	1	1	1	1	1	1	1	1	1
			-	-	Orchidaceae_RL0671	RL0671	1	1	1	1	1	1	1	1	1	1	NA	1	NA	2	1	1	1	1	NA	1	1	1	1	1	1	1	1	1	1	1	1	1	1	1	1	1	1	1	1	1	1	1	1
			Cymbidium	Cymbidium_sinense	Orchidaceae_NC1784	NC1784	1	1	1	1	1	1	1	1	1	1	1	1	NA	NA	NA	NA	1	NA	NA	NA	1	NA	1	1	1	1	1	1	1	1	1	1	1	1	1	1	1	1	1	1	1	1	1
				Cymbidium_kanran	Orchidaceae_NC1780	NC1780	1	1	1	1	1	1	1	1	1	1	1	1	NA	NA	1	NA	1	NA	NA	1	1	NA	1	1	1	1	1	1	1	1	1	1	1	1	1	1	1	1	1	1	1	1	1
				Cymbidium_tortisepalum	Orchidaceae_NC1785	NC1785	1	1	1	1	1	1	1	1	1	1	1	1	NA	NA	NA	NA	1	NA	NA	NA	1	NA	1	1	1	1	1	1	1	1	1	1	1	1	1	1	1	1	1	1	1	1	1
			Oberonia	Oberonia_japonica	Orchidaceae_NC1848	NC1848	1	1	1	1	1	1	1	1	1	1	1	1	NA	NA	NA	NA	NA	NA	NA	NA	NA	NA	1	1	1	1	1	1	1	1	1	1	1	1	1	1	1	1	1	1	1	1	1
			Dendrobium	Dendrobium_salaccense	Orchidaceae_NC1818	NC1818	1	1	1	1	1	1	1	1	1	1	1	1	NA	2	NA	NA	NA	NA	NA	NA	NA	NA	1	1	1	1	1	1	1	1	1	1	1	1	1	1	1	1	1	1	1	1	1
			-	-	Orchidaceae_RL1067	RL1067	1	1	1	1	1	1	1	1	1	1	NA	1	NA	2	NA	1	1	NA	1	NA	1	NA	1	1	1	1	1	1	1	1	1	1	1	1	1	1	1	1	1	1	1	1	1
			Dendrobium	Dendrobium_ellipsophyllum	Orchidaceae_NC1799	NC1799	1	1	1	1	1	1	1	1	1	1	1	1	NA	2	NA	NA	NA	NA	NA	NA	NA	NA	1	1	1	1	1	1	1	1	1	1	1	1	1	1	1	1	1	1	1	1	1
			Anoectochilus	Anoectochilus_roxburghii	Orchidaceae_NC1758	NC1758	1	1	1	1	1	1	1	1	1	1	1	1	1	2	1	1	1	1	1	1	1	1	1	1	1	1	1	1	1	1	1	1	1	1	1	1	1	1	1	1	1	1	1
			Dendrobium	Dendrobium_strongylanthum	Orchidaceae_NC1820	NC1820	1	1	1	1	1	1	1	1	1	1	1	1	NA	2	NA	NA	NA	NA	NA	NA	NA	NA	1	1	1	1	1	1	1	1	1	1	1	1	1	1	1	1	1	1	1	1	1
				Dendrobium_jenkinsii	Orchidaceae_NC1808	NC1808	1	1	1	1	1	1	1	1	1	1	1	1	NA	2	NA	NA	NA	NA	NA	NA	NA	NA	1	1	1	1	1	1	1	1	1	1	1	1	1	1	1	1	1	1	1	1	1
				Dendrobium_exile	Orchidaceae_NC1800	NC1800	1	1	1	1	1	1	1	1	1	1	1	1	NA	2	NA	NA	NA	NA	NA	NA	NA	NA	1	1	1	1	1	1	1	1	1	1	1	1	1	1	1	1	1	1	1	1	1
				Dendrobium_spatella	Orchidaceae_NC1819	NC1819	1	1	1	1	1	1	1	1	1	1	1	1	NA	2	NA	NA	NA	NA	NA	NA	NA	NA	1	1	1	1	1	1	1	1	1	1	1	1	1	1	1	1	1	1	1	1	1
				Dendrobium_parciflorum	Orchidaceae_NC1814	NC1814	1	1	1	1	1	1	1	1	1	1	1	1	NA	2	NA	NA	NA	NA	NA	NA	NA	NA	1	1	1	1	1	1	1	1	1	1	1	1	1	1	1	1	1	1	1	1	1
			-	-	Orchidaceae_RL0360	RL0360	1	1	1	1	1	1	1	1	1	1	NA	1	NA	2	NA	1	1	NA	1	NA	1	NA	1	1	1	1	1	1	1	1	1	1	1	1	1	1	1	1	1	1	1	1	1
			Dendrobium	Dendrobium_denneanum	Orchidaceae_NC1797	NC1797	1	1	1	1	1	1	1	1	1	1	1	1	NA	2	NA	NA	NA	NA	NA	NA	NA	NA	1	1	1	1	1	1	1	1	1	1	1	1	1	1	1	1	1	1	1	1	1
				Dendrobium_fimbriatum	Orchidaceae_NC1803	NC1803	1	1	1	1	1	1	1	1	1	1	1	1	NA	2	NA	NA	NA	NA	NA	NA	NA	NA	1	1	1	1	1	1	1	1	1	1	1	1	1	1	1	1	1	1	1	1	1
			-	-	Orchidaceae_RL0400	RL0400	NA	1	1	1	1	1	1	1	1	1	NA	NA	1	2	1	1	1	1	1	1	1	1	1	1	1	1	1	1	1	1	1	1	1	1	1	1	1	1	1	1	1	1	1
			Dendrobium	Dendrobium_henryi	Orchidaceae_NC1805	NC1805	1	1	1	1	1	1	1	1	1	1	1	1	NA	2	NA	NA	NA	NA	NA	NA	NA	NA	1	1	1	1	1	1	1	1	1	1	1	1	1	1	1	1	1	1	1	1	1
				Dendrobium_lohohense	Orchidaceae_NC1810	NC1810	1	1	1	1	1	1	1	1	1	1	1	1	NA	2	NA	NA	NA	NA	NA	NA	NA	NA	1	1	1	1	1	1	1	1	1	1	1	1	1	1	1	1	1	1	1	1	1
				Dendrobium_brymerianum	Orchidaceae_NC1791	NC1791	1	1	1	1	1	1	1	1	1	1	1	1	NA	2	NA	NA	NA	NA	NA	NA	NA	NA	1	1	1	1	1	1	1	1	1	1	1	1	1	1	1	1	1	1	1	1	1
				Dendrobium_crepidatum	Orchidaceae_NC1796	NC1796	1	1	1	1	1	1	1	1	1	1	1	1	NA	2	NA	NA	NA	NA	NA	NA	NA	NA	1	1	1	1	1	1	1	1	1	1	1	1	1	1	1	1	1	1	1	1	1
				Dendrobium_chrysanthum	Orchidaceae_NC1794	NC1794	1	1	1	1	1	1	1	1	1	1	1	1	NA	2	NA	NA	NA	NA	NA	NA	NA	NA	1	1	1	1	1	1	1	1	1	1	1	1	1	1	1	1	1	1	1	1	1
				Dendrobium_aphyllum	Orchidaceae_NC1790	NC1790	1	1	1	1	1	1	1	1	1	1	1	1	NA	2	NA	NA	NA	NA	NA	NA	NA	NA	1	1	1	1	1	1	1	1	1	1	1	1	1	1	1	1	1	1	1	1	1
				Dendrobium_loddigesii	Orchidaceae_NC1809	NC1809	1	1	1	1	1	1	1	1	NA	1	1	1	NA	2	NA	NA	NA	NA	NA	NA	NA	NA	1	1	1	1	1	1	1	1	1	1	1	1	1	1	1	1	1	1	1	1	1
				Dendrobium_parishii	Orchidaceae_NC1815	NC1815	1	1	1	1	1	1	1	1	1	1	1	1	NA	2	NA	NA	NA	NA	NA	NA	NA	NA	1	1	1	1	1	1	1	1	1	1	1	1	1	1	1	1	1	1	1	1	1
				Dendrobium_primulinum	Orchidaceae_NC1817	NC1817	1	1	1	1	1	1	1	1	1	1	1	1	NA	2	NA	NA	NA	NA	NA	NA	NA	NA	1	1	1	1	1	1	1	1	1	1	1	1	1	1	1	1	1	1	1	1	1
			-	-	Orchidaceae_RL0364	RL0364	1	1	1	1	1	1	1	1	1	1	NA	1	NA	2	NA	NA	1	NA	1	NA	1	NA	1	1	1	1	1	1	1	1	1	1	1	1	1	1	1	1	1	1	1	1	1
			Dendrobium	Dendrobium_gratiosissimum	Orchidaceae_NC1804	NC1804	1	1	1	1	1	1	1	1	1	1	1	1	NA	2	NA	NA	NA	NA	NA	NA	NA	NA	1	1	1	1	1	1	1	1	1	1	1	1	1	1	1	1	1	1	1	1	1
				Dendrobium_wardianum	Orchidaceae_NC1821	NC1821	1	1	1	1	1	1	1	1	NA	1	1	1	NA	2	NA	NA	NA	NA	NA	NA	NA	NA	1	1	1	1	1	1	1	1	1	1	1	1	1	1	1	1	1	1	1	1	1
			-	-	Orchidaceae_RL0401	RL0401	1	1	1	1	1	1	1	1	1	1	NA	1	NA	2	NA	NA	1	NA	NA	NA	1	NA	1	1	1	1	1	1	1	1	1	1	1	1	1	1	1	1	1	1	1	1	1
			Dendrobium	Dendrobium_devonianum	Orchidaceae_NC1798	NC1798	1	1	1	1	1	1	1	1	1	1	1	1	NA	2	NA	NA	NA	NA	NA	NA	NA	NA	1	1	1	1	1	1	1	1	1	1	1	1	1	1	1	1	1	1	1	1	1
			-	-	Orchidaceae_RL0399	RL0399	1	1	1	1	1	1	1	1	1	1	NA	1	NA	2	NA	NA	1	NA	1	NA	1	NA	1	1	1	1	1	1	1	1	1	1	1	1	1	1	1	1	1	1	1	1	1
			Dendrobium	Dendrobium_pendulum	Orchidaceae_NC1816	NC1816	1	1	1	1	1	1	1	1	1	1	1	1	NA	2	NA	NA	NA	NA	NA	NA	NA	NA	1	1	1	1	1	1	1	1	1	1	1	1	1	1	1	1	1	1	1	1	1
				Dendrobium_falconeri	Orchidaceae_NC1801	NC1801	1	1	1	1	1	1	1	1	1	1	1	1	NA	2	NA	NA	NA	NA	NA	NA	NA	NA	1	1	1	1	1	1	1	1	1	1	1	1	1	1	1	1	1	1	1	1	1
			-	-	Orchidaceae_RL0359	RL0359	1	1	1	1	1	1	1	1	1	1	NA	1	NA	2	1	1	1	1	1	1	1	1	1	1	1	1	1	1	1	1	1	1	1	1	1	1	1	1	1	1	1	1	1
			Dendrobium	Dendrobium_candidum	Orchidaceae_NC1792	NC1792	1	1	1	1	1	1	1	1	1	1	1	1	NA	2	NA	NA	NA	NA	NA	NA	NA	NA	1	1	1	1	1	1	1	1	1	1	1	1	1	1	1	1	1	1	1	1	1
				Dendrobium_catenatum	Orchidaceae_NC1793	NC1793	1	1	1	1	1	1	1	1	1	1	1	1	NA	2	NA	NA	1	NA	NA	NA	NA	NA	1	1	1	1	1	1	1	1	1	1	1	1	1	1	1	1	1	1	1	1	1
				Dendrobium_officinale	Orchidaceae_NC1813	NC1813	1	1	1	1	1	1	1	1	1	1	1	1	NA	2	NA	NA	NA	NA	NA	NA	NA	NA	1	1	1	1	1	1	1	1	1	1	1	1	1	1	1	1	1	1	1	1	1
			-	-	Orchidaceae_RL0402	RL0402	1	1	1	1	1	1	1	1	1	1	NA	1	NA	2	NA	NA	1	NA	1	NA	1	NA	1	1	1	1	1	1	1	1	1	1	1	1	1	1	1	1	1	1	1	1	1
			Dendrobium	Dendrobium_nobile	Orchidaceae_NC1812	NC1812	1	1	1	1	1	1	1	1	1	1	1	1	NA	2	NA	NA	NA	NA	NA	NA	NA	NA	1	1	1	1	1	1	1	1	1	1	1	1	1	1	1	1	1	1	1	1	1
				Dendrobium_hercoglossum	Orchidaceae_NC1806	NC1806	1	1	1	1	1	1	1	1	1	1	1	1	NA	2	NA	NA	NA	NA	NA	NA	NA	NA	1	1	1	1	1	1	1	1	1	1	1	1	1	1	1	1	1	1	1	1	1
				Dendrobium_huoshanense	Orchidaceae_NC1807	NC1807	1	1	1	1	1	1	1	1	1	1	1	1	NA	2	NA	NA	NA	NA	NA	NA	NA	NA	1	1	1	1	1	1	1	1	1	1	1	1	1	1	1	1	1	1	1	1	1
				Dendrobium_wilsonii	Orchidaceae_NC1822	NC1822	1	1	1	1	1	1	1	1	1	1	1	1	NA	2	NA	NA	NA	NA	NA	NA	NA	NA	1	1	1	1	1	1	1	1	1	1	1	1	1	1	1	1	1	1	1	1	1
				Dendrobium_moniliforme	Orchidaceae_NC1811	NC1811	1	1	1	1	1	1	1	1	1	1	1	1	NA	2	NA	NA	NA	NA	NA	NA	NA	NA	1	1	NA	1	1	1	1	1	1	1	1	1	2	1	1	1	1	1	1	1	1
				Dendrobium_xichouense	Orchidaceae_NC1823	NC1823	1	1	1	1	1	1	1	1	1	1	1	1	NA	2	NA	NA	NA	NA	NA	NA	NA	NA	1	1	1	1	1	1	1	1	1	1	1	1	1	1	1	1	1	1	1	1	1
				Dendrobium_fanjingshanense	Orchidaceae_NC1802	NC1802	1	1	1	1	1	1	1	1	1	1	1	1	NA	2	NA	NA	NA	NA	NA	NA	NA	NA	1	1	1	1	1	1	1	1	1	1	1	1	1	1	1	1	1	1	1	1	1
	Arecales	Arecaceae	Eugeissona	Eugeissona_tristis	Arecaceae_NC282	NC282	1	1	1	1	1	1	1	1	1	1	1	1	NA	2	1	1	1	NA	NA	1	1	1	1	1	1	1	1	1	1	1	1	1	1	1	1	1	1	1	1	1	1	1	1
			Eremospatha	Eremospatha_macrocarpa	Arecaceae_NC281	NC281	1	1	1	1	1	1	1	1	1	1	1	1	1	2	1	1	1	1	1	1	1	1	1	1	1	1	1	1	1	1	1	1	1	1	1	1	1	1	1	1	1	1	1
			-	-	Arecaceae_RL1034	RL1034	1	1	1	1	1	1	1	1	1	1	NA	1	1	2	1	1	1	1	1	1	1	1	1	1	1	1	1	1	1	1	1	1	1	1	1	1	1	1	1	1	1	1	1
			Salacca	Salacca_ramosiana	Arecaceae_NC294	NC294	1	1	1	1	1	1	1	1	1	1	1	1	1	2	1	1	1	1	1	1	1	1	1	1	1	1	1	1	1	1	1	1	1	1	1	1	1	1	1	1	1	1	1
			Metroxylon	Metroxylon_warburgii	Arecaceae_NC285	NC285	1	1	1	1	1	1	1	1	1	1	1	1	1	2	1	1	1	1	1	1	1	1	1	1	1	1	1	1	1	1	1	1	1	1	1	1	1	1	1	1	1	1	1
			Pigafetta	Pigafetta_elata	Arecaceae_NC289	NC289	1	1	1	1	1	1	1	1	1	1	1	1	1	2	1	1	1	1	1	1	1	1	1	1	1	1	1	1	1	1	1	1	1	1	1	1	1	1	1	1	1	1	1
			-	-	Arecaceae_RL1026	RL1026	1	1	1	1	1	1	1	1	1	1	NA	NA	1	2	1	1	1	1	1	1	1	1	1	1	1	1	1	1	1	1	1	1	1	1	1	1	1	1	1	1	1	1	1
				-	Arecaceae_RL1025	RL1025	NA	1	1	1	1	1	1	1	1	1	NA	NA	1	2	1	1	1	1	1	1	1	1	1	1	1	1	1	1	1	1	1	1	1	1	1	1	1	1	1	1	1	1	1
			Nypa	Nypa_fruticans	Arecaceae_NC286	NC286	1	1	1	1	1	1	1	1	NA	1	1	1	1	2	1	1	1	1	1	1	1	1	1	1	1	1	1	1	1	1	1	1	1	1	1	1	1	1	1	1	1	1	1
			Tahina	Tahina_spectabilis	Arecaceae_NC297	NC297	1	1	1	1	1	1	1	1	1	1	NA	1	1	1	1	1	1	1	1	1	1	1	1	1	1	1	1	1	1	1	1	1	1	1	1	1	1	1	1	1	1	1	1
			Chuniophoenix	Chuniophoenix_nana	Arecaceae_NC276	NC276	1	1	1	1	1	1	1	1	1	1	1	1	1	2	1	1	1	1	1	1	1	1	1	1	1	1	1	1	1	1	1	1	1	1	1	1	1	1	1	1	1	1	1
			-	-	Arecaceae_RL1058	RL1058	NA	1	1	1	1	1	1	1	1	1	NA	NA	1	2	1	1	1	1	1	1	1	1	1	1	1	1	1	1	1	1	1	1	1	1	1	1	1	1	1	1	1	1	1
				-	Arecaceae_RL1014	RL1014	1	1	1	1	1	1	1	1	1	1	NA	1	1	2	1	1	1	1	1	1	1	1	1	1	1	1	1	1	1	1	1	1	1	1	1	1	1	1	1	1	1	1	1
				-	Arecaceae_RL0179	RL0179	NA	1	1	1	1	1	1	1	1	1	NA	NA	1	2	1	1	1	1	1	1	1	1	1	1	1	1	1	1	1	1	1	1	1	1	1	1	1	1	1	1	1	1	1
			Caryota	Caryota_mitis	Arecaceae_NC274	NC274	1	1	1	1	1	1	1	1	1	1	1	1	1	2	1	1	1	1	1	1	1	1	1	1	1	1	1	1	1	1	1	1	1	1	1	1	1	1	1	1	1	1	1
			Arenga	Arenga_caudata	Arecaceae_NC270	NC270	1	1	1	1	1	1	1	1	1	1	1	1	1	2	1	1	1	1	1	1	1	1	1	1	1	1	1	1	1	1	1	1	1	1	1	1	1	1	1	1	1	1	1
			-	-	Arecaceae_RL1059	RL1059	NA	1	1	1	1	1	1	1	1	1	NA	NA	1	2	1	1	1	1	1	1	1	1	1	1	1	1	1	1	1	1	1	1	1	1	1	1	1	1	1	1	1	1	1
			Wallichia	Wallichia_densiflora	Arecaceae_NC300	NC300	1	1	1	1	1	1	1	1	1	1	1	1	1	2	1	1	1	1	1	1	1	1	1	1	1	1	1	1	1	1	1	1	1	1	1	1	1	1	1	1	1	1	1
			-	-	Arecaceae_RL1027	RL1027	NA	1	1	1	1	1	1	1	1	1	NA	NA	1	2	1	1	1	1	1	1	1	1	1	1	1	1	1	1	1	1	1	1	1	1	1	1	1	1	1	1	1	1	1
			Corypha	Corypha_lecomtei	Arecaceae_NC279	NC279	1	1	1	1	1	1	1	1	1	1	1	1	1	2	1	1	1	1	1	1	1	1	1	1	1	1	1	1	1	1	1	1	1	1	1	1	1	1	1	1	1	1	1
			Bismarckia	Bismarckia_nobilis	Arecaceae_NC271	NC271	1	1	1	1	1	1	1	1	1	1	1	1	1	2	1	1	1	1	1	1	1	1	1	1	1	1	1	1	1	1	1	1	1	1	1	1	1	1	1	1	1	1	1
			Borassodendron	Borassodendron_machadonis	Arecaceae_NC272	NC272	1	1	1	1	1	1	1	1	1	1	1	1	1	2	1	1	1	1	1	1	1	1	1	1	1	1	1	1	1	1	1	1	1	1	1	1	1	1	1	1	1	1	1
			Lodoicea	Lodoicea_maldivica	Arecaceae_NC284	NC284	1	1	1	1	1	1	1	1	1	1	1	1	1	2	1	1	1	1	1	1	1	1	1	1	1	1	1	1	1	1	1	1	1	1	1	1	1	1	1	1	1	1	1
			Sabal	Sabal_domingensis	Arecaceae_NC293	NC293	1	1	1	1	1	1	1	1	1	1	1	1	1	2	1	1	1	1	1	1	1	1	1	1	1	1	1	1	1	1	1	1	1	1	1	1	1	1	1	1	1	1	1
			Trithrinax	Trithrinax_brasiliensis	Arecaceae_NC298	NC298	1	1	1	1	1	1	1	1	1	1	1	1	1	2	1	1	1	1	1	1	1	1	1	1	1	1	1	1	1	1	1	1	1	1	1	1	1	1	1	1	1	1	1
			Leucothrinax	Leucothrinax_morrisii	Arecaceae_NC283	NC283	1	1	1	1	1	1	1	1	1	1	1	1	1	2	1	1	1	1	1	1	1	1	1	1	1	1	1	1	1	1	1	1	1	1	1	1	1	1	1	1	1	1	1
			-	-	Arecaceae_RL0136	RL0136	1	1	1	1	1	1	1	1	1	1	NA	NA	1	2	1	1	1	1	1	1	1	1	1	1	1	1	1	1	1	1	1	1	1	1	1	1	1	1	1	1	1	1	1
			Phoenix	Phoenix_dactylifera	Arecaceae_NC287	NC287	1	1	1	1	1	1	1	1	1	1	1	1	1	2	1	1	1	1	1	1	1	1	1	2	2	1	1	1	1	1	1	1	1	1	1	1	1	1	2	1	1	1	1
			Colpothrinax	Colpothrinax_cookii	Arecaceae_NC278	NC278	1	1	1	1	1	1	1	1	1	1	1	1	1	2	1	1	1	1	1	1	1	1	1	1	1	1	1	1	1	1	1	1	1	1	1	1	1	1	1	1	1	1	1
			Pritchardia	Pritchardia_thurstonii	Arecaceae_NC291	NC291	1	1	1	1	1	1	1	1	1	1	1	1	1	2	1	1	1	1	1	1	1	1	1	1	1	1	1	1	1	1	1	1	1	1	1	1	1	1	1	1	1	1	1
			Washingtonia	Washingtonia_robusta	Arecaceae_NC301	NC301	1	1	1	1	1	1	1	1	1	1	1	1	1	2	1	1	1	1	1	1	1	1	1	1	1	1	1	1	1	1	1	1	1	1	1	1	1	1	1	1	1	1	1
			Brahea	Brahea_brandegeei	Arecaceae_NC273	NC273	1	1	1	1	1	1	1	1	1	1	1	1	1	2	1	1	1	1	1	1	1	1	1	1	1	1	1	1	1	1	1	1	1	1	1	1	1	1	1	1	1	1	1
			-	-	Arecaceae_RL0045	RL0045	NA	1	1	1	1	1	1	1	1	1	NA	NA	1	2	1	1	1	1	1	1	1	1	1	1	1	1	1	1	1	1	1	1	1	1	1	1	1	NA	1	1	1	1	1
			Chamaerops	Chamaerops_humilis	Arecaceae_NC275	NC275	1	1	1	1	1	1	1	1	1	1	1	1	1	2	1	1	1	1	1	1	1	1	1	1	1	1	1	1	1	1	1	1	1	1	1	1	1	1	1	1	1	1	1
			-	-	Arecaceae_RL0154	RL0154	1	1	1	1	1	1	1	1	1	1	NA	1	1	2	1	1	1	1	1	1	1	1	1	1	1	1	1	1	1	1	1	1	1	1	1	1	1	1	1	1	1	1	1
			Acoelorraphe	Acoelorraphe_wrightii	Arecaceae_NC267	NC267	1	1	1	1	1	1	1	1	1	1	1	1	1	2	1	1	1	1	1	1	1	1	1	1	1	1	1	1	1	1	1	1	1	1	1	1	1	1	1	1	1	1	1
			Serenoa	Serenoa_repens	Arecaceae_NC295	NC295	1	1	1	1	1	1	1	1	1	1	1	1	1	2	1	1	1	1	1	1	1	1	1	1	1	1	1	1	1	1	1	1	1	1	1	1	1	1	1	1	1	1	1
			Phytelephas	Phytelephas_aequatorialis	Arecaceae_NC288	NC288	1	1	1	1	1	1	1	1	1	1	1	1	1	2	1	1	1	1	1	1	1	1	1	1	1	1	1	1	1	1	1	1	1	1	1	1	1	1	1	1	1	1	1
			Pseudophoenix	Pseudophoenix_vinifera	Arecaceae_NC292	NC292	1	1	1	1	1	1	1	1	1	1	1	1	1	2	1	1	1	1	1	1	1	1	1	1	1	1	1	1	1	1	1	1	1	1	1	1	1	1	1	1	1	1	1
			Podococcus	Podococcus_barteri	Arecaceae_NC290	NC290	1	1	NA	1	1	1	1	1	NA	1	1	1	1	2	1	1	1	1	1	1	1	1	1	1	1	1	1	1	1	1	1	1	1	1	1	1	1	1	1	1	1	1	1
			Syagrus	Syagrus_coronata	Arecaceae_NC296	NC296	1	1	1	1	1	1	1	1	1	1	1	1	1	2	1	1	1	1	1	1	1	1	1	1	1	1	1	1	1	1	1	1	1	1	1	1	1	1	1	1	1	1	1
			Cocos	Cocos_nucifera	Arecaceae_NC277	NC277	1	1	1	1	1	1	1	1	1	1	1	1	1	2	1	1	1	1	1	1	1	1	1	1	1	1	1	1	1	1	1	1	1	1	1	1	1	1	1	1	1	1	1
			Acrocomia	Acrocomia_aculeata	Arecaceae_NC268	NC268	1	1	1	1	1	1	1	1	1	1	1	1	1	2	1	1	1	1	1	1	1	1	1	1	1	1	1	1	1	1	1	1	1	1	1	1	1	1	1	1	1	1	1
			Elaeis	Elaeis_guineensis	Arecaceae_NC280	NC280	1	1	1	1	1	1	1	1	1	1	1	1	1	2	1	1	1	1	1	1	1	1	1	1	1	1	1	1	1	1	1	1	1	1	1	1	1	1	1	1	1	1	1
			-	-	Arecaceae_RL0881	RL0881	NA	1	1	1	1	1	1	1	1	1	NA	NA	1	2	1	1	1	1	1	1	1	1	1	1	1	1	1	1	1	1	1	1	1	1	1	1	1	1	1	1	1	1	1
				-	Arecaceae_RL1062	RL1062	NA	1	1	1	1	1	1	1	1	1	NA	NA	1	2	1	1	1	1	1	1	1	1	1	1	1	1	1	1	1	1	1	1	1	1	1	1	1	1	1	1	1	1	1
				-	Arecaceae_RL0586	RL0586	NA	1	1	1	1	1	1	1	1	1	NA	NA	1	2	1	1	1	1	1	1	1	1	1	1	1	1	1	1	1	1	1	1	1	1	1	1	1	1	1	1	1	1	1
			Areca	Areca_vestiaria	Arecaceae_NC269	NC269	1	1	1	1	1	1	1	1	1	1	1	1	1	1	1	1	1	1	1	1	1	1	1	1	1	1	1	1	1	1	1	1	1	1	1	1	1	1	1	1	1	1	1
			-	-	Arecaceae_RL0883	RL0883	1	1	1	1	1	1	1	1	1	1	NA	1	1	2	1	1	1	1	1	1	1	1	1	1	1	1	1	1	1	1	1	1	1	1	1	1	1	1	1	1	1	1	1
				-	Arecaceae_RL0145	RL0145	1	1	1	1	1	1	1	1	1	1	NA	NA	1	2	1	1	1	1	1	1	1	1	1	1	1	1	1	1	1	1	1	1	1	1	1	1	1	1	1	1	1	1	1
			Veitchia	Veitchia_arecina	Arecaceae_NC299	NC299	1	1	1	1	1	1	1	1	1	1	1	1	1	2	1	1	1	1	1	1	1	1	1	1	1	1	1	1	1	1	1	1	1	1	1	1	1	1	1	1	1	1	1
			-	-	Arecaceae_RL1061	RL1061	1	1	1	1	1	1	1	1	1	1	NA	NA	1	2	1	1	1	1	1	1	1	1	1	1	1	1	1	1	1	1	1	1	1	1	1	1	1	1	1	1	1	1	1
		Dasypogonaceae	Kingia	Kingia_australis	Dasypogonaceae_NC1027	NC1027	1	1	1	1	1	1	1	1	1	1	1	1	1	2	1	1	1	1	1	1	1	1	1	1	1	1	1	1	1	1	1	1	1	1	1	1	1	1	1	1	1	1	1
			Baxteria	Baxteria_australis	Dasypogonaceae_NC1026	NC1026	1	1	1	1	1	1	1	1	1	1	1	1	1	2	1	1	1	1	1	1	1	1	1	1	1	1	1	1	1	1	1	1	1	1	1	1	1	1	1	1	1	1	1
	Commelinales	Pontederiaceae	-	-	Pontederiaceae_RL0554	RL0554	1	1	1	1	1	1	1	1	1	1	NA	1	1	2	1	1	1	1	1	1	1	1	1	1	1	1	1	1	1	1	1	1	1	1	1	1	1	1	1	1	1	1	1
				-	Pontederiaceae_RL0915	RL0915	1	1	1	1	1	1	1	1	1	1	NA	1	1	2	1	1	1	1	1	1	1	1	1	1	1	1	1	1	1	1	1	1	1	1	1	1	1	1	1	1	1	1	1
		Hanguanaceae	Hanguana	Hanguana_malayana	Hanguanaceae_NC1349	NC1349	1	1	1	1	1	1	1	1	1	1	1	1	1	2	1	1	1	1	1	1	1	1	1	1	1	1	1	1	1	1	1	1	1	1	1	1	1	1	1	1	1	1	1
		Commelinaceae	-	-	Commelinaceae_RL0261	RL0261	1	1	1	1	1	1	1	1	1	1	NA	1	1	2	1	1	1	1	1	1	1	1	1	1	1	1	1	1	1	1	1	1	1	1	1	1	1	1	1	1	1	1	1
				-	Commelinaceae_RL0494	RL0494	1	1	1	1	1	1	1	1	1	1	NA	1	1	2	1	1	1	1	1	1	1	1	1	1	1	1	1	1	1	1	1	1	1	1	1	1	1	1	1	1	1	1	1
	Zingiberales	Heliconiaceae	Heliconia	Heliconia_collinsiana	Heliconiaceae_NC1350	NC1350	1	1	1	1	1	1	1	1	1	1	1	1	1	2	1	1	1	1	1	1	1	1	1	1	1	1	1	1	1	1	1	1	1	1	1	1	1	1	1	1	1	1	1
		Musaceae	Musella	Musella_lasiocarpa	Musaceae_NC1659	NC1659	NA	1	1	1	1	1	1	1	1	1	1	1	1	2	1	1	1	1	2	1	1	1	1	1	1	1	1	1	1	1	1	1	1	1	1	1	1	1	1	1	1	1	1
			Musa	Musa_acuminata	Musaceae_NC1655	NC1655	1	1	1	1	NA	1	1	1	1	1	1	1	1	2	1	1	1	1	2	1	1	1	1	1	1	1	1	1	1	1	1	1	1	1	1	1	1	1	1	1	1	1	1
				Musa_itinerans	Musaceae_NC1657	NC1657	1	1	1	1	1	1	1	1	1	1	1	1	1	2	1	1	1	1	2	1	1	1	1	1	1	1	1	1	1	1	1	1	1	1	1	1	1	1	1	1	1	1	1
				Musa_textilis	Musaceae_NC1658	NC1658	1	1	1	1	1	1	1	1	1	1	1	1	1	2	1	1	1	1	1	1	1	1	1	1	1	1	1	1	1	1	1	1	1	1	1	1	1	1	1	1	1	1	1
				Musa_balbisiana	Musaceae_NC1656	NC1656	1	1	1	1	1	1	1	1	1	1	1	1	1	2	1	1	1	1	2	1	1	1	1	1	1	1	1	1	1	1	1	1	1	1	1	1	1	1	1	1	1	1	1
		Strelitziaceae	Ravenala	Ravenala_madagascariensis	Strelitziaceae_NC2782	NC2782	NA	1	1	1	1	1	1	1	1	1	1	1	1	2	1	1	1	1	1	1	1	1	1	1	1	1	1	1	1	1	1	1	1	1	1	1	1	1	1	1	1	1	1
		Marantaceae	-	-	Marantaceae_RL0933	RL0933	1	1	1	1	1	1	1	1	1	1	NA	1	1	2	1	1	1	1	2	1	1	1	1	1	1	1	1	1	1	1	1	1	1	1	1	1	1	1	1	1	1	1	1
		Zingiberaceae	Curcuma	Curcuma_roscoeana	Zingiberaceae_NC2908	NC2908	1	1	1	1	1	1	1	1	1	1	1	1	1	2	1	1	1	1	1	1	1	1	1	1	1	1	1	1	1	1	1	1	1	1	1	1	1	1	1	1	1	1	1
				Curcuma_flaviflora	Zingiberaceae_NC2907	NC2907	1	1	1	1	1	1	1	1	1	1	1	1	1	2	1	1	1	1	1	1	1	1	1	1	1	1	1	1	1	1	1	1	1	1	1	1	1	1	1	1	1	1	1
			-	-	Zingiberaceae_RL0649	RL0649	1	1	1	1	1	1	1	1	1	1	NA	1	1	2	1	1	1	1	1	1	1	1	1	1	1	1	1	1	1	1	1	1	1	1	1	1	1	1	1	1	1	1	1
			Zingiber	Zingiber_spectabile	Zingiberaceae_NC2909	NC2909	1	1	1	1	1	1	1	1	1	1	1	1	1	2	1	1	1	1	1	1	1	1	1	1	1	1	1	1	1	1	1	1	1	1	1	1	1	1	1	1	1	1	1
			-	-	Zingiberaceae_RL0657	RL0657	1	1	1	1	1	1	1	1	1	1	NA	1	1	2	1	1	1	1	1	1	1	1	1	1	1	1	1	1	1	1	1	1	1	1	1	1	1	1	1	1	1	1	1
				-	Zingiberaceae_RL0727	RL0727	1	1	1	1	1	1	1	1	1	1	NA	1	1	2	1	1	1	1	1	1	1	1	1	1	1	1	1	1	1	1	1	1	1	1	1	1	1	1	1	1	1	1	1
				-	Zingiberaceae_RL0124	RL0124	1	1	1	1	1	1	1	1	1	1	NA	1	1	2	1	1	1	1	1	1	1	1	1	1	1	1	1	1	1	1	1	1	1	1	1	1	1	1	1	1	1	1	1
				-	Zingiberaceae_RL0080	RL0080	1	1	1	1	1	1	1	1	1	1	NA	1	1	2	1	1	1	1	1	1	1	1	1	1	1	1	1	1	1	1	1	1	1	1	1	1	1	1	1	1	1	1	1
				-	Zingiberaceae_RL0506	RL0506	1	1	1	1	1	1	1	1	1	1	NA	1	1	2	1	1	1	1	1	1	1	1	1	1	1	1	1	1	1	1	1	1	1	1	1	1	1	1	1	1	1	1	1
				-	Zingiberaceae_RL0581	RL0581	1	1	1	1	1	1	1	1	1	1	NA	1	1	2	1	1	1	1	1	1	1	1	1	1	1	1	1	1	1	1	1	1	1	1	1	1	1	1	1	1	1	1	1
				-	Zingiberaceae_RL0117	RL0117	1	1	1	1	1	1	1	1	1	1	NA	1	1	2	1	1	1	1	1	1	1	1	1	1	1	1	1	1	1	1	1	1	1	1	1	1	1	1	1	1	1	1	1
			Amomum	Amomum_compactum	Zingiberaceae_NC2905	NC2905	1	1	1	1	1	1	1	1	1	1	1	1	1	2	1	1	1	1	1	1	1	1	1	1	1	1	1	1	1	1	1	1	1	1	1	1	1	1	1	1	1	1	1
				Amomum_krervanh	Zingiberaceae_NC2906	NC2906	1	1	1	1	1	1	1	1	1	1	1	1	1	2	1	1	1	1	1	1	1	1	1	1	1	1	1	1	1	1	1	1	1	1	1	1	1	1	1	1	1	1	1
	Poales	Bromeliaceae	Tillandsia	Tillandsia_usneoides	Bromeliaceae_NC711	NC711	1	1	1	1	1	1	1	1	1	1	1	1	1	2	1	1	1	1	1	1	1	1	1	1	1	1	1	1	1	1	1	1	1	1	1	1	1	1	1	1	1	1	1
		Typhaceae	-	-	Typhaceae_RL0375	RL0375	1	1	1	1	1	1	1	1	1	1	NA	1	1	2	1	1	1	1	1	1	1	1	1	1	1	1	1	1	1	1	1	1	1	1	1	1	1	1	1	1	1	1	1
		Bromeliaceae	Ananas	Ananas_comosus	Bromeliaceae_NC710	NC710	1	1	1	1	1	1	1	1	1	1	1	1	1	2	1	1	1	1	1	1	1	1	1	1	1	1	1	1	1	1	1	1	1	1	1	1	1	1	1	1	1	1	1
		Typhaceae	Typha	Typha_latifolia	Typhaceae_NC2869	NC2869	1	1	1	1	1	1	1	1	1	1	1	1	1	2	1	1	1	1	1	1	1	1	1	1	1	1	1	1	1	1	1	1	1	1	1	1	1	1	1	1	1	1	1
		Juncaceae	-	-	Juncaceae_RL0368	RL0368	1	1	1	1	1	1	1	1	NA	NA	NA	1	NA	NA	NA	NA	NA	NA	NA	NA	NA	NA	1	1	1	1	1	1	1	1	1	1	1	1	1	1	1	1	1	1	1	1	1
		Cyperaceae	Hypolytrum	Hypolytrum_nemorum	Cyperaceae_NC1021	NC1021	NA	1	1	1	1	1	1	1	1	1	NA	1	2	2	1	1	1	2	2	2	1	1	1	1	1	1	1	1	1	1	1	1	1	1	1	1	1	1	1	1	1	1	1
			Carex	Carex_siderosticta	Cyperaceae_NC1020	NC1020	NA	1	1	1	1	1	1	1	1	NA	NA	1	2	2	1	1	1	2	2	2	1	1	1	1	1	1	1	1	1	1	1	1	1	1	1	1	1	1	1	1	1	1	1
				Carex_neurocarpa	Cyperaceae_NC1019	NC1019	NA	1	1	1	1	1	1	1	1	NA	NA	1	2	2	1	1	1	2	2	2	1	1	1	1	1	1	1	1	1	1	1	1	1	1	1	1	1	1	1	1	1	1	1
			-	-	Cyperaceae_RL0534	RL0534	1	1	1	1	1	1	1	1	1	NA	NA	1	2	2	1	1	1	2	2	2	1	1	1	1	1	1	1	1	1	1	2	1	1	1	1	1	1	1	1	1	1	1	1
				-	Cyperaceae_RL0635	RL0635	1	1	1	1	1	1	1	1	1	NA	NA	1	2	2	1	1	1	2	2	2	1	1	1	1	1	1	1	1	1	1	2	1	1	1	1	1	1	1	1	1	1	1	1
				-	Cyperaceae_RL0568	RL0568	NA	1	1	1	1	1	1	1	1	NA	NA	1	2	2	1	1	1	2	2	2	1	1	1	1	1	1	1	1	1	1	1	1	1	1	1	1	1	1	1	1	1	1	1
				-	Cyperaceae_RL0553	RL0553	NA	1	1	1	1	1	1	1	1	NA	NA	1	2	2	1	1	1	2	2	2	1	1	1	1	1	1	1	1	1	1	1	1	1	1	1	1	1	1	1	1	1	1	1
				-	Cyperaceae_RL0425	RL0425	1	1	1	1	1	1	1	1	1	NA	NA	1	2	2	1	1	1	2	2	2	1	1	1	1	1	1	1	1	1	1	1	1	1	1	1	1	1	1	1	1	1	1	1
				-	Cyperaceae_RL0472	RL0472	1	1	1	1	1	1	1	1	1	NA	NA	1	2	2	1	1	1	2	2	2	1	1	1	1	1	1	1	1	1	1	1	1	1	1	1	1	1	1	1	1	1	1	1
		Joinvilleaceae	Joinvillea	Joinvillea_ascendens	Joinvilleaceae_NC1368	NC1368	NA	1	1	1	1	1	1	1	1	1	NA	1	1	2	1	1	1	1	1	1	1	1	1	1	1	1	1	1	1	1	1	1	1	1	1	1	1	1	1	1	1	1	1
		Poaceae	Streptochaeta	Streptochaeta_spicata	Poaceae_NC2430	NC2430	NA	1	1	1	1	1	1	1	1	1	1	1	1	2	1	1	1	1	1	1	1	1	1	1	1	1	1	1	1	1	1	1	1	1	1	1	1	1	1	1	1	1	1
			Anomochloa	Anomochloa_marantoidea	Poaceae_NC2097	NC2097	NA	1	1	1	1	1	1	1	1	1	1	1	1	2	1	1	1	1	1	1	1	1	1	1	1	1	1	1	1	1	1	1	1	1	1	1	1	1	1	1	1	1	1
			Leptaspis	Leptaspis_banksii	Poaceae_NC2262	NC2262	NA	1	1	1	1	1	1	1	1	1	1	1	1	2	1	1	1	1	1	1	1	1	1	1	NA	NA	NA	1	1	1	NA	1	1	1	1	NA	NA	1	1	1	1	NA	1
				Leptaspis_zeylanica	Poaceae_NC2263	NC2263	NA	1	1	1	1	1	1	1	1	1	1	1	1	2	1	1	1	1	1	1	1	1	1	1	NA	NA	NA	1	1	1	NA	1	1	1	1	NA	NA	1	1	1	1	NA	1
			Puelia	Puelia_olyriformis	Poaceae_NC2375	NC2375	NA	1	1	1	1	1	1	1	1	1	1	1	1	2	1	1	1	1	1	1	1	1	1	1	1	1	1	1	1	1	1	1	1	1	1	1	1	1	1	1	1	1	1
			Streptogyna	Streptogyna_americana	Poaceae_NC2431	NC2431	NA	1	1	1	1	1	1	1	1	1	1	1	1	2	1	1	1	1	1	1	1	1	1	1	1	1	1	1	1	1	1	1	1	1	1	1	1	1	1	1	1	1	1
			Ehrharta	Ehrharta_bulbosa	Poaceae_NC2186	NC2186	NA	1	1	1	1	1	1	1	1	1	1	1	1	2	1	1	1	1	1	1	1	1	1	1	1	1	1	1	1	1	1	1	1	1	1	1	1	1	1	1	1	1	1
			Humbertochloa	Humbertochloa_bambusiuscula	Poaceae_NC2242	NC2242	NA	1	1	1	1	1	1	1	1	1	1	1	1	2	1	1	1	1	1	1	1	1	1	1	1	1	1	1	1	1	1	1	1	1	1	1	1	1	1	1	1	1	1
			Phyllorachis	Phyllorachis_sagittata	Poaceae_NC2352	NC2352	NA	1	1	1	1	1	1	1	1	1	1	1	1	2	1	1	1	1	1	1	1	1	1	1	1	1	1	1	1	1	1	1	1	1	1	1	1	1	1	1	1	1	1
			Chikusichloa	Chikusichloa_aquatica	Poaceae_NC2146	NC2146	NA	1	1	1	1	1	1	1	1	1	1	1	1	2	1	1	1	1	1	1	1	1	1	1	1	1	1	1	1	1	1	1	1	1	1	1	1	1	1	1	1	1	1
			Rhynchoryza	Rhynchoryza_subulata	Poaceae_NC2378	NC2378	NA	1	1	1	1	1	1	1	1	1	1	1	1	2	1	1	1	1	1	1	1	1	1	1	1	1	1	1	1	1	1	1	1	1	1	1	1	1	1	1	1	1	1
			Zizania	Zizania_aquatica	Poaceae_NC2478	NC2478	NA	1	1	1	1	1	1	1	1	1	1	1	1	2	1	1	1	1	NA	1	1	1	1	1	1	1	1	1	1	1	1	1	1	1	1	1	1	1	1	1	1	1	1
				Zizania_latifolia	Poaceae_NC2479	NC2479	NA	1	1	1	1	1	1	1	1	1	1	1	1	2	1	1	1	1	1	1	1	1	1	1	1	1	1	1	1	1	1	1	1	1	1	1	1	1	1	1	1	1	1
			Prosphytochloa	Prosphytochloa_prehensilis	Poaceae_NC2367	NC2367	NA	1	1	1	1	1	1	1	1	1	1	1	1	2	1	1	1	1	1	1	1	1	1	1	1	1	1	1	1	1	1	1	1	1	1	1	1	1	1	1	1	1	1
			Leersia	Leersia_tisserantii	Poaceae_NC2261	NC2261	NA	1	1	1	1	1	1	1	1	1	1	1	1	2	1	1	1	1	1	1	1	1	1	1	1	1	1	1	1	1	1	1	1	1	1	1	1	1	1	1	1	1	1
				Leersia_japonica	Poaceae_NC2259	NC2259	NA	1	1	1	1	1	1	1	1	1	1	1	1	2	1	1	1	1	NA	1	1	1	1	1	1	1	1	1	1	1	1	NA	1	1	1	1	1	1	1	1	1	1	1
				Leersia_perrieri	Poaceae_NC2260	NC2260	NA	1	1	1	1	1	1	1	1	1	1	1	1	2	1	1	1	1	1	1	1	1	1	1	1	1	1	1	1	1	1	1	1	1	1	1	1	1	1	1	1	1	1
			Oryza	Oryza_meyeriana	Poaceae_NC2319	NC2319	NA	1	1	1	1	1	1	1	1	NA	1	1	1	2	1	1	1	1	NA	1	1	1	1	1	1	1	1	1	1	1	1	1	1	1	1	1	1	1	1	1	1	1	1
				Oryza_brachyantha	Poaceae_NC2309	NC2309	NA	1	1	1	1	1	1	1	1	1	1	1	1	2	1	1	1	1	1	1	1	1	1	1	1	1	1	1	1	1	1	1	1	1	1	1	1	1	1	1	1	1	1
				Oryza_ridleyi	Poaceae_NC2325	NC2325	NA	1	1	1	1	1	1	1	1	1	1	1	1	2	1	1	1	1	NA	1	1	1	1	1	1	1	1	1	1	1	1	1	1	1	1	1	1	1	1	1	1	1	1
				Oryza_longiglumis	Poaceae_NC2316	NC2316	NA	1	1	1	1	1	1	1	1	1	1	1	1	2	1	1	1	1	NA	1	1	1	1	1	1	1	1	1	1	1	1	1	1	1	1	1	1	1	1	1	1	1	1
				Oryza_australiensis	Poaceae_NC2307	NC2307	NA	1	1	1	1	1	1	1	1	1	1	1	1	2	1	1	1	1	1	1	1	1	1	1	1	1	1	1	1	1	1	1	1	1	1	1	1	1	1	1	1	1	1
				Oryza_latifolia	Poaceae_NC2315	NC2315	NA	1	1	1	1	1	1	1	1	1	1	1	1	2	1	1	1	1	NA	1	1	1	1	1	1	1	1	1	1	1	1	1	1	1	1	1	1	1	1	1	1	1	1
				Oryza_alta	Poaceae_NC2306	NC2306	NA	1	1	1	1	1	1	1	1	1	1	1	1	2	1	1	1	1	NA	1	1	1	1	1	1	1	1	1	1	1	1	1	1	1	1	1	1	1	1	1	1	1	1
				Oryza_grandiglumis	Poaceae_NC2314	NC2314	NA	1	1	1	1	1	1	1	1	1	1	1	1	2	1	1	1	1	NA	1	1	1	1	1	1	1	1	1	1	1	1	1	1	1	1	1	1	1	1	1	1	1	1
				Oryza_rhizomatis	Poaceae_NC2324	NC2324	NA	1	1	1	1	1	1	1	1	1	1	1	1	2	1	1	1	1	NA	1	1	1	1	1	1	1	1	1	1	1	1	1	1	1	1	1	1	1	1	1	1	1	1
				Oryza_eichingeri	Poaceae_NC2311	NC2311	NA	1	1	1	1	1	1	1	1	1	1	1	1	2	1	1	1	1	NA	1	1	1	1	1	1	1	1	1	1	1	1	1	1	1	1	1	1	1	1	1	1	1	1
				Oryza_officinalis	Poaceae_NC2322	NC2322	NA	1	1	1	1	1	1	1	1	1	1	1	1	2	1	1	1	1	1	1	1	1	1	1	1	1	1	1	1	1	NA	1	1	1	1	1	1	1	1	1	1	1	1
				Oryza_minuta	Poaceae_NC2320	NC2320	NA	1	1	1	1	1	1	1	1	1	1	1	1	2	1	1	1	1	NA	1	1	1	1	1	1	1	1	1	1	1	1	1	1	1	1	1	1	1	1	1	1	1	1
				Oryza_punctata	Poaceae_NC2323	NC2323	NA	1	1	1	1	1	1	1	1	1	1	1	1	2	1	1	1	1	NA	1	1	1	1	1	1	1	1	1	1	1	1	1	1	1	1	1	1	1	1	1	1	1	1
				Oryza_glaberrima	Poaceae_NC2312	NC2312	NA	1	1	1	1	1	1	1	1	1	1	1	1	2	1	1	1	1	1	1	1	1	1	1	1	1	1	1	1	1	NA	1	1	1	1	1	1	1	1	1	1	1	1
				Oryza_nivara	Poaceae_NC2321	NC2321	NA	1	1	1	1	1	1	1	1	1	1	1	1	2	1	1	1	1	2	1	1	1	1	1	1	1	1	1	1	1	1	1	1	1	1	1	1	1	1	1	1	1	1
				Oryza_rufipogon	Poaceae_NC2326	NC2326	NA	1	1	1	1	1	1	1	1	1	1	1	1	2	1	1	1	1	2	1	1	1	1	NA	NA	1	1	1	1	1	1	1	1	1	1	1	1	1	1	1	1	1	1
				Oryza_sativa	Poaceae_NC2327	NC2327	NA	1	1	1	1	1	1	1	1	1	1	1	1	2	1	1	1	1	NA	1	1	1	1	1	1	1	1	1	1	1	1	1	1	1	1	1	1	1	1	1	1	1	1
				Oryza_coarctata	Poaceae_NC2310	NC2310	NA	1	1	1	1	1	1	1	1	1	1	NA	1	2	1	1	1	1	1	1	1	1	1	1	1	1	1	1	1	1	NA	1	1	1	1	1	1	1	1	1	1	1	1
				Oryza_barthii	Poaceae_NC2308	NC2308	NA	1	1	1	1	1	1	1	1	1	1	1	1	2	1	1	1	1	1	1	1	1	1	1	1	1	1	1	1	1	NA	1	1	1	1	1	1	1	1	1	1	1	1
				Oryza_meridionalis	Poaceae_NC2318	NC2318	NA	1	1	1	1	1	1	1	1	1	1	1	1	2	1	1	1	1	2	1	1	1	1	NA	NA	1	1	1	1	1	1	1	1	1	1	1	1	1	1	1	1	1	1
				Oryza_longistaminata	Poaceae_NC2317	NC2317	NA	1	1	1	1	1	1	1	1	1	1	1	1	2	1	1	1	1	1	1	1	1	1	1	1	1	1	1	1	1	NA	1	1	1	1	1	1	1	1	1	1	1	1
				Oryza_glumipatula	Poaceae_NC2313	NC2313	NA	1	1	1	1	1	1	1	1	1	1	1	1	2	1	1	1	1	1	1	1	1	1	1	1	1	1	1	1	1	NA	1	1	1	1	1	1	1	1	1	1	1	1
			Buergersiochloa	Buergersiochloa_bambusoides	Poaceae_NC2135	NC2135	NA	1	1	1	1	1	1	1	1	1	1	1	1	2	1	1	1	1	1	1	1	1	1	1	1	1	1	1	1	1	1	1	1	1	1	1	1	1	1	1	1	1	1
			Pariana	Pariana_campestris	Poaceae_NC2340	NC2340	NA	1	1	1	1	1	1	1	1	1	1	1	1	2	1	1	1	1	1	1	1	1	1	1	1	1	1	1	1	1	1	1	1	1	1	1	1	1	1	1	1	1	1
				Pariana_radiciflora	Poaceae_NC2341	NC2341	NA	1	1	1	1	1	1	1	1	1	1	1	1	2	1	1	1	1	1	1	1	1	1	1	1	1	1	1	1	1	1	1	1	1	1	1	1	1	1	1	1	1	1
			Diandrolyra	Diandrolyra_sp.	Poaceae_NC2168	NC2168	NA	1	1	1	1	1	1	1	1	1	1	1	1	2	1	1	1	1	1	1	1	1	1	1	1	1	1	1	1	1	1	1	1	1	1	1	1	1	1	1	1	1	1
			Raddia	Raddia_brasiliensis	Poaceae_NC2376	NC2376	NA	1	1	1	1	1	1	1	1	1	1	1	1	2	1	1	1	1	1	1	1	1	1	1	1	1	1	1	1	1	1	1	1	1	1	1	1	1	1	1	1	1	1
			Cryptochloa	Cryptochloa_strictiflora	Poaceae_NC2159	NC2159	NA	1	1	1	1	1	1	1	1	1	1	1	1	2	1	1	1	1	1	1	1	1	1	1	1	1	1	1	1	1	1	1	1	1	1	1	1	1	1	1	1	1	1
			Lithachne	Lithachne_pauciflora	Poaceae_NC2267	NC2267	NA	1	1	1	1	1	1	1	1	1	1	1	1	2	1	1	1	1	1	1	1	1	1	1	1	1	1	1	1	1	1	1	1	1	1	1	1	1	1	1	1	1	1
			Chusquea	Chusquea_spectabilis	Poaceae_NC2152	NC2152	NA	1	1	1	1	1	1	1	1	1	1	1	1	2	1	1	1	1	1	1	1	1	1	1	1	1	1	1	1	1	1	1	1	1	1	1	1	1	1	1	1	1	1
				Chusquea_circinata	Poaceae_NC2150	NC2150	NA	1	1	1	1	1	1	1	1	1	1	1	1	2	1	1	1	1	1	1	1	1	1	1	1	1	1	1	1	1	1	1	1	1	1	1	1	1	1	1	1	1	1
				Chusquea_liebmannii	Poaceae_NC2151	NC2151	NA	1	1	1	1	1	1	1	1	1	1	1	1	2	1	1	1	1	1	1	1	1	1	1	1	1	1	1	1	1	1	1	1	1	1	1	1	1	1	1	1	1	1
			Rhipidocladum	Rhipidocladum_pittieri	Poaceae_NC2377	NC2377	NA	1	1	1	1	1	1	1	1	1	1	1	1	2	1	1	1	1	NA	1	1	1	1	1	1	1	1	1	1	1	1	1	1	1	1	1	1	1	1	1	1	1	1
			Merostachys	Merostachys_sp.	Poaceae_NC2279	NC2279	NA	1	1	1	1	1	1	1	1	1	1	1	1	2	1	1	1	1	2	1	1	1	1	1	1	1	1	1	1	1	1	1	1	1	1	1	1	1	1	1	1	1	1
			Olmeca	Olmeca_reflexa	Poaceae_NC2302	NC2302	NA	1	1	1	1	1	1	1	1	1	1	1	1	2	1	1	1	1	1	1	1	1	1	1	1	1	1	1	1	1	1	1	1	1	1	1	1	1	1	1	1	1	1
			Otatea	Otatea_acuminata	Poaceae_NC2330	NC2330	NA	1	1	1	1	1	1	1	1	1	1	1	1	2	1	1	1	1	1	1	1	1	1	1	1	1	1	1	1	1	1	1	1	1	1	1	1	1	1	1	1	1	1
				Otatea_glauca	Poaceae_NC2331	NC2331	NA	1	1	1	1	1	1	1	1	1	1	1	1	2	1	1	1	1	1	1	1	1	1	1	1	1	1	1	1	1	1	1	1	1	1	1	1	1	1	1	1	1	1
			Guadua	Guadua_angustifolia	Poaceae_NC2225	NC2225	NA	1	1	1	1	1	1	1	1	1	1	1	1	2	1	1	1	1	1	1	1	1	1	1	1	1	1	1	1	1	1	1	1	1	1	1	1	1	1	1	1	1	1
				Guadua_chacoensis	Poaceae_NC2226	NC2226	NA	1	1	1	1	1	1	1	1	1	1	1	1	2	1	1	1	1	1	1	1	1	1	1	1	1	1	1	1	1	1	1	1	1	1	1	1	1	1	1	1	1	1
				Guadua_weberbaueri	Poaceae_NC2227	NC2227	NA	1	1	1	1	1	1	1	1	1	1	1	1	2	1	1	1	1	1	1	1	1	1	1	1	1	1	1	1	1	1	1	1	1	1	1	1	1	1	1	1	1	1
			-	-	Poaceae_RL1043	RL1043	1	1	1	1	1	1	1	1	1	1	NA	1	1	2	1	1	1	1	1	1	1	1	1	1	1	1	1	1	1	1	1	1	1	1	1	1	1	1	1	1	1	1	1
				-	Poaceae_RL1044	RL1044	NA	1	1	1	1	1	1	1	1	1	NA	1	1	2	1	1	1	1	1	1	1	1	1	1	1	1	1	1	1	1	1	1	1	1	1	1	1	1	1	1	1	1	1
				-	Poaceae_RL1051	RL1051	NA	1	1	1	1	1	1	1	1	1	NA	1	1	2	1	1	1	1	1	1	1	1	1	1	1	1	1	1	1	1	1	1	1	1	1	1	1	1	1	1	1	1	1
			Hickelia	Hickelia_madagascariensis	Poaceae_NC2233	NC2233	NA	1	1	1	1	1	1	1	1	1	1	1	1	2	1	1	1	1	1	1	1	1	1	1	1	1	1	1	1	1	1	1	1	NA	1	1	1	1	1	1	1	1	1
			Neololeba	Neololeba_atra	Poaceae_NC2295	NC2295	NA	1	1	1	1	1	1	1	1	1	1	1	1	2	1	1	1	1	1	1	1	1	1	1	1	1	1	1	1	1	1	1	1	1	1	1	1	1	1	1	1	1	1
			Greslania	Greslania_sp.	Poaceae_NC2224	NC2224	NA	1	1	1	1	1	1	1	1	1	1	1	1	2	1	1	1	1	1	1	1	1	1	1	1	1	1	1	1	1	1	1	1	1	1	1	1	1	1	1	1	1	1
			Bambusa	Bambusa_bambos	Poaceae_NC2121	NC2121	NA	1	1	1	1	1	1	1	1	1	1	1	1	2	1	1	1	1	1	1	1	1	1	1	1	1	1	1	1	1	1	1	1	1	1	1	1	1	1	1	1	1	1
			-	-	Poaceae_RL1050	RL1050	NA	1	1	1	1	1	1	1	1	1	NA	NA	1	2	1	1	1	1	1	1	1	1	1	1	1	1	1	1	1	1	1	1	1	1	1	1	1	1	1	1	1	1	1
				-	Poaceae_RL0077	RL0077	NA	1	1	1	1	1	1	1	1	1	NA	1	1	2	1	1	1	1	1	1	1	1	1	1	1	1	1	1	1	1	1	1	1	1	1	1	1	1	1	1	1	1	1
			Bambusa	Bambusa_arnhemica	Poaceae_NC2120	NC2120	NA	1	1	1	1	1	1	1	1	1	1	1	1	2	1	1	1	1	1	1	1	1	1	1	1	1	1	1	1	NA	1	1	1	1	1	1	1	1	1	1	1	1	1
			-	-	Poaceae_RL0149	RL0149	NA	1	1	1	1	1	1	1	1	1	NA	1	1	2	1	1	1	1	1	1	1	1	1	1	1	1	1	1	1	1	1	1	1	1	1	1	1	1	1	1	1	1	1
				-	Poaceae_RL1072	RL1072	NA	1	1	1	1	1	1	1	1	1	NA	1	1	2	1	1	1	1	1	1	1	1	1	1	1	1	1	1	1	1	1	1	1	1	1	1	1	1	1	1	1	1	1
				-	Poaceae_RL0070	RL0070	NA	1	1	1	1	1	1	1	1	1	NA	NA	1	2	1	1	1	1	1	1	1	1	1	1	1	1	1	1	1	1	1	1	1	1	1	1	1	1	1	1	1	1	1
				-	Poaceae_RL0071	RL0071	NA	1	1	1	1	1	1	1	1	1	NA	NA	1	2	1	1	1	1	1	1	1	1	1	1	1	1	1	1	1	1	1	1	1	1	1	1	1	1	1	1	1	1	1
			Bambusa	Bambusa_multiplex	Poaceae_NC2123	NC2123	NA	1	1	1	1	1	1	1	1	1	1	1	1	2	1	1	1	1	1	1	1	1	1	1	1	1	1	1	1	1	1	1	1	1	1	1	1	1	1	1	1	1	1
			-	-	Poaceae_RL1070	RL1070	NA	1	1	1	1	1	1	1	1	1	NA	1	1	2	1	1	1	1	1	1	1	1	1	1	1	1	1	1	1	1	1	1	1	1	1	1	1	1	1	1	1	1	1
				-	Poaceae_RL0074	RL0074	NA	1	1	1	1	1	1	1	1	1	NA	1	1	2	1	1	1	1	1	1	1	1	1	1	1	1	1	1	1	1	1	1	1	1	1	1	1	1	1	1	1	1	1
				-	Poaceae_RL1073	RL1073	NA	1	1	1	1	1	1	1	1	1	NA	1	1	2	1	1	1	1	1	1	1	1	1	1	1	1	1	1	1	1	1	1	1	1	1	1	1	1	1	1	1	1	1
			Bambusa	Bambusa_oldhamii	Poaceae_NC5	NC5	NA	1	1	1	1	1	1	1	1	1	1	1	1	2	1	1	1	1	1	1	1	1	1	1	1	1	1	1	1	1	1	1	1	1	1	1	1	1	1	1	1	1	1
			-	-	Poaceae_RL1081	RL1081	NA	1	1	1	1	1	1	1	1	1	NA	1	1	2	1	1	1	NA	1	1	1	1	1	1	1	1	NA	1	1	1	1	1	1	1	1	1	1	1	1	1	NA	1	1
			Bambusa	Bambusa_emeiensis	Poaceae_NC2122	NC2122	NA	1	1	1	1	1	1	1	1	1	1	1	1	2	1	1	1	1	1	1	1	1	1	1	1	1	1	1	1	1	1	1	1	1	1	1	1	1	1	1	1	1	1
			-	-	Poaceae_RL1045	RL1045	NA	1	1	1	1	1	1	1	1	1	NA	1	1	2	1	1	1	1	1	1	1	1	1	1	1	1	1	1	1	1	1	1	1	1	1	1	1	1	1	1	1	1	1
				-	Poaceae_RL1071	RL1071	NA	1	1	1	1	1	1	1	1	1	NA	1	1	2	1	1	1	1	1	1	1	1	1	1	1	1	1	1	1	1	1	1	1	1	1	1	1	1	1	1	1	1	1
				-	Poaceae_RL0170	RL0170	NA	1	1	1	1	1	1	1	1	1	NA	1	1	2	1	1	1	1	1	1	1	1	1	1	1	1	1	1	1	1	1	1	1	1	1	1	1	1	1	1	1	1	1
				-	Poaceae_RL1053	RL1053	NA	1	1	1	1	1	1	1	1	1	NA	NA	1	2	1	1	1	1	1	1	1	1	1	1	1	1	1	1	1	1	1	1	1	1	1	1	1	1	1	1	1	1	1
				-	Poaceae_RL1075	RL1075	NA	1	1	1	1	1	1	1	1	1	NA	1	1	2	1	1	1	1	1	1	1	1	1	1	1	1	1	1	1	1	1	1	1	1	1	1	1	1	1	1	1	1	1
				-	Poaceae_RL1087	RL1087	1	1	1	1	1	1	1	1	1	1	NA	1	1	2	1	1	1	1	1	1	1	1	1	1	1	1	1	1	1	1	1	1	1	1	1	1	1	1	1	1	1	1	1
				-	Poaceae_RL1049	RL1049	NA	1	1	1	1	1	1	1	1	1	NA	1	1	2	1	1	1	1	1	1	1	1	1	1	1	1	1	1	1	1	1	1	1	1	1	1	1	1	1	1	1	1	1
			Dendrocalamus	Dendrocalamus_latiflorus	Poaceae_NC2166	NC2166	NA	1	1	1	1	1	1	1	1	1	1	1	1	2	1	1	1	1	2	1	1	1	1	1	1	1	1	1	1	1	1	1	1	1	1	1	1	1	1	1	1	1	1
			-	-	Poaceae_RL1085	RL1085	1	1	1	1	1	1	1	1	1	1	NA	1	1	2	1	1	1	1	1	1	1	1	1	1	1	1	1	1	1	1	1	1	1	1	1	1	1	1	1	1	1	1	1
			Neohouzeaua	Neohouzeaua_sp.	Poaceae_NC2294	NC2294	NA	1	1	1	1	1	1	1	1	1	1	1	1	2	1	1	1	1	1	1	1	1	1	1	1	1	1	1	1	1	1	1	1	1	1	1	1	1	1	1	1	1	1
			-	-	Poaceae_RL1047	RL1047	NA	1	1	1	1	1	1	1	1	1	NA	1	1	2	1	1	1	1	1	1	1	1	1	1	1	1	1	1	1	1	1	1	1	1	1	1	1	1	1	1	1	1	1
			Arundinaria	Arundinaria_gigantea	Poaceae_NC2110	NC2110	NA	1	1	1	1	1	1	1	1	1	1	1	1	2	1	1	1	1	1	1	1	1	1	1	1	1	1	1	1	1	1	1	1	1	1	1	1	1	1	1	1	1	1
				Arundinaria_appalachiana	Poaceae_NC2108	NC2108	NA	1	1	1	1	1	1	1	1	1	1	1	1	2	1	1	1	1	1	1	1	1	1	1	1	1	1	1	1	1	1	1	1	1	1	1	1	1	1	1	1	1	1
				Arundinaria_tecta	Poaceae_NC2111	NC2111	NA	1	1	1	1	1	1	NA	1	1	1	1	1	2	1	1	1	1	1	1	1	1	1	1	1	1	1	1	1	1	1	1	1	1	1	1	1	1	1	1	1	1	1
			-	-	Poaceae_RL1084	RL1084	NA	1	1	1	1	1	1	1	1	1	NA	1	1	2	1	1	1	1	1	1	1	1	1	1	1	1	1	1	1	1	1	1	1	1	1	1	1	1	1	1	1	1	1
			Pseudosasa	Pseudosasa_japonica	Poaceae_NC2372	NC2372	NA	1	1	1	1	1	1	1	1	1	1	1	NA	2	1	1	1	1	1	1	1	1	1	1	1	1	1	1	1	1	1	1	1	1	1	1	1	1	1	1	1	1	1
			Acidosasa	Acidosasa_purpurea	Poaceae_NC2054	NC2054	NA	1	1	1	1	1	1	1	1	1	1	1	1	2	1	1	1	1	1	1	1	1	1	1	1	1	1	1	1	1	1	1	1	1	1	1	1	1	1	1	1	1	1
			-	-	Poaceae_RL1086	RL1086	1	1	1	1	1	1	1	1	1	1	NA	1	1	2	1	1	1	1	1	1	1	1	1	1	1	1	1	1	1	1	1	1	1	1	1	1	1	1	1	1	1	1	1
				-	Poaceae_RL1079	RL1079	NA	1	1	1	1	1	1	1	1	1	NA	1	1	2	1	1	1	1	1	1	1	1	1	1	1	1	1	1	1	1	1	1	1	1	1	1	1	1	1	1	1	1	1
			Indosasa	Indosasa_sinica	Poaceae_NC2249	NC2249	NA	1	1	1	1	1	1	1	1	1	1	1	1	2	1	1	1	1	1	1	1	1	1	1	1	1	1	1	1	1	1	1	1	1	1	1	1	1	1	1	1	1	1
			Pleioblastus	Pleioblastus_maculatus	Poaceae_NC2360	NC2360	NA	1	1	1	1	1	1	1	1	1	1	1	1	2	1	1	1	1	1	1	1	1	1	1	1	1	1	1	1	1	1	1	1	1	1	1	1	1	1	1	1	1	1
			Indosasa	Indosasa_shibataeoides	Poaceae_NC2248	NC2248	NA	1	1	1	1	1	1	1	1	1	1	1	1	2	1	1	1	1	1	1	1	1	1	1	1	1	1	1	1	1	1	1	1	1	1	1	1	1	1	1	1	1	1
			Pseudosasa	Pseudosasa_cantorii	Poaceae_NC2371	NC2371	NA	1	1	1	1	1	1	1	1	1	1	1	1	2	1	1	1	1	1	1	1	1	1	1	1	1	1	1	1	1	1	1	1	1	1	1	1	1	1	1	1	1	1
			Oligostachyum	Oligostachyum_shiuyingianum	Poaceae_NC2301	NC2301	NA	1	1	1	1	1	1	1	1	1	1	1	1	2	1	1	1	1	1	1	1	1	1	1	1	1	1	1	1	1	1	1	1	1	1	1	1	1	1	1	1	1	1
			Indocalamus	Indocalamus_wilsonii	Poaceae_NC2247	NC2247	NA	1	1	1	1	1	1	1	1	1	1	1	1	2	1	1	1	1	1	1	1	1	1	1	1	1	1	1	1	1	1	1	1	1	1	1	1	1	1	1	1	1	1
			Sasa	Sasa_longiligulata	Poaceae_NC2392	NC2392	NA	1	1	1	1	1	1	1	1	1	1	1	1	2	1	1	1	1	1	1	1	1	1	1	1	1	1	1	1	1	1	1	1	1	1	1	1	1	1	1	1	1	1
			Ferrocalamus	Ferrocalamus_rimosivaginus	Poaceae_NC2214	NC2214	NA	1	1	1	1	1	1	1	1	1	1	1	1	2	1	1	1	1	1	1	1	1	1	1	1	1	1	1	1	1	1	1	1	1	1	1	1	1	1	1	1	1	1
			Gelidocalamus	Gelidocalamus_tessellatus	Poaceae_NC2222	NC2222	NA	1	1	1	1	1	1	1	1	1	1	1	1	2	1	1	1	1	1	1	1	1	1	1	1	1	1	1	1	1	1	1	1	1	1	1	1	1	1	1	1	1	1
			Shibataea	Shibataea_chiangshanensis	Poaceae_NC2403	NC2403	NA	1	1	1	1	1	1	1	1	1	1	1	1	2	1	1	1	1	1	1	1	1	1	1	1	1	1	1	1	1	1	1	1	1	1	1	1	1	1	1	1	1	1
			Ampelocalamus	Ampelocalamus_calcareus	Poaceae_NC2088	NC2088	NA	1	1	1	1	1	1	1	1	1	1	1	1	2	1	1	1	1	1	1	1	1	1	1	1	1	1	1	1	1	1	1	1	1	1	1	1	1	1	1	1	1	1
			Bergbambos	Bergbambos_tessellata	Poaceae_NC2124	NC2124	NA	1	1	1	1	1	1	1	1	1	1	1	1	2	1	1	1	1	1	1	1	1	1	1	1	1	1	1	1	1	1	1	1	1	1	1	1	1	1	1	1	1	1
			Indocalamus	Indocalamus_sinicus	Poaceae_NC2246	NC2246	NA	1	1	1	1	1	1	1	1	1	1	1	1	2	1	1	1	1	1	1	1	1	1	1	1	1	1	1	1	1	1	1	1	1	1	1	1	1	1	1	1	1	1
			Gaoligongshania	Gaoligongshania_megalothyrsa	Poaceae_NC2219	NC2219	NA	1	1	1	1	1	1	1	1	1	1	1	1	2	1	1	1	1	1	1	1	1	1	1	1	1	1	1	1	1	1	1	1	1	1	1	1	1	1	1	1	1	1
			Kuruna	Kuruna_debilis	Poaceae_NC2255	NC2255	NA	1	1	1	1	1	1	1	1	1	1	1	1	2	1	1	1	1	1	1	1	1	1	1	1	1	1	1	1	1	1	1	1	1	1	1	1	1	1	1	1	1	1
			Chimonocalamus	Chimonocalamus_longiusculus	Poaceae_NC2148	NC2148	NA	1	1	1	1	1	1	1	1	1	1	1	1	2	1	1	1	1	1	1	1	1	1	1	1	1	1	1	1	1	1	1	1	1	1	1	1	1	1	1	1	1	1
			Ampelocalamus	Ampelocalamus_actinotrichus	Poaceae_NC2087	NC2087	NA	1	1	1	1	1	1	1	1	1	1	1	1	2	1	1	1	1	1	1	1	1	1	1	1	1	1	1	1	1	1	1	1	1	1	1	1	1	1	1	1	1	1
				Ampelocalamus_naibunensis	Poaceae_NC2089	NC2089	NA	1	1	1	1	1	1	1	1	1	1	1	1	2	1	1	1	1	1	1	1	1	1	1	1	1	1	1	1	1	1	1	1	1	1	1	1	1	1	1	1	1	1
			Oldeania	Oldeania_alpina	Poaceae_NC2296	NC2296	NA	1	1	1	1	1	1	1	1	1	1	1	1	2	1	1	1	1	1	1	1	1	1	1	1	1	1	1	1	1	1	1	1	1	1	1	1	1	1	1	1	1	1
				Oldeania_humbertii	Poaceae_NC2298	NC2298	NA	1	1	1	1	1	1	1	1	1	1	1	1	2	1	1	1	1	1	1	1	1	1	1	1	1	1	1	1	1	1	1	1	1	1	1	1	1	1	1	1	1	1
				Oldeania_cf.	Poaceae_NC2297	NC2297	NA	1	1	1	1	1	1	1	1	1	1	1	1	2	1	1	1	1	1	1	1	1	1	1	1	1	1	1	1	1	1	1	1	1	1	1	1	1	1	1	1	1	1
				Oldeania_itremoensis	Poaceae_NC2300	NC2300	NA	1	1	1	1	1	1	1	1	1	1	1	1	2	1	1	1	1	1	1	1	1	1	1	1	1	1	1	1	1	1	1	1	1	1	1	1	1	1	1	1	1	1
				Oldeania_ibityensis	Poaceae_NC2299	NC2299	NA	1	1	1	1	1	1	1	1	1	1	1	1	2	1	1	1	1	1	1	1	1	1	1	1	1	1	1	1	1	1	1	1	1	1	1	1	1	1	1	1	1	1
			Thamnocalamus	Thamnocalamus_spathiflorus	Poaceae_NC2436	NC2436	NA	1	1	1	1	1	1	1	1	1	1	1	1	2	1	1	1	1	1	1	1	1	1	1	1	1	1	1	1	1	1	1	1	1	1	1	1	1	1	1	1	1	1
			Sarocalamus	Sarocalamus_faberi	Poaceae_NC2388	NC2388	NA	1	1	1	1	1	1	1	1	1	1	1	1	2	1	1	1	1	1	1	1	1	1	1	1	1	1	1	1	1	1	1	1	1	1	1	1	1	1	1	1	1	1
			-	-	Poaceae_RL1080	RL1080	1	1	1	1	1	1	1	1	1	1	NA	1	1	2	1	1	1	1	1	1	1	1	1	1	1	1	1	1	1	1	1	1	1	1	1	1	1	1	1	1	1	1	1
				-	Poaceae_RL1074	RL1074	1	1	1	1	1	1	1	1	1	1	NA	1	1	2	1	1	1	1	1	1	1	1	1	1	1	1	1	1	1	1	1	1	1	1	1	1	1	1	1	1	1	1	1
			Chimonobambusa	Chimonobambusa_tumidissinoda	Poaceae_NC2147	NC2147	NA	1	1	1	1	1	1	1	1	1	1	1	1	2	1	1	1	1	1	1	1	1	1	1	1	1	1	1	1	1	1	1	1	1	1	1	1	1	1	1	1	1	1
			Indocalamus	Indocalamus_longiauritus	Poaceae_NC2245	NC2245	NA	1	1	1	1	1	1	1	1	1	1	1	1	2	1	1	1	1	1	1	1	1	1	1	1	1	1	1	1	1	1	1	1	1	1	1	1	1	1	1	1	1	1
			Fargesia	Fargesia_yunnanensis	Poaceae_NC2213	NC2213	NA	1	1	1	1	1	1	1	1	1	1	1	1	2	1	1	1	1	1	1	1	1	1	1	1	1	1	1	1	1	1	1	1	1	1	1	1	1	1	1	1	1	1
			Yushania	Yushania_levigata	Poaceae_NC2470	NC2470	NA	1	1	1	1	1	1	1	1	1	1	1	1	2	1	1	1	1	1	1	1	1	1	1	1	1	1	1	1	1	1	1	1	1	1	1	1	1	1	1	1	1	1
			Drepanostachyum	Drepanostachyum_falcatum	Poaceae_NC2178	NC2178	NA	1	1	1	1	1	1	1	1	1	1	1	1	2	1	1	1	1	1	1	1	1	1	1	1	1	1	1	1	1	1	1	1	1	1	1	1	1	1	1	1	1	1
			Arundinaria	Arundinaria_fargesii	Poaceae_NC2109	NC2109	NA	1	1	1	1	1	1	1	1	1	1	1	1	2	1	1	1	1	1	1	1	1	1	1	1	1	1	1	1	1	1	1	1	1	1	1	1	1	1	1	1	1	1
			Fargesia	Fargesia_spathacea	Poaceae_NC2212	NC2212	NA	1	1	1	1	1	1	1	1	1	1	1	1	2	1	1	1	1	1	1	1	1	1	1	1	1	1	1	1	1	1	1	1	1	1	1	1	1	1	1	1	1	1
				Fargesia_nitida	Poaceae_NC2211	NC2211	NA	1	1	1	1	1	1	1	1	1	1	1	1	2	1	1	1	1	1	1	1	1	1	1	1	1	1	1	1	1	1	1	1	1	1	1	1	1	1	1	1	1	1
				Fargesia_denudata	Poaceae_NC2210	NC2210	NA	1	1	1	1	1	1	1	NA	1	1	NA	1	NA	1	1	1	1	1	1	1	1	1	1	1	1	1	1	1	1	1	1	1	1	1	1	1	1	NA	1	NA	1	1
			Phyllostachys	Phyllostachys_propinqua	Poaceae_NC2355	NC2355	NA	1	1	1	1	1	1	1	1	1	1	1	1	2	1	1	1	1	1	1	1	1	1	1	1	1	1	1	1	1	1	1	1	1	1	1	1	1	1	1	1	1	1
				Phyllostachys_edulis	Poaceae_NC2353	NC2353	NA	1	1	1	1	1	1	1	1	1	1	1	1	2	1	1	1	1	1	1	1	1	1	1	1	1	1	1	1	1	1	1	1	1	1	1	1	1	1	1	1	1	1
				Phyllostachys_nigra	Poaceae_NC2354	NC2354	NA	1	1	1	1	1	1	1	1	1	1	1	1	2	1	1	1	1	1	1	1	1	1	1	1	1	1	1	1	1	1	1	1	1	1	1	1	1	1	1	1	1	1
				Phyllostachys_sulphurea	Poaceae_NC2356	NC2356	NA	1	1	1	1	1	1	1	1	1	1	1	1	2	1	1	1	1	1	1	1	1	1	1	1	1	1	1	1	1	1	1	1	1	1	1	1	1	1	1	1	1	1
			Brachyelytrum	Brachyelytrum_aristosum	Poaceae_NC2129	NC2129	NA	1	1	1	1	1	1	1	1	1	1	1	1	2	1	1	1	1	NA	1	1	1	1	1	1	1	1	1	1	1	1	1	1	1	1	1	1	1	1	1	1	1	1
			Nardus	Nardus_stricta	Poaceae_NC2290	NC2290	NA	1	1	1	1	1	1	1	1	1	1	1	1	2	1	1	1	1	NA	1	1	1	1	1	1	1	1	1	1	1	1	1	1	1	1	1	1	1	1	1	1	1	1
			Lygeum	Lygeum_spartum	Poaceae_NC2274	NC2274	NA	1	1	1	1	1	1	1	1	1	1	1	1	2	1	1	1	1	NA	1	1	1	1	1	1	1	1	1	1	1	1	1	1	1	1	1	1	1	1	1	1	1	1
			Phaenosperma	Phaenosperma_globosum	Poaceae_NC2348	NC2348	NA	1	1	1	1	1	1	1	1	1	1	1	1	2	1	1	1	1	NA	1	1	1	1	1	1	1	1	1	1	1	1	1	1	1	1	1	1	1	1	1	1	1	1
			Melica	Melica_mutica	Poaceae_NC2277	NC2277	NA	1	1	1	1	1	1	1	1	1	1	1	1	2	1	1	1	1	1	1	1	1	1	1	1	1	1	1	1	1	1	1	1	1	1	1	1	1	1	1	1	1	1
				Melica_subulata	Poaceae_NC2278	NC2278	NA	1	1	1	1	1	1	1	1	1	1	1	1	2	1	1	1	1	1	1	1	1	1	1	1	1	1	1	1	1	1	1	1	1	1	1	1	1	1	1	1	1	1
			Piptatherum	Piptatherum_songaricum	Poaceae_NC2357	NC2357	NA	1	1	1	1	1	1	1	1	1	1	1	1	2	1	1	1	1	1	1	1	1	1	1	1	1	1	1	1	1	1	1	1	1	1	1	1	1	1	1	1	1	1
			Stipa	Stipa_hymenoides	Poaceae_NC2419	NC2419	NA	1	1	1	1	1	1	1	1	1	1	1	1	2	1	1	1	1	NA	1	1	1	1	1	1	1	1	1	1	1	1	1	1	1	1	1	1	1	1	1	1	1	1
			Nassella	Nassella_hyalina	Poaceae_NC2291	NC2291	NA	1	1	1	1	1	1	1	1	1	1	1	1	2	1	1	1	1	NA	1	1	1	1	1	1	1	1	1	1	1	1	1	1	1	1	1	1	1	1	1	1	1	1
				Nassella_neesiana	Poaceae_NC2292	NC2292	NA	1	1	1	1	1	1	1	1	1	1	1	1	2	1	1	1	1	1	1	1	1	1	1	1	1	1	1	1	1	1	1	1	1	1	1	1	1	1	1	1	1	1
			Piptochaetium	Piptochaetium_avenaceum	Poaceae_NC2358	NC2358	NA	1	1	1	1	1	1	1	1	1	1	1	1	2	1	1	1	1	1	1	1	1	1	1	1	1	1	1	1	1	1	1	1	1	1	1	1	1	1	1	1	1	1
			Ampelodesmos	Ampelodesmos_mauritanicus	Poaceae_NC2090	NC2090	NA	1	1	1	1	1	1	1	1	1	1	1	1	2	1	1	1	1	1	1	1	1	1	1	1	1	1	1	1	1	1	1	1	1	1	1	1	1	1	1	1	1	1
			Oryzopsis	Oryzopsis_asperifolia	Poaceae_NC2328	NC2328	NA	1	1	1	1	1	1	1	1	1	1	1	1	2	1	1	1	1	NA	1	1	1	1	1	1	1	1	1	1	1	1	1	1	1	1	1	1	1	1	1	1	1	1
			Stipa	Stipa_purpurea	Poaceae_NC2427	NC2427	NA	1	1	1	1	1	1	1	1	1	1	1	1	2	1	1	1	1	NA	1	1	1	1	1	1	1	1	1	1	1	1	1	1	1	1	1	1	1	1	1	1	1	1
				Stipa_capillata	Poaceae_NC2414	NC2414	NA	1	1	1	1	1	1	1	1	1	1	1	1	2	1	1	1	1	NA	1	1	1	1	NA	NA	1	1	1	1	1	1	1	1	1	1	1	1	1	1	1	1	1	1
				Stipa_borysthenica	Poaceae_NC2413	NC2413	NA	1	1	1	1	1	1	1	1	1	1	1	1	2	1	1	1	1	NA	1	1	1	1	NA	NA	1	1	1	1	1	1	1	1	1	1	1	1	1	1	1	1	1	1
				Stipa_zalesskii	Poaceae_NC2429	NC2429	NA	1	1	1	1	1	1	1	1	1	1	1	1	2	1	1	1	1	NA	1	1	1	1	NA	NA	1	1	1	1	1	1	1	1	1	1	1	1	1	1	1	1	1	1
				Stipa_arabica	Poaceae_NC2412	NC2412	NA	1	1	1	1	1	1	1	1	1	1	1	1	2	1	1	1	1	NA	1	1	1	1	NA	NA	1	1	1	1	1	1	1	1	1	1	1	1	1	1	1	1	1	1
				Stipa_hohenackeriana	Poaceae_NC2418	NC2418	NA	1	1	1	1	1	1	1	1	1	1	1	1	2	1	1	1	1	NA	1	1	1	1	NA	NA	1	1	1	1	1	1	1	1	1	1	1	1	1	1	1	1	1	1
				Stipa_orientalis	Poaceae_NC2425	NC2425	NA	1	1	1	1	1	1	1	1	1	1	1	1	2	1	1	1	1	NA	1	1	1	1	NA	NA	1	1	1	1	1	1	1	1	1	1	1	1	1	1	1	1	1	1
				Stipa_lessingiana	Poaceae_NC2421	NC2421	NA	1	1	1	1	1	1	1	1	1	1	1	1	2	1	1	1	1	NA	1	1	1	1	NA	NA	1	1	1	1	1	1	1	1	1	1	1	1	1	1	1	1	1	1
				Stipa_jagnobica	Poaceae_NC2420	NC2420	NA	1	1	1	1	1	1	1	1	1	1	1	1	2	1	1	1	1	NA	1	1	1	1	NA	NA	1	1	1	1	1	1	1	1	1	1	1	1	1	1	1	1	1	1
				Stipa_ovczinnikovii	Poaceae_NC2426	NC2426	NA	1	1	1	1	1	1	1	1	1	1	1	1	2	1	1	1	1	NA	1	1	1	1	NA	NA	1	1	1	1	1	1	1	1	1	1	1	1	1	1	1	1	1	1
				Stipa_magnifica	Poaceae_NC2423	NC2423	NA	1	1	1	1	1	1	1	1	1	1	1	1	2	1	1	1	1	NA	1	1	1	1	NA	NA	1	1	1	1	1	1	1	1	1	1	1	1	1	1	1	1	1	1
				Stipa_caucasica	Poaceae_NC2415	NC2415	NA	1	1	1	1	1	1	1	1	1	1	1	1	2	1	1	1	1	NA	1	1	1	1	NA	NA	1	1	1	1	1	1	1	1	1	1	1	1	1	1	1	1	1	1
				Stipa_x	Poaceae_NC2428	NC2428	NA	1	1	1	1	1	1	1	1	1	1	1	1	2	1	1	1	1	NA	1	1	1	1	NA	NA	1	1	1	1	1	1	1	1	1	1	1	1	1	1	1	1	1	1
				Stipa_narynica	Poaceae_NC2424	NC2424	NA	1	1	1	1	1	1	1	1	1	1	1	1	2	1	1	1	1	NA	1	1	1	1	NA	NA	1	1	1	1	1	1	1	1	1	1	1	1	1	1	1	1	1	1
				Stipa_lipskyi	Poaceae_NC2422	NC2422	NA	1	1	1	1	1	1	1	1	1	1	1	1	2	1	1	1	1	NA	1	1	1	1	NA	NA	1	1	1	1	1	1	1	1	1	1	1	1	1	1	1	1	1	1
			Diarrhena	Diarrhena_obovata	Poaceae_NC2169	NC2169	NA	1	1	1	1	1	1	1	1	1	1	1	1	2	1	1	1	1	1	1	1	1	1	1	1	1	1	1	1	1	1	1	1	1	1	1	1	1	1	1	1	1	1
			Brachypodium	Brachypodium_distachyon	Poaceae_NC2130	NC2130	NA	1	1	1	1	1	1	1	1	1	1	1	1	2	1	1	1	1	1	1	1	1	1	1	1	1	1	1	1	1	NA	1	1	1	1	1	1	1	1	1	1	1	1
				Brachypodium_stacei	Poaceae_NC2132	NC2132	NA	1	1	1	1	1	1	1	1	1	1	1	1	2	1	1	1	1	1	1	1	1	1	1	1	1	1	1	1	1	1	1	1	1	1	1	1	1	1	1	1	1	1
				Brachypodium_hybridum	Poaceae_NC2131	NC2131	NA	1	1	1	1	1	1	1	1	1	1	1	1	2	1	1	1	1	1	1	1	1	1	1	1	1	1	1	1	1	1	1	1	1	1	1	1	1	1	1	1	1	1
			Torreyochloa	Torreyochloa_pallida	Poaceae_NC2447	NC2447	NA	1	1	1	1	1	1	1	1	1	1	1	1	2	1	1	1	1	NA	1	1	1	1	1	1	1	1	1	1	1	1	1	1	1	1	1	1	1	1	1	1	1	1
			Phalaris	Phalaris_arundinacea	Poaceae_NC2349	NC2349	NA	1	1	1	1	1	1	1	1	1	1	1	1	2	1	1	1	1	1	1	1	1	1	1	1	1	1	1	1	1	1	1	1	1	1	1	1	1	1	1	1	1	1
			Trisetum	Trisetum_cernuum	Poaceae_NC2452	NC2452	NA	1	1	1	1	1	1	1	1	1	1	1	1	2	1	1	1	1	NA	1	1	1	1	1	1	1	1	1	1	1	1	1	1	1	1	1	1	1	1	1	1	1	1
			Avena	Avena_sativa	Poaceae_NC2116	NC2116	NA	1	1	1	1	1	1	1	1	1	1	1	1	2	1	1	1	1	NA	1	1	1	1	1	1	1	1	1	1	1	1	1	1	1	1	1	1	1	1	1	1	1	1
				Avena_sterilis	Poaceae_NC2117	NC2117	NA	1	1	1	1	1	1	1	1	1	1	1	1	2	1	1	1	1	NA	1	1	1	1	1	1	1	1	1	1	1	1	1	1	1	1	1	1	1	1	1	1	1	1
			Anthoxanthum	Anthoxanthum_nitens	Poaceae_NC2098	NC2098	NA	1	1	1	1	1	1	1	1	1	1	1	1	2	1	1	1	1	NA	1	1	1	1	1	1	1	1	1	1	1	1	1	1	1	1	1	1	1	1	1	1	1	1
				Anthoxanthum_odoratum	Poaceae_NC2099	NC2099	NA	1	1	1	1	1	1	1	1	1	1	1	1	2	1	1	1	1	1	1	1	1	1	1	1	1	1	1	1	1	1	1	1	NA	1	1	1	1	1	1	1	1	1
			Briza	Briza_maxima	Poaceae_NC2133	NC2133	NA	1	1	1	1	1	1	1	1	1	1	1	1	2	1	1	1	1	NA	1	1	1	1	1	1	1	1	1	1	1	1	1	1	1	1	1	1	1	1	1	1	1	1
			Ammophila	Ammophila_breviligulata	Poaceae_NC2086	NC2086	NA	1	1	1	1	1	1	1	1	1	1	1	1	2	1	1	1	1	NA	1	1	1	1	1	1	1	1	1	1	1	1	1	1	1	1	1	1	1	1	1	1	1	1
			Agrostis	Agrostis_gigantea	Poaceae_NC2076	NC2076	NA	1	1	1	1	1	1	1	1	1	1	1	1	2	1	1	1	1	2	1	1	1	1	1	1	1	1	1	1	1	1	1	1	1	1	1	1	1	1	1	1	1	1
				Agrostis_stolonifera	Poaceae_NC2077	NC2077	NA	1	1	1	1	1	1	1	1	1	1	1	1	2	1	1	1	1	2	1	1	1	1	1	1	1	1	1	1	1	1	1	1	1	1	1	1	1	1	1	1	1	1
			Zingeria	Zingeria_biebersteiniana	Poaceae_NC2477	NC2477	NA	1	1	1	1	1	1	1	1	1	1	1	1	2	1	1	1	1	2	1	1	1	1	1	1	1	1	1	1	1	1	1	1	1	1	1	1	1	1	1	1	1	1
			Puccinellia	Puccinellia_nuttalliana	Poaceae_NC2374	NC2374	NA	1	1	1	1	1	1	1	1	1	1	1	1	2	1	1	1	1	NA	1	1	1	1	1	1	1	1	1	1	1	1	1	1	1	1	1	1	1	1	1	1	1	1
			Phleum	Phleum_alpinum	Poaceae_NC2351	NC2351	NA	1	1	1	1	1	1	1	1	1	1	1	1	2	1	1	1	1	NA	1	1	1	1	1	1	1	1	1	1	1	1	1	1	1	1	1	1	1	1	1	1	1	1
			Alopecurus	Alopecurus_arundinaceus	Poaceae_NC2085	NC2085	NA	1	1	1	1	1	1	1	1	1	1	1	1	2	1	1	1	1	1	1	1	1	1	1	1	1	1	1	1	1	1	1	1	1	1	1	1	1	1	1	1	1	1
			Poa	Poa_annua	Poaceae_NC2361	NC2361	NA	1	1	1	1	1	1	1	1	1	1	1	1	2	1	1	1	1	2	1	1	1	1	1	1	1	1	1	1	1	1	1	1	1	1	1	1	1	1	1	1	1	1
				Poa_trivialis	Poaceae_NC2364	NC2364	NA	1	1	1	1	1	1	1	1	1	1	1	1	2	1	1	1	1	NA	1	1	1	1	1	1	1	1	1	1	1	1	1	1	1	1	1	1	1	1	1	1	1	1
				Poa_nemoralis	Poaceae_NC2362	NC2362	NA	1	1	1	1	1	1	1	1	1	1	1	1	2	1	1	1	1	NA	1	1	1	1	1	1	1	1	1	1	1	1	1	1	1	1	1	1	1	1	1	1	1	1
				Poa_palustris	Poaceae_NC2363	NC2363	NA	1	1	1	1	1	1	1	1	1	1	1	1	2	1	1	1	1	NA	1	1	1	1	1	1	1	1	1	1	1	1	1	1	1	1	1	1	1	1	1	1	1	1
			Helictochloa	Helictochloa_hookeri	Poaceae_NC2231	NC2231	NA	1	1	1	1	1	1	1	1	1	1	1	1	2	1	1	1	1	NA	1	1	1	1	1	1	1	1	1	1	1	1	1	1	1	1	1	1	1	1	1	1	1	1
			Holcus	Holcus_lanatus	Poaceae_NC2237	NC2237	NA	1	1	1	1	1	1	1	1	1	1	1	1	2	1	1	1	1	NA	1	1	1	1	1	1	1	1	1	1	1	1	1	1	1	1	1	1	1	1	1	1	1	1
			Cynosurus	Cynosurus_cristatus	Poaceae_NC2161	NC2161	NA	1	1	1	1	1	1	1	1	1	1	1	1	2	1	1	1	1	1	1	1	1	1	1	1	1	1	1	1	1	1	1	1	1	1	1	1	1	1	1	1	1	1
			Catapodium	Catapodium_rigidum	Poaceae_NC2137	NC2137	NA	1	1	1	1	1	1	1	1	1	1	1	1	2	1	1	1	1	1	1	1	1	1	1	1	1	1	1	1	1	1	1	1	1	1	1	1	1	1	1	1	1	1
			Dactylis	Dactylis_glomerata	Poaceae_NC2162	NC2162	NA	1	1	1	1	1	1	1	1	1	1	1	1	2	1	1	1	1	NA	1	1	1	1	1	1	1	1	1	1	1	1	1	1	1	1	1	1	1	1	1	1	1	1
			Lamarckia	Lamarckia_aurea	Poaceae_NC2256	NC2256	NA	1	1	1	1	1	1	1	1	1	1	1	1	2	1	1	1	1	2	1	1	1	1	1	1	1	1	1	1	1	1	1	1	1	1	1	1	1	1	1	1	1	1
			Deschampsia	Deschampsia_antarctica	Poaceae_NC2167	NC2167	NA	1	1	1	1	1	1	1	1	1	1	1	1	2	1	1	1	1	2	1	1	1	1	1	1	1	1	1	1	1	1	1	1	1	1	1	1	1	1	1	1	1	1
			Festuca	Festuca_ovina	Poaceae_NC2217	NC2217	NA	1	1	1	1	1	1	1	1	1	1	1	1	2	1	1	1	1	2	1	1	1	1	1	1	1	1	1	1	1	1	1	1	1	1	1	1	1	1	1	1	1	1
				Festuca_altissima	Poaceae_NC2215	NC2215	NA	1	1	1	1	1	1	1	1	1	1	1	1	2	1	1	1	1	2	1	1	1	1	1	1	1	1	1	1	1	1	1	1	1	1	1	1	1	1	1	1	1	1
				Festuca_arundinacea	Poaceae_NC2216	NC2216	NA	1	1	1	1	1	1	1	1	1	1	1	1	2	1	1	1	1	1	1	1	1	1	1	1	1	1	1	1	1	1	1	1	1	1	1	1	1	1	1	1	1	1
				Festuca_pratensis	Poaceae_NC2218	NC2218	NA	1	1	1	1	1	1	1	1	1	1	1	1	2	1	1	1	1	2	1	1	1	1	1	1	1	1	1	1	1	1	1	1	1	1	1	1	1	1	1	1	1	1
			Lolium	Lolium_multiflorum	Poaceae_NC2271	NC2271	NA	1	1	1	1	1	1	1	1	1	1	1	1	2	1	1	1	1	2	1	1	1	1	1	1	1	1	1	1	1	1	1	1	1	1	1	1	1	1	1	1	1	1
			-	-	Poaceae_RL0264	RL0264	NA	1	1	1	1	1	1	1	1	1	NA	1	1	2	1	1	1	1	1	1	1	1	1	1	1	1	1	1	1	1	1	1	1	1	1	1	1	1	1	1	1	1	1
			Littledalea	Littledalea_racemosa	Poaceae_NC2270	NC2270	NA	1	1	1	1	1	1	1	1	1	1	1	1	2	1	1	1	1	NA	1	1	1	1	1	1	1	1	1	1	1	1	1	1	1	1	1	1	1	1	1	1	1	1
				Littledalea_alaica	Poaceae_NC2268	NC2268	NA	1	1	1	1	1	1	1	1	1	1	1	1	2	1	1	1	1	2	1	1	1	1	1	1	1	1	1	1	1	1	1	1	1	1	1	1	1	1	1	1	1	1
				Littledalea_przevalskyi	Poaceae_NC2269	NC2269	NA	1	1	1	1	1	1	1	1	1	1	1	1	2	1	1	1	1	NA	1	1	1	1	1	1	1	1	1	1	1	1	1	1	1	1	1	1	1	1	1	1	1	1
			Bromus	Bromus_vulgaris	Poaceae_NC2134	NC2134	NA	1	1	1	1	1	1	1	1	1	1	1	1	2	1	1	1	1	1	1	1	1	1	1	1	1	1	1	1	1	1	1	1	1	1	1	1	1	1	1	1	1	1
			Hordeum	Hordeum_jubatum	Poaceae_NC2240	NC2240	NA	1	1	1	1	1	1	1	1	1	1	1	1	2	1	1	1	1	1	1	1	1	1	1	1	1	1	1	1	1	1	1	1	1	1	1	1	1	1	1	1	1	1
				Hordeum_vulgare	Poaceae_NC2241	NC2241	NA	1	1	1	1	1	1	1	1	1	1	1	1	2	1	1	1	1	1	1	1	1	1	1	1	1	1	1	1	1	1	1	1	1	1	1	1	1	1	1	1	1	1
			Eremopyrum	Eremopyrum_triticeum	Poaceae_NC2201	NC2201	NA	1	1	1	1	1	1	1	1	1	1	1	NA	1	1	1	1	1	NA	1	1	1	1	1	1	1	1	1	1	1	1	1	1	1	1	1	1	1	1	1	1	1	1
				Eremopyrum_bonaepartis	Poaceae_NC2200	NC2200	NA	1	1	1	1	1	1	1	1	1	1	1	NA	1	1	1	1	1	NA	1	1	1	1	1	1	1	1	1	1	1	1	1	1	1	1	1	1	1	1	1	1	1	1
			Pseudoroegneria	Pseudoroegneria_spicata	Poaceae_NC2369	NC2369	NA	1	1	1	1	1	1	1	1	1	1	1	1	1	1	1	1	1	NA	1	1	1	1	1	1	1	1	1	1	1	1	1	1	1	1	1	1	1	1	1	1	1	1
			Connorochloa	Connorochloa_tenuis	Poaceae_NC2155	NC2155	NA	1	1	1	1	1	1	1	1	1	1	1	1	2	1	1	1	1	2	1	1	1	1	1	1	1	1	1	1	1	1	1	1	1	1	1	1	1	1	1	1	1	1
			Thinopyrum	Thinopyrum_bessarabicum	Poaceae_NC2442	NC2442	NA	1	1	1	1	1	1	1	1	1	1	1	1	1	1	1	1	1	NA	1	1	1	1	1	1	NA	1	1	1	1	1	1	1	1	1	1	1	1	1	1	1	1	1
			Elymus	Elymus_tauri	Poaceae_NC2189	NC2189	NA	1	1	1	1	NA	1	NA	NA	1	1	1	1	1	1	NA	1	NA	NA	NA	1	1	NA	1	1	1	1	1	1	NA	NA	1	1	NA	1	1	1	1	NA	1	NA	1	NA
				Elymus_cognatus	Poaceae_NC2187	NC2187	NA	1	1	1	1	1	1	1	1	1	1	1	1	1	1	1	1	1	NA	1	1	1	1	1	1	1	1	1	1	1	1	1	1	1	1	1	1	1	1	1	1	1	1
				Elymus_stipifolius	Poaceae_NC2188	NC2188	NA	1	1	1	1	1	1	1	1	1	1	1	1	1	1	1	1	1	NA	1	1	1	1	1	1	1	NA	1	1	1	1	1	1	1	1	1	1	1	1	1	1	1	1
			Thinopyrum	Thinopyrum_distichum	Poaceae_NC2443	NC2443	NA	1	1	1	1	1	1	1	1	1	1	1	1	1	1	1	1	1	NA	1	1	1	1	1	1	1	1	1	1	1	1	NA	1	1	1	1	1	1	1	1	1	1	1
			Secale	Secale_strictum	Poaceae_NC2402	NC2402	NA	1	1	1	1	1	1	1	1	1	1	1	1	1	1	1	1	1	NA	1	1	1	1	1	1	1	1	1	1	1	1	1	1	1	1	1	1	1	1	1	1	1	1
				Secale_cereale	Poaceae_NC2401	NC2401	NA	1	1	1	1	1	1	1	1	1	1	1	1	1	1	1	1	1	1	1	1	1	1	1	1	1	1	1	1	1	1	1	1	1	1	1	1	1	1	1	1	1	1
			Triticum	Triticum_aestivum	Poaceae_NC2455	NC2455	NA	1	1	1	1	1	1	1	1	1	1	1	NA	2	1	1	1	1	1	1	1	1	1	1	1	1	1	1	1	1	1	1	1	1	1	1	1	1	1	1	1	1	1
			Taeniatherum	Taeniatherum_caput-medusae	Poaceae_NC2434	NC2434	NA	1	1	1	1	1	1	1	1	1	1	1	1	2	1	1	1	1	2	1	1	1	1	1	1	1	1	1	1	1	1	1	1	1	1	1	1	1	1	1	1	1	1
			Triticum	Triticum_urartu	Poaceae_NC2461	NC2461	NA	1	1	1	1	1	1	1	1	1	1	1	1	1	1	1	1	1	1	1	1	1	1	1	NA	NA	NA	1	1	NA	NA	1	1	1	1	NA	NA	NA	1	NA	1	NA	1
				Triticum_monococcum	Poaceae_NC2458	NC2458	NA	1	1	1	1	1	1	1	1	1	1	1	1	1	1	1	1	1	1	1	1	1	1	1	1	1	1	1	1	1	1	1	1	1	1	1	1	1	1	1	1	1	1
			Aegilops	Aegilops_ventricosa	Poaceae_NC2075	NC2075	NA	1	1	1	1	1	1	1	1	1	1	1	1	1	1	1	1	1	NA	1	1	1	1	1	1	1	1	1	1	1	1	1	1	1	1	1	1	1	1	1	1	1	1
				Aegilops_cylindrica	Poaceae_NC2060	NC2060	NA	1	1	1	1	1	1	1	1	1	1	1	1	1	1	1	1	1	1	1	1	1	1	1	1	1	1	1	1	1	1	1	1	1	1	1	1	1	1	1	1	1	1
				Aegilops_tauschii	Poaceae_NC2071	NC2071	NA	1	1	1	1	1	1	1	1	1	1	1	1	1	1	1	1	1	1	1	1	1	1	1	1	1	1	1	1	1	1	1	1	1	1	1	1	1	1	1	1	1	1
				Aegilops_crassa	Poaceae_NC2059	NC2059	NA	1	1	1	1	1	1	1	1	1	1	1	1	1	1	1	1	1	NA	1	1	1	1	1	1	1	1	1	1	1	1	1	1	1	1	1	1	1	1	1	1	1	1
				Aegilops_columnaris	Poaceae_NC2057	NC2057	NA	1	1	1	NA	NA	1	NA	1	1	1	NA	NA	1	NA	1	1	NA	NA	NA	NA	NA	1	1	1	1	1	1	NA	NA	NA	NA	1	1	1	1	1	1	NA	1	1	1	NA
				Aegilops_umbellulata	Poaceae_NC2073	NC2073	NA	1	1	1	1	1	1	1	1	1	1	1	NA	1	1	1	1	1	NA	NA	1	1	1	1	1	1	1	1	1	NA	1	1	1	1	1	1	1	1	1	1	NA	1	1
				Aegilops_triuncialis	Poaceae_NC2072	NC2072	NA	1	1	1	1	1	1	1	1	1	1	1	1	1	1	1	1	1	NA	1	1	1	1	1	1	1	1	1	1	1	1	1	1	1	1	1	1	1	1	1	1	1	1
				Aegilops_markgrafii	Poaceae_NC2065	NC2065	NA	1	1	1	1	1	1	1	1	1	1	1	1	1	1	1	1	1	NA	1	1	1	1	1	1	1	1	1	1	1	1	1	1	1	1	1	1	1	1	1	1	1	1
				Aegilops_geniculata	Poaceae_NC2061	NC2061	NA	NA	1	1	1	1	1	1	1	1	1	1	1	1	1	1	1	1	1	1	1	1	1	1	1	1	1	1	1	1	1	1	1	1	1	1	1	1	1	1	1	1	1
				Aegilops_biuncialis	Poaceae_NC2056	NC2056	NA	1	1	1	1	1	1	1	1	1	1	1	1	1	1	1	1	1	NA	1	1	1	1	1	1	1	1	1	1	NA	1	1	1	1	1	1	1	1	1	1	1	1	1
				Aegilops_speltoides	Poaceae_NC2070	NC2070	NA	1	1	1	1	1	1	1	1	1	1	1	1	1	1	1	1	1	1	1	1	1	1	1	1	1	1	1	1	1	1	1	NA	1	1	1	1	1	1	1	1	1	1
			Triticum	Triticum_timopheevii	Poaceae_NC2459	NC2459	NA	1	1	1	1	1	1	1	1	1	1	1	1	2	1	1	1	1	1	1	1	1	1	1	1	1	1	1	1	1	1	1	1	1	1	1	1	1	1	1	1	1	1
				Triticum_turgidum	Poaceae_NC2460	NC2460	NA	1	1	1	1	1	1	1	1	1	1	1	1	2	1	1	1	1	1	1	1	1	1	1	1	1	1	1	1	1	1	1	1	1	1	1	1	1	1	1	1	1	1
				Triticum_carthlicum	Poaceae_NC2456	NC2456	NA	1	1	1	1	1	1	1	1	1	1	1	1	2	1	1	1	1	1	1	1	1	1	1	1	1	1	1	1	1	1	1	1	1	1	1	1	1	1	1	1	1	1
				Triticum_macha	Poaceae_NC2457	NC2457	NA	1	1	1	1	1	1	1	1	1	1	1	1	2	1	1	1	1	1	1	1	1	1	NA	NA	1	1	1	1	1	1	1	1	1	1	1	1	1	1	1	1	1	1
			Aegilops	Aegilops_comosa	Poaceae_NC2058	NC2058	NA	1	1	1	1	1	1	1	1	1	1	1	1	1	1	1	1	NA	NA	1	1	1	1	1	1	1	1	1	1	1	1	1	1	1	1	1	1	1	NA	1	1	1	1
				Aegilops_uniaristata	Poaceae_NC2074	NC2074	NA	1	1	NA	NA	1	1	NA	NA	NA	NA	NA	1	1	1	1	NA	NA	NA	1	1	1	1	1	NA	NA	NA	NA	1	NA	1	1	NA	NA	1	1	1	NA	1	NA	NA	1	NA
				Aegilops_bicornis	Poaceae_NC2055	NC2055	NA	1	1	1	1	1	1	1	1	1	1	1	1	2	1	1	1	1	1	1	1	1	1	1	1	1	1	1	1	1	1	1	1	1	1	1	1	1	1	1	1	1	1
				Aegilops_searsii	Poaceae_NC2068	NC2068	NA	1	1	1	1	1	1	1	1	1	1	1	1	2	1	1	1	1	1	1	1	1	1	1	1	1	1	1	1	1	1	1	1	1	1	1	1	1	1	1	1	1	1
				Aegilops_kotschyi	Poaceae_NC2063	NC2063	NA	1	1	1	1	1	1	1	1	1	1	1	1	2	1	1	1	1	1	1	1	1	1	1	1	1	1	1	1	1	1	1	1	1	1	1	1	1	1	1	1	1	1
				Aegilops_sharonensis	Poaceae_NC2069	NC2069	NA	1	1	1	1	1	1	1	1	1	1	1	1	2	1	1	1	1	1	1	1	1	1	1	1	1	1	1	1	1	1	1	1	1	1	1	1	1	1	1	1	1	1
				Aegilops_longissima	Poaceae_NC2064	NC2064	NA	1	1	1	1	1	1	1	1	1	1	1	1	2	1	1	1	1	1	1	1	1	1	1	1	1	1	1	1	1	1	1	1	1	1	1	1	1	1	1	1	1	1
			Aristida	Aristida_rufescens	Poaceae_NC2102	NC2102	NA	1	1	1	1	1	1	1	1	1	1	1	1	2	1	1	1	1	1	1	1	1	1	1	1	1	1	1	1	1	1	1	1	1	1	1	1	1	1	1	1	1	1
				Aristida_purpurea	Poaceae_NC2101	NC2101	NA	1	1	1	1	1	1	1	1	1	1	1	1	2	1	1	1	1	1	1	1	1	1	1	1	1	1	1	1	1	1	1	1	1	1	1	1	1	1	1	1	1	1
				Aristida_ternipes	Poaceae_NC2103	NC2103	NA	1	1	1	1	1	1	1	1	1	1	1	1	2	1	1	1	1	1	1	1	1	1	1	1	1	1	1	1	1	1	1	1	1	1	1	1	1	1	1	1	1	1
			Stipagrostis	Stipagrostis_uniplumis	Poaceae_NC2417	NC2417	NA	1	1	1	1	1	1	1	1	1	1	1	1	2	1	1	1	1	1	1	1	1	1	1	1	1	1	1	1	1	1	1	1	1	1	1	1	1	1	1	1	1	1
				Stipagrostis_hirtigluma	Poaceae_NC2416	NC2416	NA	1	1	1	1	1	1	1	1	1	1	1	1	2	1	1	1	1	1	1	1	1	1	1	1	1	1	1	1	1	1	1	1	1	1	1	1	1	1	1	1	1	1
			Sartidia	Sartidia_isaloensis	Poaceae_NC2390	NC2390	NA	1	1	1	1	1	1	1	1	1	1	1	1	2	1	1	1	1	1	1	1	1	1	1	1	1	1	1	1	1	1	1	1	1	1	1	1	1	1	1	1	1	1
				Sartidia_dewinteri	Poaceae_NC2389	NC2389	NA	1	1	1	1	1	1	1	1	1	1	1	1	2	1	1	1	1	1	1	1	1	1	1	1	1	1	1	1	1	1	1	1	1	1	1	1	1	1	1	1	1	1
				Sartidia_perrieri	Poaceae_NC2391	NC2391	NA	1	1	1	1	1	1	1	1	1	1	1	1	2	1	1	1	1	1	1	1	1	1	1	1	1	1	1	1	1	1	1	1	1	1	1	1	1	1	1	1	1	1
			Coelachne	Coelachne_africana	Poaceae_NC2153	NC2153	NA	1	1	1	1	1	1	1	1	1	1	1	1	2	1	1	1	1	1	1	1	1	1	1	1	1	1	1	1	1	1	1	1	1	1	1	1	1	1	1	1	1	1
			Isachne	Isachne_distichophylla	Poaceae_NC2251	NC2251	NA	1	1	1	1	1	1	1	1	1	1	1	1	2	1	1	1	1	1	1	1	1	1	1	1	1	1	1	1	1	1	1	1	1	1	1	1	1	1	1	1	1	1
				Isachne_albens	Poaceae_NC2250	NC2250	NA	1	1	1	1	1	1	1	1	1	1	1	1	2	1	1	1	1	1	1	1	1	1	1	1	1	1	1	1	1	1	1	1	1	1	1	1	1	1	1	1	1	1
			Limnopoa	Limnopoa_meeboldii	Poaceae_NC2266	NC2266	NA	1	1	1	1	1	1	1	1	1	1	1	1	2	1	1	1	1	1	1	1	1	1	1	1	1	1	1	1	1	1	1	1	1	1	1	1	1	1	1	1	1	1
			Eriachne	Eriachne_mucronata	Poaceae_NC2203	NC2203	NA	1	1	1	1	1	1	NA	1	1	1	1	1	2	1	1	1	1	1	1	1	1	1	1	1	1	1	1	1	1	1	1	1	1	1	1	1	1	1	1	1	1	1
			Pheidochloa	Pheidochloa_gracilis	Poaceae_NC2350	NC2350	NA	1	1	1	1	1	1	NA	1	1	1	1	1	2	1	1	1	1	1	1	1	1	1	1	1	1	1	1	1	1	1	1	1	1	1	1	1	1	1	1	1	1	1
			Eriachne	Eriachne_stipacea	Poaceae_NC2204	NC2204	NA	1	1	1	1	1	1	1	1	1	1	1	1	2	1	1	1	1	1	1	1	1	1	1	1	1	1	1	1	1	1	1	1	1	1	1	1	1	1	1	1	1	1
				Eriachne_armittii	Poaceae_NC2202	NC2202	NA	1	1	1	1	1	1	1	1	1	1	1	1	2	1	1	1	1	1	1	1	1	1	1	1	1	1	1	1	1	1	1	1	1	1	1	1	1	1	1	1	1	1
			Arundo	Arundo_plinii	Poaceae_NC2114	NC2114	NA	1	1	1	1	1	1	1	1	1	1	1	NA	2	1	1	1	1	1	1	1	1	1	1	1	1	1	1	1	1	1	1	1	1	1	1	1	1	1	1	1	1	1
				Arundo_donax	Poaceae_NC2113	NC2113	NA	1	1	1	1	1	1	1	1	1	1	1	1	2	1	1	1	1	1	1	1	1	1	1	1	1	1	1	1	1	1	1	1	1	1	1	1	1	1	1	1	1	1
			Dregeochloa	Dregeochloa_pumilla	Poaceae_NC2177	NC2177	NA	1	1	1	1	1	1	1	1	1	1	1	1	2	1	1	1	1	1	1	1	1	1	1	1	1	1	1	1	1	1	1	1	1	1	1	1	1	1	1	1	1	1
			Monachather	Monachather_paradoxus	Poaceae_NC2289	NC2289	NA	1	1	1	1	1	1	1	1	1	1	1	1	2	1	1	1	1	1	1	1	1	1	1	1	1	1	1	1	1	1	1	1	1	1	1	1	1	1	1	1	1	1
			-	-	Poaceae_RL0243	RL0243	NA	1	1	1	1	1	1	1	1	1	NA	1	1	2	1	1	1	1	1	1	1	1	1	1	1	1	1	1	1	1	1	1	1	1	1	1	1	1	1	1	1	1	1
			Hakonechloa	Hakonechloa_macra	Poaceae_NC2229	NC2229	NA	1	1	1	1	1	1	1	1	1	1	1	1	2	1	1	1	1	1	1	1	1	1	1	1	1	1	1	1	1	1	1	1	1	1	1	1	1	1	1	1	1	1
			Molinia	Molinia_caerulea	Poaceae_NC2288	NC2288	NA	1	1	1	1	1	1	1	1	1	1	1	1	2	1	1	1	1	1	1	1	1	1	1	1	1	1	1	1	1	1	1	1	1	1	1	1	1	1	1	1	1	1
			Eragrostis	Eragrostis_walteri	Poaceae_NC2196	NC2196	NA	1	1	1	1	1	1	1	1	1	1	1	1	2	1	1	1	1	1	1	1	1	1	1	1	1	1	1	1	1	1	1	1	1	1	1	1	1	1	1	1	1	1
			Elytrophorus	Elytrophorus_spicatus	Poaceae_NC2191	NC2191	NA	1	1	1	1	1	1	1	1	1	1	1	1	2	1	1	1	1	1	1	1	1	1	1	1	1	1	1	1	1	1	1	1	1	1	1	1	1	1	1	1	1	1
				Elytrophorus_globularis	Poaceae_NC2190	NC2190	NA	1	1	1	1	1	1	1	1	1	1	1	1	2	1	1	1	1	1	1	1	1	1	1	1	1	1	1	1	1	1	1	1	1	1	1	1	1	1	1	1	1	1
			Styppeiochloa	Styppeiochloa_gynoglossa	Poaceae_NC2433	NC2433	NA	1	1	1	1	1	1	1	1	1	1	1	1	2	1	1	1	1	1	1	1	1	1	1	1	1	1	1	1	1	1	1	1	1	1	1	1	1	1	1	1	1	1
			Crinipes	Crinipes_longifolius	Poaceae_NC2158	NC2158	NA	1	1	1	1	1	1	1	1	1	1	1	1	2	1	1	1	1	1	1	1	1	1	1	1	1	1	1	1	1	1	1	1	1	1	1	1	1	1	1	1	1	1
				Crinipes_abyssinicus	Poaceae_NC2157	NC2157	NA	1	1	1	1	1	1	1	1	1	1	1	1	2	1	1	1	1	1	1	1	1	1	1	1	1	1	1	1	1	1	1	1	1	1	1	1	1	1	1	1	1	1
			Merxmuellera	Merxmuellera_tsaratananensis	Poaceae_NC2280	NC2280	NA	1	1	1	1	1	1	1	1	1	1	1	1	2	1	1	1	1	1	1	1	1	1	1	1	1	1	1	1	1	1	1	1	1	1	1	1	1	1	1	1	1	1
			Chionochloa	Chionochloa_macra	Poaceae_NC2149	NC2149	NA	1	1	1	1	1	1	1	1	1	1	1	1	2	1	1	1	1	1	1	1	1	1	1	1	1	1	1	1	1	1	1	1	1	1	1	1	1	1	1	1	1	1
			Cortaderia	Cortaderia_selloana	Poaceae_NC2156	NC2156	NA	1	1	1	1	1	1	1	1	1	1	1	1	2	1	1	1	1	1	1	1	1	1	1	1	1	1	1	1	1	1	1	1	1	1	1	1	1	1	1	1	1	1
			Danthonia	Danthonia_californica	Poaceae_NC2164	NC2164	NA	1	1	1	1	1	1	1	1	1	1	1	1	2	1	1	1	1	1	1	1	1	1	1	1	1	1	1	1	1	1	1	1	1	1	1	1	1	1	1	1	1	1
			Phaenanthoecium	Phaenanthoecium_koestlinii	Poaceae_NC2347	NC2347	NA	1	1	1	1	1	1	1	1	1	1	1	1	2	1	1	1	1	1	1	1	1	1	1	1	1	1	1	1	1	1	1	1	1	1	1	1	1	1	1	1	1	1
			Schismus	Schismus_arabicus	Poaceae_NC2393	NC2393	NA	1	1	1	1	1	1	1	1	1	1	1	1	2	1	1	1	1	1	1	1	1	1	1	1	1	1	1	1	1	1	1	1	1	1	1	1	1	1	1	1	1	1
			Tribolium	Tribolium_hispidum	Poaceae_NC2448	NC2448	NA	1	1	1	1	1	1	1	1	1	1	1	1	2	1	1	1	1	1	1	1	1	1	1	1	1	1	1	1	1	1	1	1	1	1	1	1	1	1	1	1	1	1
			Tenaxia	Tenaxia_guillarmodiae	Poaceae_NC2435	NC2435	NA	1	1	1	1	1	1	1	1	1	1	1	1	2	1	1	1	1	1	1	1	1	1	1	1	1	1	1	1	1	1	1	1	1	1	1	1	1	1	1	1	1	1
			Rytidosperma	Rytidosperma_pallidum	Poaceae_NC2380	NC2380	NA	1	1	1	1	1	1	1	1	1	1	1	1	2	1	1	1	1	1	1	1	1	1	1	1	1	1	1	1	1	1	1	1	1	1	1	1	1	1	1	1	1	1
				Rytidosperma_semiannulare	Poaceae_NC2381	NC2381	NA	1	1	1	1	1	1	1	1	1	1	1	1	2	1	1	1	1	1	1	1	1	1	1	1	1	1	1	1	1	1	1	1	1	1	1	1	1	1	1	1	1	1
			Centropodia	Centropodia_glauca	Poaceae_NC2141	NC2141	NA	1	1	1	1	1	1	1	1	1	1	1	1	2	1	1	1	1	1	1	1	1	1	1	1	1	1	1	1	1	1	1	1	1	1	1	1	1	1	1	1	1	1
			-	-	Poaceae_RL0200	RL0200	NA	1	1	1	1	1	1	1	1	1	NA	1	1	2	1	1	1	1	1	1	1	1	1	1	1	1	1	1	1	1	1	1	1	1	1	1	1	1	1	1	1	1	1
			Nematopoa	Nematopoa_longipes	Poaceae_NC2293	NC2293	NA	1	1	1	1	1	1	1	1	1	1	1	1	2	1	1	1	1	1	1	1	1	1	1	1	1	1	1	1	1	1	1	1	1	1	1	1	1	1	1	1	1	1
			Enneapogon	Enneapogon_oblongus	Poaceae_NC2192	NC2192	NA	1	1	1	1	1	1	1	1	1	1	1	1	2	1	1	1	1	1	1	1	1	1	1	1	1	1	1	1	1	1	1	1	1	1	1	1	1	1	1	1	1	1
			Uniola	Uniola_paniculata	Poaceae_NC2462	NC2462	NA	1	1	1	1	1	1	1	1	1	1	1	1	2	1	1	1	1	1	1	1	1	1	1	1	1	1	1	1	1	1	1	1	1	1	1	1	1	1	1	1	1	1
			Eragrostis	Eragrostis_tef	Poaceae_NC2195	NC2195	NA	1	1	1	1	1	1	1	1	1	1	1	1	2	1	1	1	1	1	1	1	1	1	1	1	1	1	1	1	1	1	1	1	1	1	1	1	1	1	1	1	1	1
				Eragrostis_minor	Poaceae_NC2194	NC2194	NA	1	1	1	1	1	1	1	1	1	1	1	1	2	1	1	1	1	1	1	1	1	1	1	1	1	1	1	1	1	1	1	1	1	1	1	1	1	1	1	1	1	1
			Zoysia	Zoysia_macrantha	Poaceae_NC2481	NC2481	NA	1	1	1	1	1	1	1	1	1	1	1	1	2	1	1	1	1	1	1	1	1	1	1	1	1	1	1	1	1	1	1	1	1	1	1	1	1	1	1	1	1	1
				Zoysia_japonica	Poaceae_NC2480	NC2480	NA	1	1	1	1	1	1	1	1	1	1	1	1	2	1	1	1	1	1	1	1	1	1	1	1	1	1	1	1	1	1	1	1	1	1	1	1	1	1	1	1	1	1
			Sporobolus	Sporobolus_heterolepis	Poaceae_NC2407	NC2407	NA	1	1	1	1	1	1	1	1	1	1	1	1	2	1	1	1	1	1	1	1	1	1	1	1	1	1	1	1	1	1	1	1	1	1	1	1	1	1	1	1	1	1
				Sporobolus_michauxianus	Poaceae_NC2409	NC2409	NA	1	1	1	1	1	1	1	1	1	1	1	1	2	1	1	1	1	1	1	1	1	1	1	1	1	1	1	1	1	1	1	1	1	1	1	1	1	1	1	1	1	1
				Sporobolus_maritimus	Poaceae_NC2408	NC2408	NA	1	1	1	1	1	1	1	1	1	1	1	1	2	1	1	1	1	1	1	1	1	1	1	1	1	1	1	1	1	1	1	1	1	1	1	1	1	1	1	1	1	1
			Hilaria	Hilaria_rigida	Poaceae_NC2235	NC2235	NA	1	1	1	1	1	1	1	1	1	1	1	1	2	1	1	1	1	1	1	1	1	1	1	1	1	1	1	1	1	1	1	1	1	1	1	1	1	1	1	1	1	1
				Hilaria_cenchroides	Poaceae_NC2234	NC2234	NA	1	1	1	1	1	1	1	1	1	1	1	1	2	1	1	1	1	1	1	1	1	1	1	1	1	1	1	1	1	1	1	1	1	1	1	1	1	1	1	1	1	1
			Distichlis	Distichlis_bajaensis	Poaceae_NC2175	NC2175	NA	1	1	1	1	1	1	1	1	1	1	1	1	2	1	1	1	1	1	1	1	1	1	1	1	1	1	1	1	1	1	1	1	1	1	1	1	1	1	1	1	1	1
				Distichlis_spicata	Poaceae_NC2176	NC2176	NA	1	1	1	1	1	1	1	1	1	1	1	1	2	1	1	1	1	1	1	1	1	1	1	1	1	1	1	1	1	1	1	1	1	1	1	1	1	1	1	1	1	1
			Bouteloua	Bouteloua_gracilis	Poaceae_NC2127	NC2127	NA	1	1	1	1	1	1	1	1	1	1	1	1	2	1	1	1	1	1	1	1	1	1	1	1	1	1	1	1	1	1	1	1	1	1	1	1	1	1	1	1	1	1
				Bouteloua_curtipendula	Poaceae_NC2126	NC2126	NA	1	1	1	1	1	1	1	1	1	1	1	1	2	1	1	1	1	1	1	1	1	1	1	1	1	1	1	1	1	1	1	1	1	1	1	1	1	1	1	1	1	1
			Halopyrum	Halopyrum_mucronatum	Poaceae_NC2230	NC2230	NA	1	1	1	1	1	1	1	1	1	1	1	1	2	1	1	1	1	1	1	1	1	1	1	1	1	1	1	1	1	1	1	1	1	1	1	1	1	1	1	1	1	1
			Oropetium	Oropetium_aristatum	Poaceae_NC2305	NC2305	NA	1	1	1	1	1	1	1	1	1	1	1	1	2	1	1	1	1	1	1	1	1	1	1	1	1	1	1	1	1	1	1	1	1	1	1	1	1	1	1	1	1	1
			Melanocenchris	Melanocenchris_abyssinica	Poaceae_NC2276	NC2276	NA	1	1	1	1	1	1	1	1	1	1	1	1	2	1	1	1	1	1	1	1	1	1	1	1	1	1	1	1	1	1	1	1	1	1	1	1	1	1	1	1	1	1
			Dactyloctenium	Dactyloctenium_aegyptium	Poaceae_NC2163	NC2163	NA	1	1	1	1	1	1	1	1	1	1	1	1	2	1	1	1	1	1	1	1	1	1	1	1	1	1	1	1	1	1	1	1	1	1	1	1	1	1	1	1	1	1
			Trichoneura	Trichoneura_grandiglumis	Poaceae_NC2450	NC2450	NA	1	1	1	1	1	1	1	1	1	1	1	1	2	1	1	1	1	1	1	1	1	1	1	1	1	1	1	1	1	1	1	1	1	1	1	1	1	1	1	1	1	1
			Vaseyochloa	Vaseyochloa_multinervosa	Poaceae_NC2468	NC2468	NA	1	1	1	1	1	1	1	1	1	1	1	1	2	1	1	1	1	1	1	1	1	1	1	1	1	1	1	1	1	1	1	1	1	1	1	1	1	1	1	1	1	1
			-	-	Poaceae_RL0262	RL0262	NA	1	1	1	1	1	1	1	1	1	NA	1	1	2	1	1	1	1	1	1	1	1	1	1	1	1	1	1	1	1	1	1	1	1	1	1	1	1	1	1	1	1	1
			Astrebla	Astrebla_pectinata	Poaceae_NC2115	NC2115	NA	1	1	1	1	1	1	1	1	1	1	1	1	2	1	1	1	1	1	1	1	1	1	1	1	1	1	1	1	1	1	1	1	1	1	1	1	1	1	1	1	1	1
			Leptochloa	Leptochloa_pluriflora	Poaceae_NC2264	NC2264	NA	1	1	1	1	1	1	1	1	1	1	1	1	2	1	1	1	1	1	1	1	1	1	1	1	1	1	1	1	1	1	1	1	1	1	1	1	1	1	1	1	1	1
				Leptochloa_virgata	Poaceae_NC2265	NC2265	NA	1	1	1	1	1	1	1	1	1	1	1	1	2	1	1	1	1	1	1	1	1	1	1	1	1	1	1	1	1	1	1	1	1	1	1	1	1	1	1	1	1	1
			-	-	Poaceae_RL0230	RL0230	NA	1	1	1	1	1	1	1	1	1	NA	1	1	2	1	1	1	1	1	1	1	1	1	1	1	1	1	1	1	1	1	1	1	1	1	1	1	1	1	1	1	1	1
			Oxychloris	Oxychloris_scariosa	Poaceae_NC2332	NC2332	NA	1	1	1	1	1	1	1	1	1	1	1	1	2	1	1	1	1	1	1	1	1	1	1	1	1	1	1	1	1	1	1	1	1	1	1	1	1	1	1	1	1	1
			Eustachys	Eustachys_glauca	Poaceae_NC2209	NC2209	NA	1	1	1	1	1	1	1	1	1	1	1	1	2	1	1	1	1	1	1	1	1	1	1	1	1	1	1	1	1	1	1	1	1	1	1	1	1	1	1	1	1	1
			Dichaetaria	Dichaetaria_wightii	Poaceae_NC2170	NC2170	NA	1	1	1	1	1	1	1	1	1	1	1	1	2	1	1	1	1	1	1	1	1	1	1	1	1	1	1	1	1	1	1	1	1	1	1	1	1	1	1	1	1	1
			Alloeochaete	Alloeochaete_oreogena	Poaceae_NC2079	NC2079	NA	1	1	1	1	1	1	1	1	1	1	1	1	2	1	1	1	1	1	1	1	1	1	1	1	1	1	1	1	1	1	1	1	1	1	1	1	1	1	1	1	1	1
				Alloeochaete_uluguruensis	Poaceae_NC2080	NC2080	NA	1	1	1	1	1	1	1	1	1	1	1	1	2	1	1	1	1	1	1	1	1	1	1	1	1	1	1	1	1	1	1	1	1	1	1	1	1	1	1	1	1	1
				Alloeochaete_namuliensis	Poaceae_NC2078	NC2078	NA	1	1	1	1	1	1	1	1	1	1	1	1	2	1	1	1	1	1	1	1	1	1	1	1	1	1	1	1	1	1	1	1	1	1	1	1	1	1	1	1	1	1
			Thysanolaena	Thysanolaena_latifolia	Poaceae_NC2446	NC2446	NA	1	1	1	1	1	1	1	1	1	1	1	1	2	1	1	1	1	1	1	1	1	1	1	1	1	1	1	1	1	1	1	1	1	1	1	1	1	1	1	1	1	1
			Centotheca	Centotheca_lappacea	Poaceae_NC2140	NC2140	NA	1	1	1	1	1	1	1	1	1	1	1	1	2	1	1	1	1	1	1	1	1	1	1	1	1	1	1	1	1	1	1	1	1	1	1	1	1	1	1	1	1	1
			Danthoniopsis	Danthoniopsis_dinteri	Poaceae_NC2165	NC2165	NA	1	1	1	1	1	1	1	1	1	1	1	1	2	1	1	1	1	1	1	1	1	1	1	1	1	1	1	1	1	1	1	1	1	1	1	1	1	1	1	1	1	1
			Loudetia	Loudetia_simplex	Poaceae_NC2272	NC2272	NA	1	1	1	1	1	1	1	1	1	1	1	1	2	1	1	1	1	1	1	1	1	1	1	1	1	1	1	1	1	1	1	1	1	1	1	1	1	1	1	1	1	1
			Loudetiopsis	Loudetiopsis_kerstingii	Poaceae_NC2273	NC2273	NA	1	1	1	1	1	1	1	1	1	1	1	1	2	1	1	1	1	1	1	1	1	1	1	1	1	1	1	1	1	1	1	1	1	1	1	1	1	1	1	1	1	1
			Tristachya	Tristachya_humbertii	Poaceae_NC2453	NC2453	NA	1	1	1	1	1	1	1	1	1	1	1	1	2	1	1	1	1	1	1	1	1	1	1	1	1	1	1	1	1	1	1	1	1	1	1	1	1	1	1	1	1	1
				Tristachya_leucothrix	Poaceae_NC2454	NC2454	NA	1	1	1	1	1	1	1	1	1	1	1	1	2	1	1	1	1	1	1	1	1	1	1	1	1	1	1	1	1	1	1	1	1	1	1	1	1	1	1	1	1	1
			Zeugites	Zeugites_pittieri	Poaceae_NC2476	NC2476	NA	1	1	1	1	1	1	1	1	1	1	1	1	2	1	1	1	1	1	1	1	1	1	1	1	1	1	1	1	1	1	1	1	1	1	1	1	1	1	1	1	1	1
			Chasmanthium	Chasmanthium_laxum	Poaceae_NC2145	NC2145	NA	1	1	1	1	1	1	1	1	1	1	1	1	2	1	1	1	1	1	1	1	1	1	1	1	1	1	1	1	1	1	1	1	1	1	1	1	1	1	1	1	1	1
			Gynerium	Gynerium_sagittatum	Poaceae_NC2228	NC2228	NA	1	1	1	1	1	1	1	1	1	1	1	1	2	1	1	1	1	1	1	1	1	1	1	1	1	1	1	1	1	1	1	1	1	1	1	1	1	1	1	1	1	1
			Lecomtella	Lecomtella_madagascariensis	Poaceae_NC2258	NC2258	NA	1	1	1	1	1	1	1	1	1	1	1	1	2	1	1	1	1	1	1	1	1	1	1	1	1	1	1	1	1	1	2	1	1	1	1	1	1	1	1	1	1	1
			Echinochloa	Echinochloa_crus-galli	Poaceae_NC2180	NC2180	NA	1	1	1	1	1	1	1	1	1	1	1	1	2	1	1	1	1	1	1	1	1	1	1	1	1	1	1	1	1	1	1	1	1	1	1	1	1	1	1	1	1	1
				Echinochloa_esculenta	Poaceae_NC2181	NC2181	NA	1	1	1	1	1	1	1	1	1	1	1	1	2	1	1	1	1	1	1	1	1	1	1	1	1	1	1	1	1	1	1	1	1	1	1	1	1	1	1	1	1	1
				Echinochloa_oryzicola	Poaceae_NC2183	NC2183	NA	1	1	1	1	1	1	1	1	1	1	1	1	2	1	1	1	1	1	1	1	1	1	1	1	1	1	1	1	1	1	1	1	1	1	1	1	1	1	1	1	1	1
				Echinochloa_stagnina	Poaceae_NC2184	NC2184	NA	1	1	1	1	1	1	1	1	1	1	1	1	2	1	1	1	1	1	1	1	1	1	1	1	1	1	1	1	1	1	1	1	1	1	1	1	1	1	1	1	1	1
				Echinochloa_ugandensis	Poaceae_NC2185	NC2185	NA	1	1	1	1	1	1	1	1	1	1	1	1	2	1	1	1	1	1	1	1	1	1	1	1	1	1	1	1	1	1	1	1	1	1	1	1	1	1	1	1	1	1
				Echinochloa_colona	Poaceae_NC2179	NC2179	NA	1	1	1	1	1	1	1	1	1	1	1	1	2	1	1	1	1	1	1	1	1	1	1	1	1	1	1	1	1	1	1	1	1	1	1	1	1	1	1	1	1	1
				Echinochloa_frumentacea	Poaceae_NC2182	NC2182	NA	1	1	1	1	1	1	1	1	1	1	1	1	2	1	1	1	1	1	1	1	1	1	1	1	1	1	1	1	1	1	1	1	1	1	1	1	1	1	1	1	1	1
			Alloteropsis	Alloteropsis_cimicina	Poaceae_NC2082	NC2082	NA	1	1	1	1	1	1	1	1	1	1	1	1	2	1	1	1	1	1	1	1	1	1	1	1	1	1	1	1	1	1	1	1	1	1	1	1	1	1	1	1	1	1
				Alloteropsis_paniculata	Poaceae_NC2083	NC2083	NA	1	1	1	1	1	1	1	1	1	1	1	1	2	1	1	1	1	1	1	1	1	1	1	1	1	1	1	1	1	1	1	1	1	1	1	1	1	1	1	1	1	1
				Alloteropsis_semialata	Poaceae_NC2084	NC2084	NA	1	1	1	1	1	1	1	1	1	1	1	1	2	1	1	1	1	1	1	1	1	1	1	1	1	1	1	1	1	1	1	1	1	1	1	1	1	1	1	1	1	1
				Alloteropsis_angusta	Poaceae_NC2081	NC2081	NA	1	1	1	1	1	1	1	1	1	1	1	1	2	1	1	1	1	1	1	1	1	1	1	1	1	1	1	1	1	1	1	1	1	1	1	1	1	1	1	1	1	1
			Panicum	Panicum_pygmaeum	Poaceae_NC2336	NC2336	NA	1	1	1	1	1	1	1	1	1	1	1	1	2	1	1	1	1	1	1	1	1	1	1	1	1	1	1	1	1	1	1	1	1	1	1	1	1	1	1	1	1	1
			Amphicarpum	Amphicarpum_muhlenbergianum	Poaceae_NC2091	NC2091	NA	1	1	1	1	1	1	1	1	1	1	1	1	2	1	1	1	1	1	1	1	1	1	1	1	1	1	1	1	1	1	1	1	1	1	1	1	1	1	1	1	1	1
			Entolasia	Entolasia_imbricata	Poaceae_NC2193	NC2193	NA	1	1	1	1	1	1	1	1	1	1	1	1	2	1	1	1	1	1	1	1	1	1	1	1	1	1	1	1	1	1	1	1	1	1	1	1	1	1	1	1	1	1
			Brachiaria	Brachiaria_fragrans	Poaceae_NC2128	NC2128	NA	1	1	1	1	1	1	1	1	1	1	1	1	2	1	1	1	1	1	1	1	1	1	1	1	1	1	1	1	1	1	1	1	1	1	1	1	1	1	1	1	1	1
			Chasechloa	Chasechloa_madagascariensis	Poaceae_NC2144	NC2144	NA	1	1	1	1	1	1	1	1	1	1	1	1	2	1	1	1	1	1	1	1	1	1	1	1	1	1	1	1	1	1	1	1	1	1	1	1	1	1	1	1	1	1
				Chasechloa_egregia	Poaceae_NC2143	NC2143	NA	1	1	1	1	1	1	1	1	1	1	1	1	2	1	1	1	1	1	1	1	1	1	1	1	1	1	1	1	1	1	1	1	1	1	1	1	1	1	1	1	1	1
			Panicum	Panicum_lycopodioides	Poaceae_NC2334	NC2334	NA	1	1	1	1	1	1	1	1	1	1	1	1	2	1	1	1	1	1	1	1	1	1	1	1	1	1	1	1	1	1	1	1	1	1	1	1	1	1	1	1	1	1
			Lasiacis	Lasiacis_nigra	Poaceae_NC2257	NC2257	NA	1	1	1	1	1	1	1	1	1	1	1	1	2	1	1	1	1	1	1	1	1	1	1	1	1	1	1	1	1	1	1	1	1	1	1	1	1	1	1	1	1	1
			Pseudolasiacis	Pseudolasiacis_leptolomoides	Poaceae_NC2368	NC2368	NA	1	1	1	1	1	1	1	1	1	1	1	1	2	1	1	1	1	1	1	1	1	1	1	1	1	1	1	1	1	1	1	1	1	1	1	1	1	1	1	1	1	1
			Oplismenus	Oplismenus_hirtellus	Poaceae_NC2304	NC2304	NA	1	1	1	1	1	1	1	1	1	1	1	1	2	1	1	1	1	1	1	1	1	1	1	1	1	1	1	1	1	1	1	1	1	1	1	1	1	1	1	1	1	1
			Sacciolepis	Sacciolepis_indica	Poaceae_NC2387	NC2387	NA	1	1	1	1	1	1	1	1	1	1	1	1	2	1	1	1	1	1	1	1	1	1	1	1	1	1	1	1	1	1	1	1	1	1	1	1	1	1	1	1	1	1
			Dichanthelium	Dichanthelium_acuminatum	Poaceae_NC2171	NC2171	NA	1	1	1	1	1	1	1	1	1	1	1	1	2	1	1	1	1	1	1	1	1	1	1	1	1	1	1	1	1	1	1	1	1	1	1	1	1	1	1	1	1	1
			Thyridolepis	Thyridolepis_xerophila	Poaceae_NC2445	NC2445	NA	1	1	1	1	1	1	1	1	1	1	1	1	2	1	1	1	1	1	1	1	1	1	1	1	1	1	1	1	1	1	1	1	1	1	1	1	1	1	1	1	1	1
			Panicum	Panicum_virgatum	Poaceae_NC2338	NC2338	NA	1	1	1	1	1	1	1	1	1	1	1	1	2	1	1	1	1	1	1	1	1	1	1	1	1	1	1	1	1	1	1	1	1	1	1	1	1	1	1	1	1	1
				Panicum_capillare	Poaceae_NC2333	NC2333	NA	1	1	1	1	1	1	1	1	1	1	1	1	2	1	1	1	1	1	1	1	1	1	1	1	1	1	1	1	1	1	1	1	1	1	1	1	1	1	1	1	1	1
				Panicum_miliaceum	Poaceae_NC2335	NC2335	NA	1	1	1	1	1	1	1	1	1	1	1	1	2	1	1	1	1	1	1	1	1	1	1	1	1	1	1	1	1	1	1	1	1	1	1	1	1	1	1	1	1	1
				Panicum_sumatrense	Poaceae_NC2337	NC2337	NA	1	1	1	1	1	1	1	1	1	1	1	1	2	1	1	1	1	1	1	1	1	1	1	1	1	1	1	1	1	1	1	1	1	1	1	1	1	1	1	1	1	1
			Whiteochloa	Whiteochloa_capillipes	Poaceae_NC2469	NC2469	NA	1	1	1	1	1	1	1	1	1	1	1	1	2	1	1	1	1	1	1	1	1	1	1	1	1	1	1	1	1	1	1	1	1	1	1	1	1	1	1	1	1	1
			Paspalidium	Paspalidium_geminatum	Poaceae_NC2342	NC2342	NA	1	1	1	1	1	1	1	1	1	1	1	1	2	1	1	1	1	1	1	1	1	1	1	1	1	1	1	1	1	1	1	1	1	1	1	1	1	1	1	1	1	1
			Stenotaphrum	Stenotaphrum_secundatum	Poaceae_NC2411	NC2411	NA	1	1	1	1	1	1	1	1	1	1	1	1	2	1	1	1	1	1	1	1	1	1	1	1	1	1	1	1	1	1	1	1	1	1	1	1	1	1	1	1	1	1
			-	-	Poaceae_RL1082	RL1082	NA	1	1	1	1	1	1	1	1	1	NA	1	1	2	1	1	1	1	1	1	1	1	1	1	1	1	1	1	1	1	1	1	1	1	1	1	1	1	1	1	1	1	1
				-	Poaceae_RL0519	RL0519	NA	1	1	1	1	1	1	1	1	1	NA	1	1	2	1	1	1	1	1	1	1	1	1	1	1	1	1	1	1	1	1	1	1	1	1	1	1	1	1	1	1	1	1
			Cenchrus	Cenchrus_americanus	Poaceae_NC2138	NC2138	NA	1	1	1	1	1	1	1	1	1	1	1	1	2	1	1	1	1	1	1	1	1	1	1	1	1	1	1	1	1	1	1	1	1	1	1	1	1	1	1	1	1	1
				Cenchrus_purpureus	Poaceae_NC2139	NC2139	NA	1	1	1	1	1	1	1	1	1	1	1	1	2	1	1	1	1	1	1	1	1	1	1	1	1	1	1	1	1	1	1	1	1	1	1	1	1	1	1	1	1	1
			-	-	Poaceae_RL0669	RL0669	NA	1	1	1	1	1	1	1	1	1	NA	1	1	2	1	1	1	1	1	1	1	1	1	1	1	1	1	1	1	1	1	1	1	1	1	1	1	1	1	1	1	1	1
			Tricholaena	Tricholaena_monachne	Poaceae_NC2449	NC2449	NA	1	1	1	1	1	1	1	1	1	1	1	1	2	1	1	1	1	1	1	1	1	1	1	1	1	1	1	1	1	1	1	1	1	1	1	1	1	1	1	1	1	1
			Megathyrsus	Megathyrsus_maximus	Poaceae_NC2275	NC2275	NA	1	1	1	1	1	1	1	1	1	1	1	1	2	1	1	1	1	1	1	1	1	1	1	1	1	1	1	1	1	1	1	1	1	1	1	1	1	1	1	1	1	1
			Urochloa	Urochloa_humidicola	Poaceae_NC2465	NC2465	NA	1	1	1	1	1	1	1	1	1	1	1	1	2	1	1	1	1	1	1	1	1	1	1	1	1	1	1	1	1	1	1	1	1	1	1	1	1	1	1	1	1	1
			Eriochloa	Eriochloa_meyeriana	Poaceae_NC2205	NC2205	NA	1	1	1	1	1	1	1	1	1	1	1	1	2	1	1	1	1	1	1	1	1	1	1	1	1	1	1	1	1	1	1	1	1	1	1	1	1	1	1	1	1	1
			Urochloa	Urochloa_reptans	Poaceae_NC2466	NC2466	NA	1	1	1	1	1	1	1	1	1	1	1	1	2	1	1	1	1	1	1	1	1	1	1	1	1	1	1	1	1	1	1	1	1	1	1	1	1	1	1	1	1	1
			Chaetium	Chaetium_bromoides	Poaceae_NC2142	NC2142	NA	1	1	1	1	1	1	1	1	1	1	1	1	2	1	1	1	1	1	1	1	1	1	1	1	1	1	1	1	1	1	1	1	1	1	1	1	1	1	1	1	1	1
			Urochloa	Urochloa_ruziziensis	Poaceae_NC2467	NC2467	NA	1	1	1	1	1	1	NA	1	1	1	1	1	2	1	1	1	1	1	1	1	1	1	1	1	1	1	1	1	1	1	1	1	1	1	1	1	1	1	1	1	1	1
				Urochloa_brizantha	Poaceae_NC2463	NC2463	NA	1	1	1	1	1	1	1	1	1	1	1	1	2	1	1	1	1	1	1	1	1	1	1	1	1	1	1	1	1	1	1	1	1	1	1	1	1	1	1	1	1	1
				Urochloa_decumbens	Poaceae_NC2464	NC2464	NA	1	1	1	1	1	1	1	1	1	1	1	1	2	1	1	1	1	1	1	1	1	1	1	1	1	1	1	1	1	1	1	1	1	1	1	1	1	1	1	1	1	1
			Plagiantha	Plagiantha_tenella	Poaceae_NC2359	NC2359	NA	1	1	1	1	1	1	1	1	1	1	1	1	2	1	1	1	1	1	1	1	1	1	1	1	1	1	1	1	1	1	1	1	1	1	1	1	1	1	1	1	1	1
			Steinchisma	Steinchisma_laxum	Poaceae_NC2410	NC2410	NA	1	1	1	1	1	1	1	1	1	1	1	1	2	1	1	1	1	1	1	1	1	1	1	1	1	1	1	1	1	1	1	1	1	1	1	1	1	1	1	1	1	1
			Otachyrium	Otachyrium_versicolor	Poaceae_NC2329	NC2329	NA	1	1	1	1	1	1	1	1	1	1	1	1	2	1	1	1	1	1	1	1	1	1	1	1	1	1	1	1	1	1	1	1	1	1	1	1	1	1	1	1	1	1
			Coleataenia	Coleataenia_prionitis	Poaceae_NC2154	NC2154	NA	1	1	1	1	1	1	1	1	1	1	1	1	2	1	1	1	1	1	1	1	1	1	1	1	1	1	1	1	1	1	1	1	1	1	1	1	1	1	1	1	1	1
			Oncorachis	Oncorachis_ramosa	Poaceae_NC2303	NC2303	NA	1	1	1	1	1	1	1	1	1	1	1	1	2	1	1	1	1	1	1	1	1	1	1	1	1	1	1	1	1	1	1	1	1	1	1	1	1	1	1	1	1	1
			Homolepis	Homolepis_isocalycia	Poaceae_NC2239	NC2239	NA	1	1	1	1	1	1	1	1	1	1	1	1	2	1	1	1	1	1	1	1	1	1	1	1	1	1	1	1	1	1	1	1	1	1	1	1	1	1	1	1	1	1
				Homolepis_aturensis	Poaceae_NC2238	NC2238	NA	1	1	1	1	1	1	1	1	1	1	1	1	2	1	1	1	1	1	1	1	1	1	1	1	1	1	1	1	1	1	1	1	1	1	1	1	1	1	1	1	1	1
			Hildaea	Hildaea_pallens	Poaceae_NC2236	NC2236	NA	1	1	1	1	1	1	1	1	1	1	1	1	2	1	1	1	1	1	1	1	1	1	1	1	1	1	1	1	1	1	1	1	1	1	1	1	1	1	1	1	1	1
			Streptostachys	Streptostachys_asperifolia	Poaceae_NC2432	NC2432	NA	1	1	1	1	1	1	1	1	1	1	1	1	2	1	1	1	1	1	1	1	1	1	1	1	1	1	1	1	1	1	1	1	1	1	1	1	1	1	1	1	1	1
			Axonopus	Axonopus_fissifolius	Poaceae_NC2118	NC2118	NA	1	1	1	1	1	1	1	1	1	1	1	1	2	1	1	1	1	1	1	1	1	1	1	1	1	1	1	1	1	1	1	1	1	1	1	1	1	1	1	1	1	1
				Axonopus_ramosus	Poaceae_NC2119	NC2119	NA	1	1	1	1	1	1	1	1	1	1	1	1	2	1	1	1	1	1	1	1	1	1	1	1	1	1	1	1	1	1	1	1	1	1	1	1	1	1	1	1	1	1
			-	-	Poaceae_RL1083	RL1083	NA	1	1	1	1	1	1	1	1	1	NA	1	1	2	1	1	1	1	1	1	1	1	1	1	1	1	1	1	1	1	1	1	1	1	1	1	1	1	1	1	1	1	1
			Paspalum	Paspalum_glaziovii	Poaceae_NC2345	NC2345	NA	1	1	1	1	1	1	1	1	1	1	1	1	2	1	1	1	1	1	1	1	1	1	1	1	1	1	1	1	1	1	1	1	1	1	1	1	1	1	1	1	1	1
			-	-	Poaceae_RL0244	RL0244	NA	1	1	1	1	1	1	1	1	1	NA	1	1	2	1	1	1	1	1	1	1	1	1	1	1	1	1	1	1	1	1	1	1	1	1	1	1	1	1	1	1	1	1
				-	Poaceae_RL0459	RL0459	NA	1	1	1	1	1	1	1	1	1	NA	1	1	2	1	1	1	1	1	1	1	1	1	1	1	1	1	1	1	1	1	1	1	1	1	1	1	1	1	1	1	1	1
			Paspalum	Paspalum_fimbriatum	Poaceae_NC2344	NC2344	NA	1	1	1	1	1	1	1	1	1	1	1	1	2	1	1	1	1	1	1	1	1	1	1	1	1	1	1	1	1	1	1	1	1	1	1	1	1	1	1	1	1	1
				Paspalum_dilatatum	Poaceae_NC2343	NC2343	NA	1	1	1	1	1	1	1	1	1	1	1	1	2	1	1	1	1	1	1	1	1	1	1	1	1	1	1	1	1	1	1	1	1	1	1	1	1	1	1	1	1	1
				Paspalum_paniculatum	Poaceae_NC2346	NC2346	NA	1	1	1	1	1	1	1	1	1	1	1	1	2	1	1	1	1	1	1	1	1	1	1	1	1	1	1	1	1	1	1	1	1	1	1	1	1	1	1	1	1	1
			Arundinella	Arundinella_deppeana	Poaceae_NC2112	NC2112	NA	1	1	1	1	1	1	1	1	1	1	1	1	2	1	1	1	1	1	1	1	1	1	1	1	1	1	1	1	1	1	1	1	1	1	1	1	1	1	1	1	1	1
			Garnotia	Garnotia_thailandica	Poaceae_NC2221	NC2221	NA	1	1	1	1	1	1	1	1	1	1	1	1	2	1	1	1	1	1	1	1	1	1	1	1	1	1	1	1	1	1	1	1	NA	1	1	1	1	1	1	1	1	1
				Garnotia_tenella	Poaceae_NC2220	NC2220	NA	1	1	1	1	1	1	1	1	1	1	1	1	2	1	1	1	1	1	1	1	1	1	1	1	1	1	1	1	1	1	1	1	NA	1	1	1	1	1	1	1	1	1
			Arthraxon	Arthraxon_microphyllus	Poaceae_NC2106	NC2106	NA	1	1	1	1	1	1	1	1	1	1	1	1	2	1	1	1	1	1	1	1	1	1	1	1	1	1	1	1	1	1	1	1	NA	1	1	1	1	1	1	1	1	1
				Arthraxon_hispidus	Poaceae_NC2104	NC2104	NA	1	1	1	1	1	1	1	1	1	1	1	1	2	1	1	1	1	1	1	1	1	1	1	1	1	1	1	1	1	1	1	1	NA	1	1	1	1	1	1	1	1	1
				Arthraxon_lanceolatus	Poaceae_NC2105	NC2105	NA	1	1	1	1	1	1	1	1	1	1	1	1	2	1	1	1	1	1	1	1	1	1	1	1	1	1	1	1	1	1	1	1	NA	1	1	1	1	1	1	1	1	1
				Arthraxon_prionodes	Poaceae_NC2107	NC2107	NA	1	1	1	1	1	1	1	1	1	1	1	1	2	1	1	1	1	1	1	1	1	1	1	1	1	1	1	1	1	1	1	1	1	1	1	1	1	1	1	1	1	1
			Tripsacum	Tripsacum_dactyloides	Poaceae_NC2451	NC2451	NA	1	1	1	1	1	1	NA	1	1	1	NA	1	2	1	1	1	1	1	1	1	1	1	1	1	NA	NA	NA	NA	1	1	1	1	1	1	1	1	1	1	1	1	1	1
			Zea	Zea_mays	Poaceae_NC2473	NC2473	NA	1	1	1	1	1	1	1	1	1	1	1	1	2	1	1	1	1	1	1	1	1	1	1	1	1	1	1	1	1	1	1	1	1	1	1	1	1	1	1	1	1	1
				Zea_diploperennis	Poaceae_NC2471	NC2471	NA	1	1	1	1	1	1	1	1	1	1	1	1	2	1	1	1	1	1	1	1	1	1	1	1	NA	1	1	1	1	1	1	1	1	1	1	1	1	1	1	1	1	1
				Zea_perennis	Poaceae_NC2475	NC2475	NA	1	1	1	1	1	1	1	1	1	1	1	1	2	1	1	1	1	1	1	1	1	1	1	1	1	1	1	1	1	1	1	1	1	1	1	1	1	1	1	1	1	1
				Zea_luxurians	Poaceae_NC2472	NC2472	NA	1	1	1	1	1	1	1	1	1	1	1	1	2	1	1	1	1	1	1	1	1	1	1	1	1	1	1	1	1	1	1	1	1	1	1	1	1	1	1	1	1	1
				Zea_nicaraguensis	Poaceae_NC2474	NC2474	NA	1	1	1	1	1	1	1	1	1	1	1	1	2	1	1	1	1	1	1	1	1	1	1	1	1	1	1	1	1	1	1	1	1	1	1	1	1	1	1	1	1	1
			Polytoca	Polytoca_digitata	Poaceae_NC2366	NC2366	NA	1	1	1	1	1	1	1	1	1	1	1	1	2	1	1	1	1	1	1	1	1	1	1	1	1	1	1	1	1	1	1	1	NA	1	1	1	1	1	1	1	1	1
			Andropogon	Andropogon_burmanicus	Poaceae_NC2093	NC2093	NA	1	1	1	1	1	1	1	1	1	1	1	1	2	1	1	1	1	1	1	1	1	1	1	1	1	1	1	1	1	1	1	1	1	1	1	1	1	1	1	1	1	1
			Parahyparrhenia	Parahyparrhenia_siamensis	Poaceae_NC2339	NC2339	NA	1	1	1	1	1	1	1	1	1	1	1	1	2	1	1	1	1	1	1	1	1	1	1	1	1	1	1	1	1	1	1	1	1	1	1	1	1	1	1	1	1	1
			Eriochrysis	Eriochrysis_laxa	Poaceae_NC2207	NC2207	NA	1	1	1	1	1	1	1	1	1	1	1	1	2	1	1	1	1	1	1	1	1	1	1	1	1	1	1	1	1	1	1	1	1	1	1	1	1	1	1	1	1	1
				Eriochrysis_cf.	Poaceae_NC2206	NC2206	NA	1	1	1	1	1	1	1	1	1	1	1	1	2	1	1	1	1	1	1	1	1	1	1	1	1	1	1	1	1	1	1	1	1	1	1	1	1	1	1	1	1	1
			Ischaemum	Ischaemum_afrum	Poaceae_NC2252	NC2252	NA	1	1	1	1	1	1	1	1	1	1	1	1	2	1	1	1	1	1	1	1	1	1	1	1	1	1	1	1	1	1	1	1	1	1	1	1	1	1	1	1	1	1
			Rottboellia	Rottboellia_cochinchinensis	Poaceae_NC2379	NC2379	NA	1	1	1	1	1	1	1	1	1	1	1	1	2	1	1	1	1	1	1	1	1	1	1	1	1	1	1	1	1	1	1	1	1	1	1	1	1	1	1	1	1	1
			-	-	Poaceae_RL0539	RL0539	NA	1	1	1	1	1	1	1	1	1	NA	1	1	2	1	1	1	1	1	1	1	1	1	1	1	1	1	1	1	1	1	1	1	1	1	1	1	1	1	1	1	1	1
			Mnesithea	Mnesithea_helferi	Poaceae_NC2287	NC2287	NA	1	1	1	1	1	1	1	1	1	1	1	1	2	1	1	1	1	1	1	1	1	1	1	1	1	1	1	1	1	1	1	1	1	1	1	1	1	1	1	1	1	1
			Eremochloa	Eremochloa_ophiuroides	Poaceae_NC2199	NC2199	NA	1	1	1	1	1	1	1	1	1	1	1	1	2	1	1	1	1	1	1	1	1	1	1	1	1	1	1	1	1	1	1	1	1	1	1	1	1	1	1	1	1	1
				Eremochloa_ciliaris	Poaceae_NC2197	NC2197	NA	1	1	1	1	1	1	1	1	1	1	1	1	2	1	1	1	1	1	1	1	1	1	1	1	1	1	1	1	1	1	1	1	1	1	1	1	1	1	1	1	1	1
				Eremochloa_eriopoda	Poaceae_NC2198	NC2198	NA	1	1	1	1	1	1	1	1	1	1	1	1	2	1	1	1	1	1	1	1	1	1	1	1	1	1	1	1	1	1	1	1	1	1	1	1	1	1	1	1	1	1
			Kerriochloa	Kerriochloa_siamensis	Poaceae_NC2254	NC2254	NA	1	1	1	1	1	1	1	1	1	1	1	1	2	1	1	1	1	1	1	1	1	1	1	1	1	1	1	1	1	1	1	1	1	1	1	1	1	1	1	1	1	1
			Saccharum	Saccharum_arundinaceum	Poaceae_NC2382	NC2382	NA	1	1	1	1	1	1	1	1	1	1	1	1	2	1	1	1	1	1	1	1	1	1	1	1	1	1	1	1	1	1	1	1	1	1	1	1	1	1	1	1	1	1
			Eulaliopsis	Eulaliopsis_binata	Poaceae_NC2208	NC2208	NA	1	1	1	1	1	1	1	1	1	1	1	1	2	1	1	1	1	1	1	1	1	1	1	1	1	1	1	1	1	1	1	1	1	1	1	1	1	1	1	1	1	1
			Dimeria	Dimeria_ornithopoda	Poaceae_NC2174	NC2174	NA	1	1	1	1	1	1	1	1	1	1	1	1	2	1	1	1	1	1	1	1	1	1	1	1	1	1	1	1	1	1	1	1	1	1	1	1	1	1	1	1	1	1
			-	-	Poaceae_RL0552	RL0552	NA	1	1	1	1	1	1	1	1	1	NA	1	1	2	1	1	1	1	1	1	1	1	1	1	1	1	1	1	1	1	1	1	1	1	1	1	1	1	1	1	1	1	1
			Pogonatherum	Pogonatherum_paniceum	Poaceae_NC2365	NC2365	NA	1	1	1	1	1	1	1	1	1	1	1	1	2	1	1	1	1	1	1	1	1	1	1	1	1	1	1	1	1	1	1	1	1	1	1	1	1	1	1	1	1	1
			Germainia	Germainia_capitata	Poaceae_NC2223	NC2223	NA	1	1	1	1	1	1	1	1	1	1	1	1	2	1	1	1	1	1	1	1	1	1	1	1	1	1	1	1	1	1	1	1	1	1	1	1	1	1	1	1	1	1
			Sorghum	Sorghum_timorense	Poaceae_NC2406	NC2406	NA	1	1	1	1	1	1	1	1	1	1	1	1	2	1	1	1	1	1	1	1	1	1	1	1	1	1	1	1	1	1	1	1	1	1	1	1	1	1	1	1	1	1
			Saccharum	Saccharum_hildebrandtii	Poaceae_NC2383	NC2383	NA	1	1	1	1	1	1	1	1	1	1	1	1	2	1	1	1	1	1	1	1	1	1	1	1	1	1	1	1	1	1	1	1	1	1	1	1	1	1	1	1	1	1
			Hemisorghum	Hemisorghum_mekongense	Poaceae_NC2232	NC2232	NA	1	1	1	1	1	1	1	1	1	1	1	1	2	1	1	1	1	1	1	1	1	1	1	1	1	1	1	1	1	1	1	1	1	1	1	1	1	1	1	1	1	1
			Sorghum	Sorghum_bicolor	Poaceae_NC2405	NC2405	NA	1	1	1	1	1	1	1	1	1	1	1	1	2	1	1	1	1	1	1	1	1	1	1	1	1	1	1	1	1	1	1	1	1	1	1	1	1	1	1	1	1	1
			Pseudosorghum	Pseudosorghum_fasciculare	Poaceae_NC2373	NC2373	NA	1	1	1	1	1	1	1	1	1	1	1	1	2	1	1	1	1	1	1	1	1	1	1	1	1	1	1	1	1	1	1	1	1	1	1	1	1	1	1	1	1	1
			Miscanthus	Miscanthus_x	Poaceae_NC2286	NC2286	NA	1	1	1	1	1	1	1	1	1	1	1	1	2	1	1	1	1	1	1	1	1	1	1	1	1	1	1	1	1	1	1	1	1	1	1	1	1	1	1	1	1	1
				Miscanthus_sacchariflorus	Poaceae_NC2283	NC2283	NA	1	1	1	1	1	1	1	1	1	1	1	1	2	1	1	1	1	1	1	1	1	1	1	1	1	1	1	1	1	1	1	1	1	1	1	1	1	1	1	1	1	1
				Miscanthus_sinensis	Poaceae_NC2284	NC2284	NA	1	1	1	1	1	1	1	1	1	1	1	1	2	1	1	1	1	1	1	1	1	1	1	1	1	1	1	1	1	1	1	1	1	1	1	1	1	1	1	1	1	1
				Miscanthus_floridulus	Poaceae_NC2281	NC2281	NA	1	1	1	1	1	1	1	1	1	1	1	1	2	1	1	1	1	1	1	1	1	1	1	1	1	1	1	1	1	1	1	1	1	1	1	1	1	1	1	1	1	1
				Miscanthus_transmorrisonensis	Poaceae_NC2285	NC2285	NA	1	1	1	1	1	1	1	1	1	1	1	1	2	1	1	1	1	1	1	1	1	1	1	1	1	1	1	1	1	1	1	1	1	1	1	1	1	1	1	1	1	1
			-	-	Poaceae_RL0750	RL0750	NA	1	1	1	1	1	1	1	1	1	NA	1	1	2	1	1	1	1	1	1	1	1	1	1	1	1	1	1	1	1	1	1	1	1	1	1	1	1	1	1	1	1	1
			Miscanthus	Miscanthus_junceus	Poaceae_NC2282	NC2282	NA	1	1	1	1	1	1	1	1	1	1	1	1	2	1	1	1	1	1	1	1	1	1	1	1	1	1	1	1	1	1	1	1	1	1	1	1	1	1	1	1	1	1
			Saccharum	Saccharum_spontaneum	Poaceae_NC2386	NC2386	NA	1	1	1	1	1	1	1	1	1	NA	1	1	2	1	1	1	1	1	1	1	1	1	1	1	1	1	1	1	1	1	1	1	1	1	1	1	1	1	1	1	1	1
				Saccharum_hybrid	Poaceae_NC2384	NC2384	NA	1	1	1	1	1	1	1	1	1	1	1	1	2	1	1	1	1	1	1	1	1	1	1	1	1	1	1	1	1	1	1	1	1	1	1	1	1	1	1	1	1	1
				Saccharum_officinarum	Poaceae_NC2385	NC2385	NA	1	1	1	1	1	1	1	1	1	1	1	1	2	1	1	1	1	1	1	1	1	1	1	1	1	1	1	1	1	1	1	1	1	1	1	1	1	1	1	1	1	1
			Apluda	Apluda_mutica	Poaceae_NC2100	NC2100	NA	1	1	1	1	1	1	1	1	1	1	1	1	2	1	1	1	1	1	1	1	1	1	1	1	1	1	1	1	1	1	1	1	1	1	1	1	1	1	1	1	1	1
			Sorghastrum	Sorghastrum_nutans	Poaceae_NC2404	NC2404	NA	1	1	1	1	1	1	1	1	1	1	1	1	2	1	1	1	1	1	1	1	1	1	1	1	1	1	1	1	1	1	1	1	1	1	1	1	1	1	1	1	1	1
			Diheteropogon	Diheteropogon_amplectens	Poaceae_NC2173	NC2173	NA	1	1	1	1	1	1	1	1	1	1	1	1	2	1	1	1	1	1	1	1	1	1	1	1	1	1	1	1	1	1	1	1	1	1	1	1	1	1	1	1	1	1
			Andropogon	Andropogon_abyssinicus	Poaceae_NC2092	NC2092	NA	1	1	1	1	1	1	1	1	1	1	1	1	2	1	1	1	1	1	1	1	1	1	1	1	1	1	1	1	1	1	1	1	1	1	1	1	1	1	1	1	1	1
				Andropogon_distachyos	Poaceae_NC2095	NC2095	NA	1	1	1	1	1	1	1	1	1	1	1	1	2	1	1	1	1	1	1	1	1	1	1	1	1	1	1	1	1	1	1	1	1	1	1	1	1	1	1	1	1	1
			-	-	Poaceae_RL0236	RL0236	NA	1	1	1	1	1	1	1	1	1	NA	1	1	2	1	1	1	1	1	1	1	1	1	1	1	1	1	1	1	1	1	1	1	1	1	1	1	1	1	1	1	1	1
			Hyparrhenia	Hyparrhenia_diplandra	Poaceae_NC2243	NC2243	NA	1	1	1	1	1	1	1	1	1	1	1	1	2	1	1	1	1	1	1	1	1	1	1	1	1	1	1	1	1	1	1	1	1	1	1	1	1	1	1	1	1	1
				Hyparrhenia_subplumosa	Poaceae_NC2244	NC2244	NA	1	1	1	1	1	1	1	1	1	1	1	1	2	1	1	1	1	1	1	1	1	1	1	1	1	1	1	1	1	1	1	1	1	1	1	1	1	1	1	1	1	1
			Andropogon	Andropogon_fastigiatus	Poaceae_NC2096	NC2096	NA	1	1	1	1	1	1	1	1	1	1	1	1	2	1	1	1	1	1	1	1	1	1	1	1	1	1	1	1	1	1	1	1	1	1	1	1	1	1	1	1	1	1
			Schizachyrium	Schizachyrium_tenerum	Poaceae_NC2400	NC2400	NA	1	1	1	1	1	1	1	1	1	1	1	1	2	1	1	1	1	1	1	1	1	1	1	1	1	1	1	1	1	1	1	1	1	1	1	1	1	1	1	1	1	1
				Schizachyrium_imberbe	Poaceae_NC2396	NC2396	NA	1	1	1	1	1	1	1	1	1	1	1	1	2	1	1	1	1	1	1	1	1	1	1	1	1	1	1	1	1	1	1	1	1	1	1	1	1	1	1	1	1	1
			Andropogon	Andropogon_chinensis	Poaceae_NC2094	NC2094	NA	1	1	1	1	1	1	1	1	1	1	1	1	2	1	1	1	1	1	1	1	1	1	1	1	1	1	1	1	1	1	1	1	1	1	1	1	1	1	1	1	1	1
			Schizachyrium	Schizachyrium_brevifolium	Poaceae_NC2394	NC2394	NA	1	1	1	1	1	1	1	1	1	1	1	1	2	1	1	1	1	1	1	1	1	1	1	1	1	1	1	1	1	1	1	1	1	1	1	1	1	1	1	1	1	1
				Schizachyrium_exile	Poaceae_NC2395	NC2395	NA	1	1	1	1	1	1	1	1	1	1	1	1	2	1	1	1	1	1	1	1	1	1	1	1	1	1	1	1	1	1	1	1	1	1	1	1	1	1	1	1	1	1
				Schizachyrium_sanguineum	Poaceae_NC2397	NC2397	NA	1	1	1	1	1	1	1	1	1	1	1	1	2	1	1	1	1	1	1	1	1	1	1	1	1	1	1	1	1	1	1	1	1	1	1	1	1	1	1	1	1	1
				Schizachyrium_spicatum	Poaceae_NC2399	NC2399	NA	1	1	1	1	1	1	1	1	1	1	1	1	2	1	1	1	1	1	1	1	1	1	1	1	1	1	1	1	1	1	1	1	1	1	1	1	1	1	1	1	1	1
				Schizachyrium_scoparium	Poaceae_NC2398	NC2398	NA	1	1	1	1	1	1	1	1	1	1	1	1	2	1	1	1	1	1	1	1	1	1	1	1	1	1	1	1	1	1	1	1	1	1	1	1	1	1	1	1	1	1
			Cymbopogon	Cymbopogon_flexuosus	Poaceae_NC2160	NC2160	NA	1	1	1	1	1	1	1	1	1	1	1	1	2	1	1	1	1	1	1	1	1	1	1	1	1	1	1	1	1	1	1	1	1	1	1	1	1	1	1	1	1	1
			-	-	Poaceae_RL0771	RL0771	NA	1	1	1	1	1	1	1	1	1	NA	1	1	2	1	1	1	1	1	1	1	1	1	1	1	1	1	1	1	1	1	1	1	1	1	1	1	1	1	1	1	1	1
			Iseilema	Iseilema_macratherum	Poaceae_NC2253	NC2253	NA	1	1	1	1	1	1	1	1	1	1	1	1	2	1	1	1	1	1	1	1	1	1	1	1	1	1	1	1	1	1	1	1	1	1	1	1	1	1	1	1	1	1
			Bothriochloa	Bothriochloa_alta	Poaceae_NC2125	NC2125	NA	1	1	1	1	1	1	1	1	1	1	1	1	2	1	1	1	1	1	1	1	1	1	1	1	1	1	1	1	1	1	1	1	1	1	1	1	1	1	1	1	1	1
			Dichanthium	Dichanthium_sericeum	Poaceae_NC2172	NC2172	NA	1	1	1	1	1	1	1	1	1	1	1	1	2	1	1	1	1	1	1	1	1	1	1	1	1	1	1	1	1	1	1	1	1	1	1	1	1	1	1	1	1	1
			-	-	Poaceae_RL0198	RL0198	NA	1	1	1	1	1	1	1	1	1	NA	1	1	2	1	1	1	1	1	1	1	1	1	1	1	1	1	1	1	1	1	1	1	1	1	1	1	1	1	1	1	1	1
			Capillipedium	Capillipedium_venustum	Poaceae_NC2136	NC2136	NA	1	1	1	1	1	1	1	1	1	1	1	1	2	1	1	1	1	1	1	1	1	1	1	1	1	1	1	1	1	1	1	1	1	1	1	1	1	1	1	1	1	1
			Themeda	Themeda_villosa	Poaceae_NC2441	NC2441	NA	1	1	1	1	1	1	1	1	1	1	1	1	2	1	1	1	1	1	1	1	1	1	1	1	1	1	1	1	1	1	1	1	1	1	1	1	1	1	1	1	1	1
				Themeda_arundinacea	Poaceae_NC2438	NC2438	NA	1	1	1	1	1	1	1	1	1	1	1	1	2	1	1	1	1	1	1	1	1	1	1	1	1	1	1	1	1	1	1	1	1	1	1	1	1	1	1	1	1	1
			-	-	Poaceae_RL0421	RL0421	NA	1	1	1	1	1	1	1	1	1	NA	NA	1	2	1	1	1	1	1	1	1	1	1	1	1	1	1	1	1	1	1	1	1	1	1	1	1	1	1	1	1	1	1
			Themeda	Themeda_quadrivalvis	Poaceae_NC2439	NC2439	NA	1	1	1	1	1	1	1	1	1	1	1	1	2	1	1	1	1	1	1	1	1	1	1	1	1	1	1	1	1	1	1	1	1	1	1	1	1	1	1	1	1	1
				Themeda_arguens	Poaceae_NC2437	NC2437	NA	1	1	1	1	1	1	1	1	1	1	1	1	2	1	1	1	1	1	1	1	1	1	1	1	1	1	1	1	1	1	1	1	1	1	1	1	1	1	1	1	1	1
				Themeda_sp.	Poaceae_NC2440	NC2440	NA	1	1	1	1	1	1	1	1	1	1	1	1	2	1	1	1	1	1	1	1	1	1	1	1	1	1	1	1	1	1	1	1	1	1	1	1	1	1	1	1	1	1
Ceratophyllales	Ceratophyllales	Ceratophyllaceae	Ceratophyllum	Ceratophyllum_demersum	Ceratophyllaceae_NC869	NC869	1	1	1	1	1	1	1	1	1	1	1	1	1	2	1	1	1	1	1	1	1	1	1	1	1	1	1	1	1	1	1	1	1	1	1	1	1	1	1	1	1	1	1
Eudicots	Ranunculales	Eupteleaceae	Euptelea	Euptelea_pleiosperma	Eupteleaceae_NC1078	NC1078	1	1	1	1	NA	1	1	1	1	1	1	1	1	2	1	1	1	1	1	1	1	1	1	1	1	1	1	1	1	1	1	1	1	1	1	1	1	1	1	1	1	1	1
		Papaveraceae	Coreanomecon	Coreanomecon_hylomeconoides	Papaveraceae_NC1911	NC1911	1	1	1	1	1	1	1	1	1	1	1	1	1	2	1	1	1	1	1	1	1	1	1	1	1	1	1	1	1	1	1	1	1	1	1	1	1	1	1	1	1	1	1
			Papaver	Papaver_orientale	Papaveraceae_NC1912	NC1912	1	1	1	1	NA	1	1	1	1	1	1	1	1	2	1	1	1	1	1	1	1	1	1	1	1	1	1	1	1	1	1	1	1	1	1	1	1	1	1	1	1	1	1
				Papaver_rhoeas	Papaveraceae_NC1913	NC1913	1	1	1	1	NA	1	1	1	1	1	1	1	1	2	1	1	1	1	1	1	1	1	1	1	1	1	1	1	1	1	1	1	1	1	1	1	1	1	1	1	1	1	1
				Papaver_somniferum	Papaveraceae_NC1914	NC1914	1	1	1	1	NA	1	1	1	1	1	1	1	1	2	1	1	1	1	1	1	1	1	1	1	1	1	1	1	1	1	1	1	1	1	1	1	1	1	1	1	1	1	1
		Circaeasteraceae	Circaeaster	Circaeaster_agrestis	Circaeasteraceae_NC917	NC917	NA	1	1	1	1	1	1	1	1	1	NA	1	1	2	1	1	1	1	1	1	1	1	1	1	1	1	1	1	1	1	1	1	1	1	1	1	1	1	1	1	1	1	1
			Kingdonia	Kingdonia_uniflora	Circaeasteraceae_NC918	NC918	1	1	1	1	1	1	1	1	1	1	1	1	NA	NA	NA	NA	1	NA	NA	NA	1	NA	1	1	1	1	1	1	1	1	1	1	1	1	1	1	1	1	1	1	1	1	1
		Lardizabalaceae	Decaisnea	Decaisnea_insignis	Lardizabalaceae_NC1416	NC1416	1	1	1	1	NA	1	1	1	1	1	1	1	1	2	1	1	1	1	1	1	1	1	1	1	1	1	1	1	1	1	1	1	1	1	1	1	1	1	1	1	1	1	1
			Akebia	Akebia_trifoliata	Lardizabalaceae_NC1415	NC1415	1	1	1	1	NA	NA	1	1	1	1	1	1	1	2	1	1	1	1	1	1	1	1	1	1	1	1	1	1	1	1	1	1	1	1	1	1	1	1	1	1	1	1	1
				Akebia_quinata	Lardizabalaceae_NC1414	NC1414	1	1	1	1	NA	1	1	1	1	1	1	1	1	2	1	1	1	1	1	1	1	1	1	1	1	1	1	1	1	1	1	1	1	1	1	1	1	1	1	1	1	1	1
		Menispermaceae	-	-	Menispermaceae_RL1024	RL1024	1	1	1	1	1	1	1	1	1	1	NA	1	1	2	1	1	1	1	1	1	1	1	1	1	1	1	1	1	1	1	1	1	1	1	1	1	1	1	1	1	1	1	1
				-	Menispermaceae_RL0417	RL0417	1	1	1	1	1	1	1	1	1	1	NA	1	1	2	1	1	1	1	1	1	1	1	1	1	1	1	1	1	1	1	1	1	1	1	1	1	1	1	1	1	1	1	1
			Stephania	Stephania_japonica	Menispermaceae_NC1652	NC1652	1	1	1	1	NA	1	1	1	1	1	1	1	1	2	1	1	1	1	1	1	1	1	1	1	1	1	1	1	1	1	1	1	1	1	1	1	1	1	1	1	1	1	1
			-	-	Menispermaceae_RL0523	RL0523	1	1	1	1	1	1	1	1	1	1	NA	1	1	2	1	1	1	1	1	1	1	1	1	1	1	1	1	1	1	1	1	1	1	1	1	1	1	1	1	1	1	1	1
				-	Menispermaceae_RL0212	RL0212	1	1	1	1	1	1	1	1	1	1	NA	1	1	2	1	1	1	1	1	1	1	1	1	1	1	1	1	1	1	1	1	1	1	1	1	1	1	1	1	1	1	1	1
		Berberidaceae	Nandina	Nandina_domestica	Berberidaceae_NC539	NC539	1	1	1	1	1	1	1	1	1	1	1	1	1	2	1	1	1	1	1	1	1	1	1	1	1	1	1	1	1	1	1	1	1	1	1	1	1	1	1	1	1	1	1
			Gymnospermium	Gymnospermium_microrrhynchum	Berberidaceae_NC538	NC538	NA	1	1	1	1	1	1	1	1	1	1	1	1	2	1	1	1	1	1	1	1	1	1	1	1	1	1	1	1	1	1	1	NA	1	1	1	1	1	1	1	1	1	1
			Berberis	Berberis_bealei	Berberidaceae_NC523	NC523	1	1	1	1	1	1	1	1	1	1	2	1	1	2	1	1	1	1	1	1	1	1	1	2	2	1	1	1	1	1	1	1	2	1	1	1	1	2	1	1	1	1	1
				Berberis_amurensis	Berberidaceae_NC522	NC522	NA	1	1	1	1	1	1	1	1	1	2	1	1	2	1	1	1	1	1	1	1	1	1	2	2	1	1	1	1	1	1	1	NA	1	1	1	1	2	1	1	1	1	1
				Berberis_koreana	Berberidaceae_NC524	NC524	NA	1	1	1	1	1	1	1	1	1	2	1	1	2	1	1	1	1	1	1	1	1	1	2	2	1	1	1	1	1	1	1	NA	1	1	1	1	2	1	1	1	1	1
			Epimedium	Epimedium_koreanum	Berberidaceae_NC534	NC534	1	1	1	1	1	1	1	1	1	1	NA	1	1	2	1	1	1	1	1	1	1	1	1	1	1	1	1	1	1	1	1	1	1	1	1	1	1	1	1	1	1	1	1
				Epimedium_acuminatum	Berberidaceae_NC532	NC532	1	1	1	1	1	1	1	1	1	1	NA	1	1	2	1	1	1	1	1	1	1	1	1	1	1	1	1	1	1	1	1	1	1	1	1	1	1	1	1	1	1	1	1
				Epimedium_dolichostemon	Berberidaceae_NC533	NC533	1	1	1	1	1	1	1	1	1	1	NA	1	1	2	1	1	1	1	1	1	1	1	1	1	1	1	1	1	1	1	1	1	1	1	1	1	1	1	1	1	1	1	1
				Epimedium_sagittatum	Berberidaceae_NC537	NC537	1	1	1	1	NA	1	1	1	1	1	NA	1	1	2	1	1	1	1	1	1	1	1	1	1	1	1	1	1	1	1	1	1	1	1	1	1	1	1	1	1	1	1	1
				Epimedium_lishihchenii	Berberidaceae_NC535	NC535	1	1	1	1	1	1	1	1	1	1	NA	1	1	2	1	1	1	1	1	1	1	1	1	1	1	1	1	1	1	1	1	1	1	1	1	1	1	1	1	1	1	1	1
				Epimedium_pseudowushanense	Berberidaceae_NC536	NC536	1	1	1	1	1	1	1	1	1	1	NA	1	1	2	1	1	1	1	1	1	1	1	1	1	1	1	1	1	1	1	1	1	1	1	1	1	1	1	1	1	1	1	1
			Sinopodophyllum	Sinopodophyllum_hexandrum	Berberidaceae_NC541	NC541	1	1	1	1	1	1	1	1	1	1	1	1	1	2	1	1	1	1	1	1	1	NA	1	1	1	1	1	1	1	1	1	1	1	1	1	1	1	1	1	1	1	1	1
			Podophyllum	Podophyllum_peltatum	Berberidaceae_NC540	NC540	1	1	1	1	1	1	1	1	1	1	NA	1	1	2	1	1	1	1	1	1	1	1	1	1	1	1	1	1	1	1	1	1	1	1	1	1	1	1	1	1	1	1	1
			Dysosma	Dysosma_aurantiocaulis	Berberidaceae_NC525	NC525	1	1	1	1	1	1	1	1	1	1	NA	1	1	2	1	1	1	1	1	1	1	1	1	1	1	1	1	1	1	1	1	1	1	1	1	1	1	1	1	1	1	1	1
				Dysosma_tsayuensis	Berberidaceae_NC530	NC530	1	1	1	1	1	1	1	1	1	1	NA	1	1	2	1	1	1	1	1	1	1	1	1	1	1	1	1	1	1	1	1	1	1	1	1	1	1	1	1	1	1	1	1
				Dysosma_delavayi	Berberidaceae_NC526	NC526	1	1	1	1	1	1	1	1	1	1	NA	1	1	2	1	1	1	1	1	1	1	1	1	1	1	1	1	1	1	1	1	1	1	1	1	1	1	1	1	1	1	1	1
			Achlys	Achlys_triphylla	Berberidaceae_NC521	NC521	1	1	1	1	1	1	1	1	1	1	NA	1	1	2	1	1	1	1	1	1	1	1	1	1	1	1	1	1	1	1	1	1	1	1	1	1	1	1	1	1	1	1	1
			Dysosma	Dysosma_majoensis	Berberidaceae_NC528	NC528	1	1	1	1	1	1	1	1	1	1	NA	1	1	2	1	1	1	1	1	1	1	1	1	1	1	1	1	1	1	1	1	1	1	1	1	1	1	1	1	1	1	1	1
				Dysosma_pleiantha	Berberidaceae_NC529	NC529	1	1	1	1	1	1	1	1	1	1	NA	1	1	2	1	1	1	1	1	1	1	1	1	1	1	1	1	1	1	1	1	1	1	1	1	1	1	1	1	1	1	1	1
				Dysosma_versipellis	Berberidaceae_NC531	NC531	1	1	1	1	1	1	1	1	1	1	NA	1	1	2	1	1	1	1	1	1	1	1	1	1	1	1	1	1	1	1	1	1	1	1	1	1	1	1	1	1	1	1	1
				Dysosma_difformis	Berberidaceae_NC527	NC527	1	1	1	1	1	1	1	1	1	1	NA	1	1	2	1	1	1	1	1	1	1	1	1	1	1	1	1	1	1	1	1	1	1	1	1	1	1	1	1	1	1	1	1
		Ranunculaceae	Hydrastis	Hydrastis_canadensis	Ranunculaceae_NC2539	NC2539	1	1	1	1	1	1	1	1	1	1	1	1	1	NA	1	1	1	1	1	1	1	1	1	1	1	1	1	1	1	1	1	1	1	1	1	1	1	1	1	1	1	1	1
			Coptis	Coptis_chinensis	Ranunculaceae_NC2536	NC2536	1	1	1	1	1	1	1	1	1	1	1	1	1	2	1	1	1	1	1	1	1	1	NA	1	1	1	1	1	1	1	1	1	1	1	1	1	1	1	1	1	1	1	1
				Coptis_quinquesecta	Ranunculaceae_NC2537	NC2537	1	1	1	1	1	1	1	1	1	1	NA	1	1	2	1	1	1	1	1	1	1	1	1	1	1	1	1	1	1	1	1	1	1	1	1	1	1	1	NA	1	1	1	1
			Thalictrum	Thalictrum_coreanum	Ranunculaceae_NC2546	NC2546	1	1	1	1	1	1	1	1	1	1	NA	1	1	2	1	1	1	1	1	1	1	1	1	1	1	1	1	1	1	1	1	1	1	1	1	1	1	1	1	1	1	1	1
			Trollius	Trollius_chinensis	Ranunculaceae_NC2547	NC2547	1	1	1	1	1	1	1	1	1	1	1	1	1	2	1	1	1	1	1	1	1	1	1	1	1	1	1	1	1	1	1	1	1	1	1	1	1	1	1	1	1	1	1
			Megaleranthis	Megaleranthis_saniculifolia	Ranunculaceae_NC2540	NC2540	1	1	1	1	1	1	1	1	1	1	1	1	1	2	1	1	1	1	1	1	1	1	1	1	1	1	1	1	1	1	1	1	1	1	1	1	1	1	1	1	1	1	1
			Ranunculus	Ranunculus_reptans	Ranunculaceae_NC2545	NC2545	1	1	1	1	1	1	1	1	1	1	NA	1	1	2	1	1	1	1	1	1	1	1	1	1	1	1	1	1	1	1	1	1	1	1	1	1	1	1	1	1	1	1	1
				Ranunculus_austro-oreganus	Ranunculaceae_NC2541	NC2541	1	1	1	1	1	1	1	1	1	1	NA	1	1	2	1	NA	1	1	1	1	1	NA	1	1	1	1	1	1	1	1	1	1	NA	1	1	1	1	1	1	1	1	1	1
				Ranunculus_occidentalis	Ranunculaceae_NC2543	NC2543	1	1	1	1	1	1	1	1	1	1	NA	1	NA	2	1	1	1	1	1	1	1	1	1	1	1	1	1	1	1	1	1	1	NA	1	1	1	1	1	1	1	1	1	1
			-	-	Ranunculaceae_RL0221	RL0221	1	1	1	1	1	1	1	1	1	1	NA	1	1	2	1	1	1	1	1	1	1	1	1	1	1	1	1	1	1	1	1	1	1	1	1	1	1	1	1	1	1	1	1
			Ranunculus	Ranunculus_repens	Ranunculaceae_NC2544	NC2544	1	1	1	1	1	1	1	1	1	1	NA	1	1	2	1	1	1	1	1	1	1	1	1	1	1	1	1	1	1	1	1	1	1	1	1	1	1	1	1	1	1	1	1
				Ranunculus_macranthus	Ranunculaceae_NC2542	NC2542	1	1	1	1	1	1	1	1	1	1	NA	1	1	2	1	1	1	1	1	1	1	1	1	1	1	1	1	1	1	1	1	1	1	1	1	1	1	1	1	1	1	1	1
			Anemoclema	Anemoclema_glaucifolium	Ranunculaceae_NC2533	NC2533	1	1	1	1	1	1	1	1	1	1	2	1	1	2	1	1	1	1	1	1	1	1	1	1	1	1	1	1	1	1	1	1	1	1	1	1	1	1	1	1	1	1	1
			-	-	Ranunculaceae_RL0643	RL0643	1	1	1	1	1	1	1	1	1	1	NA	1	1	2	1	1	1	1	1	1	1	1	1	1	1	1	1	1	1	1	1	1	1	1	1	1	1	1	1	1	1	1	1
				-	Ranunculaceae_RL0585	RL0585	1	1	1	1	1	1	1	1	1	1	NA	1	1	2	1	1	1	1	1	1	1	1	1	1	1	1	1	1	1	1	1	1	1	1	1	1	1	1	1	1	1	1	1
			Clematis	Clematis_terniflora	Ranunculaceae_NC2535	NC2535	1	1	1	1	1	1	1	1	1	1	2	1	1	2	1	1	1	1	1	1	1	1	1	1	1	1	1	1	1	1	1	1	1	1	1	1	1	1	1	1	1	1	1
				Clematis_fusca	Ranunculaceae_NC2534	NC2534	1	1	1	1	1	1	1	1	1	1	2	1	1	2	1	1	1	1	1	1	1	1	1	1	1	1	1	1	1	1	1	1	1	1	1	1	1	1	1	1	1	1	1
			-	-	Ranunculaceae_RL0754	RL0754	NA	1	1	1	1	1	1	1	1	1	NA	NA	1	2	1	1	1	1	1	1	1	1	1	1	1	1	1	1	1	1	1	1	1	1	1	1	1	1	1	1	1	1	1
				-	Ranunculaceae_RL0499	RL0499	1	1	1	1	1	1	1	1	1	1	NA	1	1	2	1	1	1	1	1	1	1	1	1	1	1	1	1	1	1	1	1	1	1	1	1	1	1	1	1	1	1	1	1
			Gymnaconitum	Gymnaconitum_gymnandrum	Ranunculaceae_NC2538	NC2538	1	1	1	1	1	1	1	1	1	1	NA	1	1	2	1	1	1	1	1	1	1	1	1	1	1	1	1	1	1	1	1	1	1	1	1	1	1	1	1	1	1	1	1
			Aconitum	Aconitum_angustius	Ranunculaceae_NC2516	NC2516	1	1	1	1	1	1	1	1	1	1	NA	1	1	2	1	1	1	1	1	1	1	1	1	1	1	1	1	1	1	1	1	1	1	1	1	1	1	1	1	1	1	1	1
				Aconitum_finetianum	Ranunculaceae_NC2523	NC2523	1	1	1	1	1	1	1	1	1	1	NA	1	1	2	1	1	1	1	1	1	1	1	1	1	1	1	1	1	1	1	1	1	1	1	1	1	1	1	1	1	1	1	1
				Aconitum_longecassidatum	Ranunculaceae_NC2527	NC2527	1	1	1	1	1	1	1	1	1	1	1	1	1	NA	1	1	1	1	1	1	1	1	1	1	1	1	1	1	1	1	1	1	1	1	1	1	1	1	1	1	1	1	1
				Aconitum_pseudolaeve	Ranunculaceae_NC2529	NC2529	1	1	1	1	1	1	1	1	1	1	1	1	1	NA	1	1	1	1	1	1	1	1	1	1	1	1	1	1	1	1	1	1	1	1	1	1	1	1	1	1	1	1	1
				Aconitum_reclinatum	Ranunculaceae_NC2530	NC2530	1	1	1	1	1	1	1	1	1	1	1	1	1	2	1	1	1	1	1	1	1	1	1	1	1	1	1	1	1	1	1	1	1	1	1	1	1	1	1	1	1	1	1
				Aconitum_barbatum	Ranunculaceae_NC2518	NC2518	1	1	1	1	1	1	1	1	1	1	1	1	1	2	1	1	1	1	1	1	1	1	1	1	1	1	1	1	1	1	1	1	1	1	1	1	1	1	1	1	1	1	1
				Aconitum_sinomontanum	Ranunculaceae_NC2531	NC2531	1	1	1	1	1	1	1	1	1	1	NA	1	1	2	1	1	1	1	1	1	1	1	1	1	1	1	1	1	1	1	1	1	1	1	1	1	1	1	1	1	1	1	1
				Aconitum_coreanum	Ranunculaceae_NC2522	NC2522	1	1	1	1	1	1	1	1	1	1	1	1	1	2	1	1	1	1	1	1	1	1	1	1	1	1	1	1	1	1	1	1	1	1	1	1	1	1	1	1	1	1	1
				Aconitum_monanthum	Ranunculaceae_NC2528	NC2528	1	1	1	1	1	1	1	1	1	1	1	1	1	2	1	1	1	1	1	1	1	1	1	1	1	1	1	1	1	1	1	1	1	1	1	1	1	1	1	1	1	1	1
				Aconitum_austrokoreense	Ranunculaceae_NC2517	NC2517	1	1	1	1	1	1	1	1	1	1	1	NA	1	2	1	1	1	1	1	1	1	1	1	1	1	1	1	1	1	1	1	1	1	1	1	1	1	1	1	1	1	1	1
				Aconitum_chiisanense	Ranunculaceae_NC2520	NC2520	1	1	1	1	1	1	1	1	1	1	1	NA	1	2	1	1	1	1	1	1	1	1	1	1	1	1	1	1	1	1	1	1	1	1	1	1	1	1	1	1	1	1	1
				Aconitum_jaluense	Ranunculaceae_NC2524	NC2524	1	1	1	1	1	1	1	1	1	1	1	1	1	2	1	1	1	1	1	1	1	1	1	1	1	1	1	1	1	1	1	1	1	1	1	1	1	1	1	1	1	1	1
				Aconitum_volubile	Ranunculaceae_NC2532	NC2532	1	1	1	1	1	1	1	1	1	1	1	1	1	2	1	1	1	1	1	1	1	1	1	1	1	1	1	1	1	1	1	1	1	1	1	1	1	1	1	1	1	1	1
				Aconitum_carmichaelii	Ranunculaceae_NC2519	NC2519	1	1	1	1	1	1	1	1	1	1	1	1	1	2	1	1	1	1	1	1	1	1	1	1	1	1	1	1	1	1	1	1	1	1	1	1	1	1	1	1	1	1	1
				Aconitum_ciliare	Ranunculaceae_NC2521	NC2521	1	1	1	1	1	1	1	1	1	1	1	1	1	2	1	1	1	1	1	1	1	1	1	1	1	1	1	1	1	1	1	1	1	1	1	1	1	1	1	1	1	1	1
				Aconitum_japonicum	Ranunculaceae_NC2525	NC2525	1	1	1	1	1	1	1	1	1	1	1	1	1	2	1	1	1	1	1	1	1	1	1	1	1	1	1	1	1	1	1	1	1	1	1	1	1	1	1	1	1	1	1
				Aconitum_kusnezoffii	Ranunculaceae_NC2526	NC2526	1	1	1	1	1	1	1	1	1	1	1	1	1	2	1	1	1	1	1	1	1	1	1	1	1	1	1	1	1	1	1	1	1	1	1	1	1	1	1	1	1	1	1
	Proteales	Sabiaceae	Meliosma	Meliosma_aff.	Sabiaceae_NC2630	NC2630	1	1	1	1	NA	1	1	1	1	1	1	1	1	2	1	1	1	1	1	1	1	1	1	1	1	1	1	1	1	1	1	1	1	1	1	1	1	1	1	1	1	1	1
			-	-	Sabiaceae_RL0576	RL0576	NA	1	1	1	1	1	1	1	1	1	NA	1	1	2	1	1	1	1	1	1	1	1	1	1	1	1	1	1	1	1	1	1	1	1	1	1	1	1	1	1	1	1	1
		Nelumbonaceae	Nelumbo	Nelumbo_lutea	Nelumbonaceae_NC1704	NC1704	1	1	1	1	1	1	1	1	1	1	1	1	1	2	1	1	1	1	1	1	1	1	1	1	1	1	1	1	1	1	1	1	1	1	1	1	1	1	1	1	1	1	1
				Nelumbo_nucifera	Nelumbonaceae_NC1705	NC1705	1	1	1	1	1	1	1	1	1	1	1	1	1	2	1	1	1	1	1	1	1	1	1	1	NA	1	1	1	1	1	1	1	1	1	1	1	1	1	1	1	1	1	1
		Platanaceae	Platanus	Platanus_occidentalis	Platanaceae_NC2053	NC2053	1	1	1	1	1	1	1	1	1	1	1	1	1	2	1	1	1	1	1	1	1	1	1	1	1	1	1	1	1	1	1	1	1	1	1	1	1	1	1	1	1	1	1
		Proteaceae	-	-	Proteaceae_RL0457	RL0457	1	1	1	1	1	1	1	1	1	1	NA	1	1	2	1	1	1	1	1	1	1	1	1	1	1	1	1	1	1	1	1	1	1	1	1	1	1	1	1	1	1	1	1
			Macadamia	Macadamia_ternifolia	Proteaceae_NC2509	NC2509	1	1	1	1	1	1	1	1	1	1	1	1	1	2	1	1	1	1	1	1	1	1	1	1	1	1	1	1	1	1	1	1	1	1	1	1	1	1	1	1	1	1	1
			-	-	Proteaceae_RL0186	RL0186	1	1	1	1	1	1	1	1	1	1	NA	1	1	2	1	1	1	1	1	1	1	1	1	1	1	1	1	1	1	1	1	1	1	1	1	1	1	1	1	1	1	1	1
	Buxales	Buxaceae	Pachysandra	Pachysandra_terminalis	Buxaceae_NC717	NC717	1	1	1	1	NA	1	1	1	1	1	1	1	1	2	1	1	1	1	1	1	1	1	1	1	1	1	1	1	1	1	1	1	1	1	1	1	1	1	1	1	1	1	1
			-	-	Buxaceae_RL0434	RL0434	1	1	1	1	1	1	1	1	1	1	NA	1	1	2	1	1	1	1	1	1	1	1	1	1	1	1	1	1	1	1	1	1	1	1	1	1	1	1	1	1	1	1	1
			Buxus	Buxus_microphylla	Buxaceae_NC716	NC716	1	1	1	1	1	1	1	1	1	1	1	1	1	2	1	1	1	1	1	1	1	1	1	1	1	1	1	1	1	1	1	1	1	1	1	1	1	1	1	1	1	1	1
	Trochodendrales	Trochodendraceae	Tetracentron	Tetracentron_sinense	Trochodendraceae_NC2867	NC2867	1	1	1	1	1	1	1	1	1	1	1	1	1	2	1	1	1	1	1	1	1	1	1	1	1	1	1	1	1	1	1	1	1	1	1	1	1	1	1	1	1	1	1
			Trochodendron	Trochodendron_aralioides	Trochodendraceae_NC2868	NC2868	1	1	1	1	1	1	1	1	1	1	1	1	1	2	1	1	1	1	1	1	1	1	1	1	1	1	1	1	1	1	1	1	1	1	1	1	1	1	1	1	1	1	1
	Saxifragales	Altingiaceae	Liquidambar	Liquidambar_formosana	Altingiaceae_NC33	NC33	1	1	1	1	1	1	1	1	1	1	1	1	1	2	1	1	1	1	1	1	1	1	1	1	1	1	1	1	1	1	1	1	1	1	1	1	1	1	1	1	1	1	1
		Daphniphyllaceae	Daphniphyllum	Daphniphyllum_oldhamii	Daphniphyllaceae_NC1025	NC1025	1	1	1	1	1	1	1	1	1	1	1	1	1	2	1	1	1	1	1	1	1	1	1	1	1	1	1	1	1	1	1	1	1	1	1	1	1	1	1	1	1	1	1
		Hamamelidaceae	-	-	Hamamelidaceae_RL0269	RL0269	1	1	1	1	1	1	1	1	1	1	NA	1	1	2	1	1	1	1	1	1	1	1	1	1	1	1	1	1	1	1	1	1	1	1	1	1	1	1	1	1	1	1	1
			Loropetalum	Loropetalum_subcordatum	Hamamelidaceae_NC1346	NC1346	1	1	1	1	1	1	1	1	1	1	1	1	1	2	1	1	1	1	1	1	1	1	1	1	1	1	1	1	1	1	1	1	1	1	1	1	1	1	1	1	1	NA	1
			Sinowilsonia	Sinowilsonia_henryi	Hamamelidaceae_NC1348	NC1348	1	1	1	1	1	1	1	1	1	1	NA	1	1	2	1	1	1	1	1	1	1	1	1	1	1	1	1	1	1	1	1	1	1	1	1	1	1	1	1	1	1	1	1
			Parrotia	Parrotia_subaequalis	Hamamelidaceae_NC1347	NC1347	1	1	1	1	1	1	1	1	1	1	1	1	1	2	1	1	1	1	1	1	1	1	1	1	1	1	1	1	1	1	1	1	1	1	1	1	1	1	1	1	1	1	1
			Hamamelis	Hamamelis_mollis	Hamamelidaceae_NC1345	NC1345	1	1	1	1	1	1	1	1	1	1	1	1	1	2	1	1	1	1	1	1	1	1	1	1	1	1	1	1	1	1	1	1	1	1	1	1	1	1	1	1	1	1	1
		Paeoniaceae	Paeonia	Paeonia_obovata	Paeoniaceae_NC1905	NC1905	1	1	1	1	1	1	1	1	1	1	NA	1	1	2	1	NA	1	1	1	1	1	1	1	1	1	1	1	1	1	1	1	1	1	1	1	1	1	1	1	1	1	1	1
				Paeonia_sp.	Paeoniaceae_NC1908	NC1908	1	1	1	1	1	1	1	1	1	1	NA	1	1	2	1	1	1	1	1	1	1	1	1	1	1	1	1	1	1	1	1	1	1	1	1	1	1	1	1	1	1	1	1
				Paeonia_veitchii	Paeoniaceae_NC1910	NC1910	1	1	1	1	1	1	1	1	1	1	NA	1	1	2	1	1	1	1	1	1	1	1	1	1	1	1	1	1	1	1	1	1	1	1	1	1	1	1	1	1	1	1	1
				Paeonia_brownii	Paeoniaceae_NC1902	NC1902	1	1	1	1	1	1	1	1	1	1	NA	1	1	2	1	1	1	1	1	1	1	1	1	1	1	1	1	1	1	1	1	1	1	1	1	1	1	1	1	1	1	1	1
				Paeonia_delavayi	Paeoniaceae_NC1903	NC1903	1	1	1	1	1	1	1	1	1	1	NA	1	1	2	1	1	1	1	1	1	1	1	1	1	1	1	1	1	1	1	1	1	1	1	1	1	1	1	1	1	1	NA	1
				Paeonia_ludlowii	Paeoniaceae_NC1904	NC1904	1	1	1	1	1	1	1	1	1	1	NA	1	1	2	1	1	1	1	1	1	1	1	1	1	1	1	1	1	1	1	1	1	1	1	1	1	1	1	1	1	1	1	1
				Paeonia_ostii	Paeoniaceae_NC1906	NC1906	1	1	1	1	1	1	1	1	1	1	NA	1	1	2	1	1	1	1	1	1	1	1	1	1	1	1	1	1	1	1	1	1	1	1	1	1	1	1	1	1	1	1	1
				Paeonia_rockii	Paeoniaceae_NC1907	NC1907	1	1	1	1	1	1	1	1	1	1	NA	1	1	2	1	NA	1	1	1	1	1	1	1	1	1	1	1	1	1	1	1	1	1	1	1	1	1	1	1	1	1	1	1
				Paeonia_suffruticosa	Paeoniaceae_NC1909	NC1909	1	1	1	1	1	1	1	1	1	1	NA	1	1	2	1	1	1	1	1	1	1	1	1	1	1	1	1	1	1	1	1	1	1	1	1	1	1	1	1	1	1	1	1
		Penthoraceae	Penthorum	Penthorum_chinense	Penthoraceae_NC1926	NC1926	1	1	1	1	1	1	1	1	1	1	1	1	1	2	1	1	1	1	1	1	1	1	1	1	1	1	1	1	1	1	1	1	NA	1	1	1	1	1	1	1	1	1	1
		Haloragaceae	Myriophyllum	Myriophyllum_spicatum	Haloragaceae_NC1344	NC1344	1	1	1	1	1	1	1	1	1	1	1	1	1	2	1	1	1	1	1	1	1	1	1	1	1	1	1	1	1	1	1	1	1	1	1	1	1	1	1	1	1	1	1
		Crassulaceae	-	-	Crassulaceae_RL0468	RL0468	1	1	1	1	1	1	1	1	1	1	NA	1	1	2	1	1	1	1	1	1	1	1	1	1	1	1	1	1	1	1	1	1	1	1	1	1	1	1	1	1	1	1	1
			Phedimus	Phedimus_takesimensis	Crassulaceae_NC957	NC957	1	1	1	1	1	1	1	1	1	1	1	1	1	2	1	1	1	1	1	1	1	1	1	1	1	1	1	1	1	1	1	1	1	1	1	NA	1	1	1	1	1	1	1
			Sedum	Sedum_sarmentosum	Crassulaceae_NC959	NC959	1	1	1	1	1	1	1	1	1	1	1	1	1	2	1	1	1	1	1	1	1	1	1	1	1	1	1	1	1	1	1	1	1	1	1	1	1	1	1	1	1	1	1
				Sedum_oryzifolium	Crassulaceae_NC958	NC958	1	1	1	1	1	1	1	1	1	1	1	1	1	2	1	1	1	1	1	1	1	1	1	1	1	1	1	1	1	1	1	1	1	1	1	1	1	1	1	1	1	1	1
		Iteaceae	-	-	Iteaceae_RL0761	RL0761	1	1	1	1	1	1	1	1	1	1	NA	1	1	2	1	1	1	1	1	1	1	1	1	1	1	1	1	1	1	1	1	1	1	1	1	1	1	1	1	1	1	1	1
			Itea	Itea_chinensis	Iteaceae_NC1367	NC1367	1	1	1	1	1	1	1	1	1	1	1	1	1	2	1	1	1	1	1	1	1	1	1	1	1	1	1	1	1	1	1	1	1	1	1	1	1	1	1	1	1	1	1
		Grossulariaceae	Ribes	Ribes_fasciculatum	Grossulariaceae_NC1343	NC1343	1	1	1	1	1	1	1	1	1	1	1	1	1	2	1	1	1	1	1	1	1	1	1	1	1	1	1	1	1	1	1	1	1	1	1	1	1	1	1	1	1	1	1
		Saxifragaceae	Saxifraga	Saxifraga_stolonifera	Saxifragaceae_NC2703	NC2703	1	1	1	1	1	1	1	1	1	1	1	1	1	2	1	1	1	1	1	1	1	1	1	1	1	1	1	1	1	1	1	1	NA	1	1	1	1	1	NA	1	1	1	1
			Heuchera	Heuchera_parviflora	Saxifragaceae_NC2700	NC2700	1	1	1	1	1	1	1	1	1	1	1	1	1	2	1	1	1	1	1	1	1	1	1	1	1	1	1	1	1	1	1	1	1	1	1	1	1	1	1	1	1	1	1
			Bergenia	Bergenia_scopulosa	Saxifragaceae_NC2699	NC2699	1	1	1	1	1	1	1	1	1	1	1	1	1	2	1	NA	1	1	1	1	1	1	1	1	1	1	1	1	1	1	1	1	1	1	1	1	1	1	1	1	1	NA	1
			Mukdenia	Mukdenia_rossii	Saxifragaceae_NC2701	NC2701	1	1	1	1	1	1	1	1	1	1	1	1	1	2	1	1	1	1	1	1	1	1	1	1	1	1	1	1	1	1	1	1	1	1	1	1	1	1	1	1	1	1	1
			Oresitrophe	Oresitrophe_rupifraga	Saxifragaceae_NC2702	NC2702	1	1	1	1	1	1	1	1	1	1	1	1	1	2	1	1	1	1	1	1	1	1	1	1	1	1	1	1	1	1	1	1	1	1	1	1	1	1	1	1	1	1	1
	Vitales	Vitaceae	Ampelopsis	Ampelopsis_glandulosa	Vitaceae_NC2880	NC2880	1	1	1	1	1	1	1	1	1	1	1	1	1	2	1	1	1	1	1	1	1	1	1	1	1	1	1	1	1	1	1	1	1	1	1	1	1	1	1	1	1	1	1
			-	-	Vitaceae_RL0418	RL0418	1	1	1	1	1	1	1	1	1	1	NA	1	1	2	1	1	1	1	1	1	1	1	1	1	1	1	1	1	1	1	1	1	1	1	1	1	1	1	1	1	1	1	1
				-	Vitaceae_RL0665	RL0665	1	1	1	1	1	1	1	1	1	1	NA	1	1	2	1	1	1	1	1	1	1	1	1	1	1	1	1	1	1	1	1	1	1	1	1	1	1	1	1	1	1	1	1
				-	Vitaceae_RL0734	RL0734	1	1	1	1	1	1	1	1	1	1	NA	1	1	2	1	1	1	1	1	1	1	1	1	1	1	1	1	1	1	1	1	1	1	1	1	1	1	1	1	1	1	1	1
				-	Vitaceae_RL0504	RL0504	1	1	1	1	1	1	1	1	1	1	NA	1	1	2	1	1	1	1	1	1	1	1	1	1	1	1	1	1	1	1	1	1	1	1	1	1	1	1	1	1	1	1	1
			Tetrastigma	Tetrastigma_hemsleyanum	Vitaceae_NC2881	NC2881	1	1	1	1	1	NA	1	1	1	1	1	1	1	2	1	1	1	1	1	1	1	1	1	1	1	1	1	1	1	1	1	1	1	1	1	1	1	1	1	1	1	1	1
			Vitis	Vitis_rotundifolia	Vitaceae_NC2892	NC2892	1	1	1	1	1	1	1	1	1	1	1	1	1	2	1	1	1	1	1	1	1	1	1	1	1	1	1	1	1	1	1	1	1	1	1	1	1	1	1	1	1	1	1
				Vitis_aestivalis	Vitaceae_NC2883	NC2883	1	1	1	1	1	1	1	1	1	1	1	1	1	2	1	1	1	1	1	1	1	1	1	1	1	1	1	1	1	1	1	1	1	1	1	1	1	1	1	1	1	1	1
				Vitis_amurensis	Vitaceae_NC2884	NC2884	1	1	1	1	1	1	1	1	1	1	1	1	1	2	1	1	1	1	1	1	1	1	1	1	1	1	1	1	1	1	1	1	1	1	1	1	1	1	1	1	1	1	1
				Vitis_ficifolia	Vitaceae_NC2888	NC2888	1	1	1	1	1	1	1	1	1	1	1	1	1	2	1	1	1	1	1	1	1	1	1	1	1	1	1	1	1	1	1	1	1	1	1	1	1	1	1	1	1	1	1
				Vitis_coignetiae	Vitaceae_NC2886	NC2886	1	1	1	1	1	1	1	1	1	1	1	1	1	2	1	1	1	1	1	1	1	1	1	1	1	1	1	1	1	1	1	1	1	1	1	1	1	1	1	1	1	1	1
				Vitis_flexuosa	Vitaceae_NC2889	NC2889	1	1	1	1	1	1	1	1	1	1	1	1	1	2	1	1	1	1	1	1	1	1	1	1	1	1	1	1	1	1	1	1	1	1	1	1	1	1	1	1	1	1	1
				Vitis_vinifera	Vitaceae_NC2894	NC2894	1	1	1	1	1	1	1	1	1	1	1	1	1	2	1	1	1	1	1	1	1	1	1	1	1	1	1	1	1	1	1	1	1	1	1	1	1	1	1	1	1	1	1
				Vitis_monticola	Vitaceae_NC2890	NC2890	1	1	1	1	1	1	1	1	1	1	1	1	1	2	1	1	1	1	1	1	1	1	1	1	1	1	1	1	1	1	1	1	1	1	1	1	1	1	1	1	1	1	NA
				Vitis_cinerea	Vitaceae_NC2885	NC2885	1	1	1	1	1	1	1	1	1	1	1	1	1	2	1	1	1	1	1	1	1	1	1	1	1	1	1	1	1	1	1	1	1	1	1	1	1	1	1	1	1	1	1
				Vitis_acerifolia	Vitaceae_NC2882	NC2882	1	1	1	1	1	1	1	1	1	1	1	1	1	2	1	1	1	1	1	1	1	1	1	1	1	1	1	1	1	1	1	1	1	1	1	1	1	1	1	1	1	1	1
				Vitis_x	Vitaceae_NC2895	NC2895	1	1	1	1	1	1	1	1	1	1	1	1	1	2	1	1	1	1	1	1	1	1	1	1	1	1	1	1	1	1	1	1	1	1	1	1	1	1	1	1	1	1	1
				Vitis_cordifolia	Vitaceae_NC2887	NC2887	1	1	1	1	1	1	1	1	1	1	1	1	1	2	1	1	1	1	1	1	1	1	1	1	1	1	1	1	1	1	1	1	1	1	1	1	1	1	1	1	1	1	1
				Vitis_mustangensis	Vitaceae_NC2891	NC2891	1	1	1	1	1	1	1	1	1	1	1	1	1	2	1	1	1	1	1	1	1	1	1	1	1	1	1	1	1	1	1	1	1	1	1	1	1	1	1	1	1	1	1
				Vitis_rupestris	Vitaceae_NC2893	NC2893	1	1	1	1	1	1	1	1	1	1	1	1	1	2	1	1	1	1	1	1	1	1	1	1	1	1	1	1	1	1	1	1	1	1	1	1	1	1	1	1	1	1	1
	Geraniales	Francoaceae	Viviania	Viviania_marifolia	Francoaceae_NC1280	NC1280	1	1	1	1	1	1	1	1	1	NA	NA	1	2	2	1	2	2	2	2	2	1	1	1	1	1	1	1	1	2	1	1	1	1	1	1	1	1	1	1	1	1	1	1
			Francoa	Francoa_sonchifolia	Francoaceae_NC1278	NC1278	1	1	1	1	1	1	1	1	1	1	1	1	1	2	1	1	1	1	1	1	1	1	1	1	1	1	1	1	1	1	1	1	1	1	1	1	1	1	1	1	1	1	1
			Melianthus	Melianthus_villosus	Francoaceae_NC1279	NC1279	1	1	1	1	1	1	1	1	1	1	1	1	1	2	1	NA	1	1	NA	1	1	NA	1	1	1	1	1	1	1	1	1	1	1	1	1	1	1	1	1	1	1	1	1
		Geraniaceae	Hypseocharis	Hypseocharis_bilobata	Geraniaceae_NC1302	NC1302	NA	1	1	1	1	1	1	1	1	1	1	1	1	2	1	1	1	1	2	1	1	1	1	1	1	1	1	1	1	1	1	1	1	1	1	1	1	1	1	1	1	1	1
			Monsonia	Monsonia_speciosa	Geraniaceae_NC1305	NC1305	NA	1	1	1	1	1	1	1	1	NA	NA	1	1	1	1	1	1	1	2	1	1	1	1	1	1	1	1	1	1	1	1	1	1	1	1	1	1	1	1	1	1	1	1
				Monsonia_marlothii	Geraniaceae_NC1304	NC1304	NA	1	1	1	1	1	1	1	1	1	NA	1	1	1	1	1	1	1	1	1	1	1	1	1	1	1	1	1	1	1	1	1	1	1	1	1	1	1	1	1	1	1	1
				Monsonia_emarginata	Geraniaceae_NC1303	NC1303	NA	1	1	1	1	1	1	1	1	2	NA	1	1	1	1	1	1	1	1	1	1	1	1	1	1	1	1	1	1	1	1	1	1	1	1	1	1	1	1	1	1	1	1
			Geranium	Geranium_incanum	Geraniaceae_NC1299	NC1299	1	1	1	1	1	1	1	1	1	1	NA	1	1	1	1	1	1	1	1	1	1	1	1	1	1	1	1	1	1	1	1	1	1	1	1	1	1	1	1	1	1	1	1
				Geranium_palmatum	Geraniaceae_NC1301	NC1301	1	1	1	1	1	1	1	1	1	NA	NA	1	1	1	1	1	1	1	1	1	1	1	1	1	1	1	1	1	1	1	1	1	1	1	1	1	1	1	1	1	1	1	1
				Geranium_maderense	Geraniaceae_NC1300	NC1300	1	1	1	1	1	1	1	1	1	1	NA	1	1	1	1	1	1	1	1	1	1	1	1	1	1	1	1	1	1	1	1	1	1	1	1	1	1	1	1	1	1	1	1
			Erodium	Erodium_rupestre	Geraniaceae_NC1296	NC1296	NA	1	1	1	1	1	1	1	1	1	NA	1	1	1	1	1	1	1	1	1	1	1	1	1	1	1	1	1	1	1	1	1	1	1	1	1	1	1	1	1	1	1	1
				Erodium_trifolium	Geraniaceae_NC1298	NC1298	NA	1	1	1	1	1	1	1	1	1	NA	1	1	1	1	1	1	1	1	1	1	1	1	1	1	1	1	1	1	1	1	1	1	1	1	1	1	1	1	1	1	1	1
				Erodium_reichardii	Geraniaceae_NC1295	NC1295	NA	1	1	1	1	1	1	1	1	1	NA	1	1	1	1	1	1	1	1	1	1	1	1	1	1	1	1	NA	1	1	1	1	1	1	1	1	1	1	1	1	1	1	1
				Erodium_carvifolium	Geraniaceae_NC1290	NC1290	NA	1	1	1	1	1	1	1	1	1	NA	1	1	1	1	1	1	1	1	1	1	1	1	1	1	1	1	1	1	1	1	1	1	1	1	1	1	1	1	1	1	1	1
				Erodium_manescavi	Geraniaceae_NC1294	NC1294	NA	1	1	1	1	1	1	1	1	1	NA	1	1	1	1	1	1	1	1	1	1	1	1	1	1	1	1	1	1	1	1	1	1	1	1	1	1	1	1	1	1	1	1
				Erodium_texanum	Geraniaceae_NC1297	NC1297	NA	1	1	1	1	1	1	1	1	2	NA	1	1	1	1	1	1	1	1	1	1	1	1	1	1	1	1	1	1	1	1	1	1	1	1	1	1	1	1	1	1	1	1
				Erodium_crassifolium	Geraniaceae_NC1292	NC1292	1	1	1	1	1	1	1	1	1	1	NA	1	1	1	1	1	1	1	1	1	1	1	1	1	1	1	1	1	1	1	1	1	1	1	1	1	1	1	1	1	1	1	1
				Erodium_gruinum	Geraniaceae_NC1293	NC1293	1	1	1	2	1	1	1	2	1	1	NA	1	NA	NA	NA	NA	NA	NA	NA	NA	NA	NA	1	1	1	1	1	1	1	1	1	1	1	1	1	1	1	1	1	1	1	1	1
				Erodium_absinthoides	Geraniaceae_NC1289	NC1289	1	2	1	2	2	2	1	2	1	1	NA	2	NA	NA	NA	NA	NA	NA	NA	NA	NA	NA	1	1	1	1	1	1	2	1	1	2	1	1	1	1	1	1	1	1	1	1	1
				Erodium_chrysanthum	Geraniaceae_NC1291	NC1291	1	2	1	2	2	2	1	2	1	1	NA	2	NA	NA	NA	NA	NA	NA	NA	NA	NA	NA	1	1	1	1	1	1	2	1	1	2	1	1	1	1	1	1	1	1	1	1	1
			Pelargonium	Pelargonium_quinquelobatum	Geraniaceae_NC1322	NC1322	NA	1	1	1	1	1	1	1	2	2	NA	1	1	2	1	1	1	1	2	1	1	1	2	2	2	2	2	1	1	2	2	1	2	1	1	2	2	2	1	2	1	2	1
				Pelargonium_x	Geraniaceae_NC1327	NC1327	NA	1	1	1	1	1	1	1	2	2	NA	1	1	2	1	1	1	1	2	1	1	1	2	2	2	2	2	1	1	2	2	1	2	1	1	2	2	2	1	2	1	2	1
				Pelargonium_transvaalense	Geraniaceae_NC1325	NC1325	NA	1	1	1	1	1	1	1	2	2	NA	1	1	2	1	1	1	1	2	1	1	1	2	2	2	2	2	1	1	2	2	1	2	1	1	2	2	2	1	2	1	2	1
				Pelargonium_endlicherianum	Geraniaceae_NC1314	NC1314	NA	1	1	1	1	1	1	1	2	2	NA	1	1	2	1	1	1	1	2	1	1	1	2	2	1	2	2	1	1	2	2	1	2	1	1	2	2	2	1	2	1	2	1
				Pelargonium_spinosum	Geraniaceae_NC1323	NC1323	NA	1	1	1	1	1	1	1	2	2	NA	1	1	2	1	1	1	1	2	1	1	1	2	2	2	2	2	1	1	2	2	1	2	1	1	2	2	2	1	2	1	2	1
				Pelargonium_trifidum	Geraniaceae_NC1326	NC1326	NA	2	1	1	2	2	2	1	1	2	NA	2	1	2	1	1	1	1	2	1	1	1	1	2	NA	2	2	1	1	1	2	2	2	1	1	1	1	2	2	1	2	1	1
				Pelargonium_dolomiticum	Geraniaceae_NC1312	NC1312	NA	2	1	1	2	2	2	1	1	2	NA	2	1	2	1	1	1	1	2	1	1	1	1	2	2	2	2	1	1	1	2	2	2	1	1	1	1	2	2	1	2	1	1
				Pelargonium_myrrhifolium	Geraniaceae_NC1319	NC1319	NA	1	1	1	1	1	1	1	1	1	NA	1	1	2	1	1	1	1	2	1	1	1	1	1	2	1	1	1	1	1	1	1	1	1	1	1	1	1	1	1	1	1	1
				Pelargonium_tetragonum	Geraniaceae_NC1324	NC1324	NA	1	1	1	1	1	1	1	1	1	NA	1	1	2	1	1	1	1	2	1	1	1	1	1	2	1	1	1	1	1	1	1	1	1	1	1	1	1	1	1	1	1	1
				Pelargonium_exhibens	Geraniaceae_NC1315	NC1315	NA	1	1	1	1	1	1	1	1	1	NA	1	1	2	1	1	1	1	2	1	1	1	1	1	2	1	1	1	1	1	1	1	1	1	1	1	1	1	1	1	1	1	1
				Pelargonium_exstipulatum	Geraniaceae_NC1316	NC1316	1	1	1	1	1	1	1	1	1	1	NA	1	1	2	1	1	1	1	2	1	1	1	1	1	1	1	1	1	1	1	1	1	1	1	1	1	1	1	1	1	1	1	1
				Pelargonium_dichondrifolium	Geraniaceae_NC1311	NC1311	1	1	1	1	1	1	1	1	1	1	NA	1	1	2	1	1	1	1	2	1	1	1	1	1	1	1	1	1	1	1	1	1	1	1	1	1	1	1	1	1	1	1	1
				Pelargonium_australe	Geraniaceae_NC1307	NC1307	1	1	1	1	1	1	1	1	1	1	NA	1	1	2	1	1	1	1	2	1	1	1	1	1	1	1	1	1	1	1	1	1	1	1	1	1	1	1	1	1	1	1	1
				Pelargonium_cotyledonis	Geraniaceae_NC1309	NC1309	1	1	1	1	1	1	1	1	1	1	NA	1	1	2	1	1	1	1	2	1	1	1	1	1	1	1	1	1	1	1	1	1	1	1	1	1	1	1	1	1	1	1	1
				Pelargonium_quercifolium	Geraniaceae_NC1321	NC1321	1	1	1	1	1	1	1	1	1	1	NA	1	1	2	1	1	1	1	2	1	1	1	1	1	1	1	1	1	1	1	1	1	1	1	1	1	1	1	1	1	1	1	1
				Pelargonium_cucullatum	Geraniaceae_NC1310	NC1310	1	1	1	1	1	1	1	1	1	1	NA	1	1	2	1	1	1	1	2	1	1	1	1	1	1	1	1	1	1	1	1	1	1	1	1	1	1	1	1	1	1	1	1
				Pelargonium_citronellum	Geraniaceae_NC1308	NC1308	1	1	1	1	1	1	1	1	1	1	NA	1	1	2	1	1	1	1	2	1	1	1	1	1	1	1	1	1	1	1	1	1	1	1	1	1	1	1	1	1	1	1	1
				Pelargonium_nanum	Geraniaceae_NC1320	NC1320	1	1	1	1	1	1	1	1	1	1	NA	1	1	2	1	1	1	1	2	1	1	1	1	1	1	1	1	1	1	1	1	1	1	1	1	1	1	1	1	1	1	1	1
				Pelargonium_incrassatum	Geraniaceae_NC1318	NC1318	1	1	1	1	1	1	1	1	1	1	NA	1	1	2	1	1	1	1	2	1	1	1	1	1	1	1	1	1	1	1	1	1	1	1	1	1	1	1	1	1	1	1	1
				Pelargonium_fulgidum	Geraniaceae_NC1317	NC1317	1	1	1	1	1	1	1	1	1	1	NA	1	1	2	1	1	1	1	2	1	1	1	1	1	1	1	1	1	1	1	1	1	1	1	1	1	1	1	1	1	1	1	1
				Pelargonium_echinatum	Geraniaceae_NC1313	NC1313	1	1	1	1	1	1	1	1	1	1	NA	1	1	2	1	1	1	1	2	1	1	1	1	1	1	1	1	1	1	1	1	1	1	1	1	1	1	1	1	1	1	1	1
				Pelargonium_alternans	Geraniaceae_NC1306	NC1306	1	1	1	1	1	1	1	1	1	1	NA	1	1	2	1	1	1	1	2	1	1	1	1	1	1	1	1	1	1	1	1	1	1	1	1	1	1	1	1	1	1	1	1
	Myrtales	Combretaceae	-	-	Combretaceae_RL0286	RL0286	1	1	1	1	1	1	1	1	1	1	NA	1	1	2	1	1	1	1	1	1	1	1	1	1	1	1	1	1	1	1	1	1	1	1	1	1	1	1	1	1	1	1	1
				-	Combretaceae_RL0113	RL0113	1	1	1	1	1	1	1	1	1	1	NA	1	1	2	1	1	1	1	1	1	1	1	1	1	1	1	1	1	1	1	1	1	1	1	1	1	1	1	1	1	1	1	1
				-	Combretaceae_RL0696	RL0696	1	1	1	1	1	1	1	1	1	1	NA	1	1	2	1	1	1	1	1	1	1	1	1	1	1	1	1	1	1	1	1	1	1	1	1	1	1	1	1	1	1	1	1
				-	Combretaceae_RL0334	RL0334	1	1	1	1	1	1	1	1	1	1	NA	1	1	2	1	1	1	1	1	1	1	1	1	1	1	1	1	1	1	1	1	1	1	1	1	1	1	1	1	1	1	1	1
				-	Combretaceae_RL0822	RL0822	1	1	1	1	1	1	1	1	1	1	NA	1	1	2	1	1	1	1	1	1	1	1	1	1	1	1	1	1	1	1	1	1	1	1	1	1	1	1	1	1	1	1	1
				-	Combretaceae_RL0855	RL0855	1	1	1	1	1	1	1	1	1	1	NA	1	1	2	1	1	1	1	1	1	1	1	1	1	1	1	1	1	1	1	1	1	1	1	1	1	1	1	1	1	1	1	1
				-	Combretaceae_RL0348	RL0348	1	1	1	1	1	1	1	1	1	1	NA	1	1	2	1	1	1	1	1	1	1	1	1	1	1	1	1	1	1	1	1	1	1	1	1	1	1	1	1	1	1	1	1
				-	Combretaceae_RL0942	RL0942	1	1	1	1	1	1	1	1	1	1	NA	1	1	2	1	1	1	1	1	1	1	1	1	1	1	1	1	1	1	1	1	1	1	1	1	1	1	1	1	1	1	1	1
				-	Combretaceae_RL0914	RL0914	1	1	1	1	1	1	1	1	1	1	NA	1	1	2	1	1	1	1	1	1	1	1	1	1	1	1	1	1	1	1	1	1	1	1	1	1	1	1	1	1	1	1	1
		Lythraceae		-	Lythraceae_RL0790	RL0790	1	1	1	1	1	1	1	1	1	1	NA	1	1	2	1	1	1	1	1	1	1	1	1	1	1	1	1	1	1	1	1	1	1	1	1	1	1	1	1	1	1	1	1
			Punica	Punica_granatum	Lythraceae_NC1526	NC1526	1	1	1	1	1	1	1	1	1	1	NA	1	1	2	1	1	1	1	1	1	1	1	1	1	1	1	1	1	1	1	1	1	1	1	1	1	1	1	1	1	1	1	1
			Trapa	Trapa_maximowiczii	Lythraceae_NC1527	NC1527	NA	1	1	1	1	1	1	1	1	1	NA	1	1	2	1	1	1	1	1	1	1	1	1	1	1	1	1	1	1	1	1	1	1	1	1	1	1	1	1	1	1	NA	1
			Lagerstroemia	Lagerstroemia_guilinensis	Lythraceae_NC1521	NC1521	1	1	1	1	1	1	1	1	1	1	NA	1	1	2	1	1	1	1	1	1	1	1	1	1	1	1	1	1	1	1	1	1	1	1	1	1	1	1	1	1	1	1	1
				Lagerstroemia_indica	Lythraceae_NC1522	NC1522	1	1	1	1	1	1	1	1	1	1	NA	1	1	2	1	1	1	1	1	1	1	1	1	1	1	1	1	1	1	1	1	1	1	1	1	1	1	1	1	1	1	1	1
				Lagerstroemia_fauriei	Lythraceae_NC1519	NC1519	1	1	1	1	1	1	1	1	1	1	NA	1	1	2	1	1	1	1	1	1	1	1	1	1	1	1	1	1	1	1	1	1	1	1	1	1	1	1	1	1	1	1	1
				Lagerstroemia_subcostata	Lythraceae_NC1525	NC1525	1	1	1	1	1	1	1	1	1	1	NA	1	1	2	1	1	1	1	1	1	1	1	1	1	1	1	1	1	1	1	1	1	NA	1	1	1	1	1	1	1	1	1	1
				Lagerstroemia_floribunda	Lythraceae_NC1520	NC1520	1	1	1	1	1	1	1	1	1	1	NA	1	1	2	1	1	1	1	1	1	1	1	1	1	1	1	1	1	1	1	1	1	1	1	1	1	1	1	1	1	1	1	1
				Lagerstroemia_intermedia	Lythraceae_NC1523	NC1523	1	1	1	1	1	1	1	1	1	1	NA	1	1	2	1	1	1	1	1	1	1	1	1	1	1	1	1	1	1	1	1	1	1	1	1	1	1	1	1	1	1	1	1
				Lagerstroemia_speciosa	Lythraceae_NC1524	NC1524	1	1	1	1	1	1	1	1	1	1	NA	1	1	2	1	1	1	1	1	1	1	1	1	1	1	1	1	1	1	1	1	1	1	1	1	1	1	1	1	1	1	1	1
			-	-	Lythraceae_RL0255	RL0255	1	1	1	1	1	1	1	1	1	1	NA	1	1	2	1	1	1	1	1	1	1	1	1	1	1	1	1	1	1	1	1	1	1	1	1	1	1	1	1	1	1	1	1
		Onagraceae	Ludwigia	Ludwigia_octovalvis	Onagraceae_NC1739	NC1739	1	1	1	1	1	1	1	1	1	1	NA	1	1	2	1	1	1	1	1	1	1	1	1	1	1	1	1	1	1	1	1	1	1	1	1	1	1	1	1	1	1	1	1
			-	-	Onagraceae_RL0868	RL0868	1	1	1	1	1	1	1	1	1	NA	NA	1	1	2	1	1	1	1	1	1	1	1	1	1	1	1	1	1	1	1	1	1	1	1	1	1	1	1	1	1	1	1	1
			Oenothera	Oenothera_villaricae	Onagraceae_NC1748	NC1748	1	1	1	1	1	1	1	2	1	1	NA	1	1	2	1	1	1	1	1	1	1	1	1	1	1	1	1	1	1	1	1	1	1	1	1	1	1	1	1	1	1	1	1
				Oenothera_picensis	Onagraceae_NC1747	NC1747	1	1	1	1	1	1	1	2	1	1	NA	1	1	2	1	1	1	1	1	1	1	1	1	1	1	1	1	1	1	1	1	1	1	1	1	1	1	1	1	1	1	1	1
				Oenothera_argillicola	Onagraceae_NC1740	NC1740	1	1	1	1	1	1	1	1	1	1	NA	1	1	2	1	1	1	1	1	1	1	1	1	1	1	1	1	1	1	1	1	1	1	1	1	1	1	1	1	1	1	1	1
				Oenothera_oakesiana	Onagraceae_NC1745	NC1745	1	1	1	1	1	1	1	1	1	1	NA	1	1	2	1	1	1	1	1	1	1	1	1	1	1	1	1	1	1	1	1	1	1	1	1	1	1	1	1	1	1	1	1
				Oenothera_parviflora	Onagraceae_NC1746	NC1746	1	1	1	1	1	1	1	1	1	1	NA	1	1	2	1	1	1	1	1	1	1	1	1	1	1	1	1	1	1	1	1	1	1	1	1	1	1	1	1	1	1	1	1
				Oenothera_glazioviana	Onagraceae_NC1743	NC1743	1	1	1	1	1	1	1	1	1	1	NA	1	1	2	1	1	1	1	1	1	1	1	1	1	1	1	1	1	1	1	1	1	1	1	1	1	1	1	1	1	1	1	1
				Oenothera_grandiflora	Onagraceae_NC1744	NC1744	1	1	1	1	1	1	1	1	1	1	NA	1	1	2	1	1	1	1	1	1	1	1	1	1	1	1	1	1	1	1	1	1	1	1	1	1	1	1	1	1	1	1	1
				Oenothera_biennis	Onagraceae_NC1741	NC1741	1	1	1	1	1	1	1	1	1	1	NA	1	1	2	1	1	1	1	1	1	1	1	1	1	1	1	1	1	1	1	1	1	1	1	1	1	1	1	1	1	1	1	1
				Oenothera_villosa	Onagraceae_NC1749	NC1749	1	1	1	1	1	1	1	1	1	1	NA	1	1	2	1	1	1	1	1	1	1	1	1	1	1	1	1	1	1	1	1	1	1	1	1	1	1	1	1	1	1	1	1
				Oenothera_elata	Onagraceae_NC1742	NC1742	1	1	1	1	1	1	1	1	1	1	NA	1	1	2	1	1	1	1	1	1	1	1	1	1	1	1	1	1	1	1	1	1	1	1	1	1	1	1	1	1	1	1	1
		Melastomataceae	Henriettea	Henriettea_barkeri	Melastomataceae_NC1635	NC1635	1	1	1	1	1	1	1	1	1	1	NA	1	1	2	1	1	1	1	1	1	1	1	1	1	1	1	1	1	1	1	1	1	1	1	1	1	1	1	1	1	1	1	1
			Eriocnema	Eriocnema_fulva	Melastomataceae_NC1633	NC1633	1	1	1	1	1	1	1	1	1	1	NA	1	1	2	1	1	1	1	1	1	1	1	1	1	1	1	1	1	1	1	1	1	1	1	1	1	1	1	1	1	1	1	1
			Miconia	Miconia_dodecandra	Melastomataceae_NC1638	NC1638	1	1	1	1	1	1	1	1	1	1	NA	1	1	2	1	1	1	1	1	1	1	1	1	1	1	1	1	1	1	1	1	1	1	1	1	1	1	1	1	1	1	1	1
			Graffenrieda	Graffenrieda_moritziana	Melastomataceae_NC1634	NC1634	1	1	1	1	1	1	1	1	1	1	NA	1	1	2	1	1	1	1	1	1	1	1	1	1	1	1	1	1	1	1	1	1	1	1	1	1	1	1	1	1	1	1	1
			Salpinga	Salpinga_maranonensis	Melastomataceae_NC1643	NC1643	1	1	1	1	1	1	1	1	1	1	NA	1	1	2	1	1	1	1	1	1	1	1	1	1	1	1	1	1	1	1	1	1	1	1	1	1	1	1	1	1	1	1	1
			Bertolonia	Bertolonia_acuminata	Melastomataceae_NC1631	NC1631	1	1	1	1	1	1	1	1	1	1	NA	1	1	2	1	1	1	1	1	1	1	1	1	1	1	1	1	1	1	1	1	1	1	1	1	1	1	1	1	1	1	1	1
			Allomaieta	Allomaieta_villosa	Melastomataceae_NC1629	NC1629	1	1	1	1	1	1	1	1	1	1	NA	1	1	2	1	1	1	1	1	1	1	1	1	1	1	1	1	1	1	1	1	1	1	1	1	1	1	1	1	1	1	1	1
			Blakea	Blakea_schlimii	Melastomataceae_NC1632	NC1632	1	1	1	1	1	1	1	1	1	1	NA	1	1	2	1	1	1	1	1	1	1	1	1	1	1	1	1	1	1	1	1	1	1	1	1	1	1	1	1	1	1	1	1
			Opisthocentra	Opisthocentra_clidemioides	Melastomataceae_NC1640	NC1640	1	1	1	1	1	1	1	1	1	1	NA	1	1	2	1	1	1	1	1	1	1	1	1	1	1	1	1	1	1	1	1	1	1	1	1	1	1	1	1	1	1	1	1
			Barthea	Barthea_barthei	Melastomataceae_NC1630	NC1630	1	1	1	1	1	1	1	1	1	1	NA	1	1	2	1	1	1	1	1	1	1	1	1	1	1	1	1	1	1	1	1	1	1	1	1	1	1	1	1	1	1	1	1
			Tigridiopalma	Tigridiopalma_magnifica	Melastomataceae_NC1645	NC1645	1	1	1	1	1	1	1	1	1	1	NA	1	1	2	1	1	1	1	1	1	1	1	1	1	1	1	1	1	1	1	1	1	1	1	1	1	1	1	1	1	1	1	1
			Triolena	Triolena_amazonica	Melastomataceae_NC1646	NC1646	1	1	1	1	1	1	1	1	1	1	NA	1	1	2	1	1	1	1	1	1	1	1	1	1	1	1	1	1	1	1	1	1	1	1	1	1	1	1	1	1	1	1	1
			Merianthera	Merianthera_pulchra	Melastomataceae_NC1637	NC1637	1	1	1	1	1	1	1	1	1	1	NA	1	1	2	1	1	1	1	1	1	1	1	1	1	1	1	1	1	1	1	1	1	1	1	1	1	1	1	1	1	1	1	1
			Rhynchanthera	Rhynchanthera_bracteata	Melastomataceae_NC1642	NC1642	1	1	1	1	1	1	1	1	1	1	NA	1	1	2	1	1	1	1	1	1	1	1	1	1	1	1	1	1	1	1	1	1	1	1	1	1	1	1	1	1	1	1	1
			Nepsera	Nepsera_aquatica	Melastomataceae_NC1639	NC1639	1	1	1	1	1	1	1	1	1	1	NA	1	1	2	1	1	1	1	1	1	1	1	1	1	1	1	1	1	1	1	1	1	1	1	1	1	1	1	1	1	1	1	1
			Pterogastra	Pterogastra_divaricata	Melastomataceae_NC1641	NC1641	1	1	1	1	1	1	1	1	1	1	NA	1	1	2	1	1	1	1	1	1	1	1	1	1	1	1	1	1	1	1	1	1	1	1	1	1	1	1	1	1	1	1	1
			Melastoma	Melastoma_candidum	Melastomataceae_NC1636	NC1636	1	1	1	1	1	1	1	1	1	1	NA	1	1	2	1	1	1	1	1	1	1	1	1	1	1	1	1	1	1	1	1	1	1	1	1	1	1	1	1	1	1	1	1
			-	-	Melastomataceae_RL0146	RL0146	1	1	1	1	1	1	1	1	1	1	NA	1	1	2	1	1	1	1	1	1	1	1	1	1	1	1	1	1	1	1	1	1	1	1	1	1	1	1	1	1	1	1	1
			Tibouchina	Tibouchina_longifolia	Melastomataceae_NC1644	NC1644	1	1	1	1	1	1	1	1	1	1	NA	1	1	2	1	1	1	1	1	1	1	1	1	1	1	1	1	1	1	1	1	1	1	1	1	1	1	1	1	1	1	1	1
		Myrtaceae	-	-	Myrtaceae_RL0233	RL0233	1	1	1	1	1	1	1	1	1	1	NA	1	1	2	1	1	1	1	1	1	1	1	1	1	1	1	1	1	1	1	1	1	1	1	1	1	1	1	1	1	1	1	1
				-	Myrtaceae_RL0171	RL0171	1	1	1	1	1	1	1	1	1	1	NA	1	1	2	1	1	1	1	1	1	1	1	1	1	1	1	1	1	1	1	1	1	1	1	1	1	1	1	1	1	1	1	1
				-	Myrtaceae_RL0089	RL0089	1	1	1	1	1	1	1	1	1	1	NA	1	1	2	1	1	1	1	1	1	1	1	1	1	1	1	1	1	1	1	1	1	1	1	1	1	1	1	1	1	1	1	1
			Syzygium	Syzygium_cumini	Myrtaceae_NC1700	NC1700	1	1	1	1	1	1	1	1	1	1	NA	1	1	2	1	1	1	1	1	1	1	1	1	1	1	1	1	1	1	1	1	1	1	1	1	1	1	1	1	1	1	1	1
			-	-	Myrtaceae_RL0285	RL0285	1	1	1	1	1	1	1	1	1	1	NA	1	1	2	1	1	1	1	1	1	1	1	1	1	1	1	1	1	1	1	1	1	1	1	1	1	1	1	1	1	1	1	1
				-	Myrtaceae_RL0850	RL0850	1	1	1	1	1	1	1	1	1	1	NA	1	1	2	1	1	1	1	1	1	1	1	1	1	1	1	1	1	1	1	1	1	1	1	1	1	1	1	1	1	1	1	1
				-	Myrtaceae_RL0700	RL0700	1	1	1	1	1	1	1	1	1	1	NA	1	1	2	1	1	1	1	1	1	1	1	1	1	1	1	1	1	1	1	1	1	1	1	1	1	1	1	1	1	1	1	1
				-	Myrtaceae_RL0218	RL0218	1	1	1	1	1	1	1	1	1	1	NA	1	1	2	1	1	1	1	1	1	1	1	1	1	1	1	1	1	1	1	1	1	1	1	1	1	1	1	1	1	1	1	1
			Psidium	Psidium_guajava	Myrtaceae_NC1698	NC1698	1	1	1	1	1	1	1	1	1	1	NA	1	1	2	1	1	1	1	1	1	1	1	1	1	1	1	1	1	1	1	1	1	1	1	1	1	1	1	1	1	1	1	1
			Eugenia	Eugenia_uniflora	Myrtaceae_NC1696	NC1696	1	1	1	1	1	1	1	1	1	1	NA	1	1	2	1	1	1	1	1	1	1	1	1	1	1	1	1	1	1	1	1	1	1	1	1	1	1	1	1	1	1	1	1
			Acca	Acca_sellowiana	Myrtaceae_NC1661	NC1661	1	1	1	1	1	1	1	1	1	1	NA	1	1	2	1	1	1	1	1	1	1	1	1	1	1	1	1	1	1	1	1	1	1	1	1	1	1	1	1	1	1	1	1
			Pimenta	Pimenta_dioica	Myrtaceae_NC1697	NC1697	1	1	1	1	1	1	1	1	1	1	NA	1	1	2	1	1	1	1	1	1	1	1	1	1	1	1	1	1	1	1	1	1	1	1	1	1	1	1	1	1	1	NA	1
			Stockwellia	Stockwellia_quadrifida	Myrtaceae_NC1699	NC1699	1	1	1	1	1	1	1	1	1	1	NA	1	1	2	1	1	1	1	1	1	1	1	1	1	1	1	1	1	1	1	1	1	1	1	1	1	1	1	1	1	1	NA	1
			Allosyncarpia	Allosyncarpia_ternata	Myrtaceae_NC1662	NC1662	1	1	1	1	1	1	1	1	1	1	NA	1	1	2	1	1	1	1	1	1	1	1	1	1	1	1	1	1	1	1	1	1	1	1	1	1	1	1	1	1	1	NA	1
			Angophora	Angophora_floribunda	Myrtaceae_NC1664	NC1664	1	1	1	1	1	1	1	1	1	1	NA	1	1	2	1	1	1	1	1	1	1	1	1	1	1	1	1	1	1	1	1	1	1	1	1	1	1	1	1	1	1	NA	1
				Angophora_costata	Myrtaceae_NC1663	NC1663	1	1	1	1	1	1	1	1	1	1	NA	1	1	2	1	1	1	1	1	1	1	1	1	1	1	1	1	1	1	1	1	1	1	1	1	1	1	1	1	1	1	NA	1
			Eucalyptus	Eucalyptus_guilfoylei	Myrtaceae_NC1679	NC1679	1	1	1	1	1	1	1	1	1	1	NA	1	1	2	1	1	1	1	1	1	1	1	1	1	1	1	1	1	1	1	1	1	1	1	1	1	1	1	1	1	1	NA	1
				Eucalyptus_salmonophloia	Myrtaceae_NC1690	NC1690	1	1	1	1	1	1	1	1	1	1	NA	1	1	2	1	1	1	1	1	1	1	1	1	1	1	1	1	1	1	1	1	1	1	1	1	1	1	1	1	1	1	NA	1
				Eucalyptus_microcorys	Myrtaceae_NC1682	NC1682	1	1	1	1	1	1	1	1	1	1	NA	1	1	2	1	1	1	1	1	1	1	1	1	1	1	1	1	1	1	1	1	1	1	1	1	1	1	1	1	1	1	NA	1
				Eucalyptus_erythrocorys	Myrtaceae_NC1676	NC1676	1	1	1	1	1	1	1	1	1	1	NA	1	1	2	1	1	1	1	1	1	1	1	1	1	1	1	1	1	1	1	1	1	1	1	1	1	1	1	1	1	1	NA	1
				Eucalyptus_spathulata	Myrtaceae_NC1692	NC1692	1	1	1	1	1	1	1	1	1	1	NA	1	1	2	1	1	1	1	1	1	1	1	1	1	1	1	1	1	1	1	1	1	1	1	1	1	1	1	1	1	1	NA	1
				Eucalyptus_torquata	Myrtaceae_NC1693	NC1693	1	1	1	1	1	1	1	1	1	1	NA	1	1	2	1	1	1	1	1	1	1	1	1	1	1	1	1	1	1	1	1	1	1	1	1	1	1	1	1	1	1	NA	1
				Eucalyptus_diversicolor	Myrtaceae_NC1673	NC1673	1	1	1	1	1	1	1	1	1	1	NA	1	1	2	1	1	1	1	1	1	1	1	1	1	1	1	1	1	1	1	1	1	1	1	1	1	1	1	1	1	1	NA	1
				Eucalyptus_melliodora	Myrtaceae_NC1681	NC1681	1	1	1	1	1	1	1	1	1	1	NA	1	1	2	1	1	1	1	1	1	1	1	1	1	1	1	1	1	1	1	1	1	1	1	1	1	1	1	1	1	1	NA	1
				Eucalyptus_polybractea	Myrtaceae_NC1686	NC1686	1	1	1	1	1	1	1	1	1	1	NA	1	1	2	1	1	1	1	1	1	1	1	1	1	1	1	1	1	1	1	1	1	1	1	1	1	1	1	1	1	1	NA	1
				Eucalyptus_cladocalyx	Myrtaceae_NC1668	NC1668	1	1	1	1	1	1	1	1	1	1	NA	1	1	2	1	1	1	1	1	1	1	1	1	1	1	1	1	1	1	1	1	1	1	1	1	1	1	1	1	1	1	NA	1
				Eucalyptus_deglupta	Myrtaceae_NC1671	NC1671	1	1	1	1	1	1	1	1	1	1	NA	1	1	2	1	1	1	1	1	1	1	1	1	1	1	1	1	1	1	1	1	1	1	1	1	1	1	1	1	1	1	NA	1
				Eucalyptus_grandis	Myrtaceae_NC1678	NC1678	NA	1	1	1	1	1	1	1	1	1	NA	1	NA	2	1	1	1	1	1	1	1	NA	1	1	1	1	1	1	1	1	1	1	1	1	1	1	1	1	1	1	1	NA	1
			-	-	Myrtaceae_RL0106	RL0106	NA	1	1	1	1	1	1	1	1	1	NA	1	1	2	1	1	1	1	1	1	1	1	1	1	1	1	1	1	1	1	1	1	1	1	1	1	1	1	1	1	1	1	1
			Eucalyptus	Eucalyptus_camaldulensis	Myrtaceae_NC1667	NC1667	1	1	1	1	1	1	1	1	1	1	NA	1	1	2	1	1	1	1	1	1	1	1	1	1	1	1	1	1	1	1	1	1	1	1	1	1	1	1	1	1	1	NA	1
				Eucalyptus_saligna	Myrtaceae_NC1689	NC1689	1	1	1	1	1	1	1	1	1	1	NA	1	1	2	1	1	1	1	1	1	1	1	1	1	1	1	1	1	1	1	1	1	1	1	1	1	1	1	1	1	1	NA	1
				Eucalyptus_aromaphloia	Myrtaceae_NC1665	NC1665	1	1	1	1	1	1	1	1	1	1	NA	1	1	2	1	1	1	1	1	1	1	1	1	1	1	1	1	1	1	1	1	1	1	1	1	1	1	1	1	1	1	NA	1
				Eucalyptus_nitens	Myrtaceae_NC1683	NC1683	1	1	1	1	1	1	1	1	1	1	NA	1	1	2	1	1	1	1	1	1	1	1	1	1	1	1	1	1	1	1	1	1	1	1	1	1	1	1	1	1	1	NA	1
				Eucalyptus_globulus	Myrtaceae_NC1677	NC1677	1	1	1	1	1	1	1	1	1	1	NA	1	1	2	1	1	1	1	1	1	1	1	1	1	1	1	1	1	1	1	1	1	1	1	1	1	1	1	1	1	1	NA	1
				Eucalyptus_curtisii	Myrtaceae_NC1670	NC1670	1	1	1	1	1	1	1	1	1	1	NA	1	1	2	1	1	1	1	1	1	1	1	1	1	1	1	1	1	1	1	1	1	1	1	1	1	1	1	1	1	1	NA	1
				Eucalyptus_marginata	Myrtaceae_NC1680	NC1680	1	1	1	1	1	1	1	1	1	1	NA	1	1	2	1	1	1	1	1	1	1	1	1	1	1	1	1	1	1	1	1	1	1	1	1	1	1	1	1	1	1	NA	1
				Eucalyptus_patens	Myrtaceae_NC1685	NC1685	1	1	1	1	1	1	1	1	1	1	NA	1	1	2	1	1	1	1	1	1	1	1	1	1	1	1	1	1	1	1	1	1	1	1	1	1	1	1	1	1	1	NA	1
				Eucalyptus_regnans	Myrtaceae_NC1688	NC1688	1	1	1	1	1	1	1	1	1	1	NA	1	1	2	1	1	1	1	1	1	1	1	1	1	1	1	1	1	1	1	1	1	1	1	1	1	1	1	1	1	1	NA	1
				Eucalyptus_sieberi	Myrtaceae_NC1691	NC1691	1	1	1	1	1	1	1	1	1	1	NA	1	1	2	1	1	1	1	1	1	1	1	1	1	1	1	1	1	1	1	1	1	1	1	1	1	1	1	1	1	1	NA	1
				Eucalyptus_elata	Myrtaceae_NC1675	NC1675	1	1	1	1	1	1	1	1	1	1	NA	1	1	2	1	1	1	1	1	1	1	1	1	1	1	1	1	1	1	1	1	1	1	1	1	1	1	1	1	1	1	NA	1
				Eucalyptus_cloeziana	Myrtaceae_NC1669	NC1669	1	1	1	1	1	1	1	1	1	1	NA	1	1	2	1	1	1	1	1	1	1	1	1	1	1	1	1	1	1	1	1	1	1	1	1	1	1	1	1	1	1	NA	1
				Eucalyptus_delegatensis	Myrtaceae_NC1672	NC1672	1	1	1	1	1	1	1	1	1	1	NA	1	1	2	1	1	1	1	1	1	1	1	1	1	1	1	1	1	1	1	1	1	1	1	1	1	1	1	1	1	1	NA	1
				Eucalyptus_radiata	Myrtaceae_NC1687	NC1687	1	1	1	1	1	1	1	1	1	1	NA	1	1	2	1	1	1	1	1	1	1	1	1	1	1	1	1	1	1	1	1	1	1	1	1	1	1	1	1	1	1	NA	1
				Eucalyptus_obliqua	Myrtaceae_NC1684	NC1684	1	1	1	1	1	1	1	1	1	1	NA	1	1	2	1	1	1	1	1	1	1	1	1	1	1	1	1	1	1	1	1	1	1	1	1	1	1	1	1	1	1	NA	1
				Eucalyptus_umbra	Myrtaceae_NC1694	NC1694	1	1	1	1	1	1	1	1	1	1	NA	1	1	2	1	1	1	1	1	1	1	1	1	1	1	1	1	1	1	1	1	1	1	1	1	1	1	1	1	1	1	NA	1
				Eucalyptus_verrucata	Myrtaceae_NC1695	NC1695	1	1	1	1	1	1	1	1	1	1	NA	1	1	2	1	1	1	1	1	1	1	1	1	1	1	1	1	1	1	1	1	1	1	1	1	1	1	1	1	1	1	NA	1
				Eucalyptus_baxteri	Myrtaceae_NC1666	NC1666	1	1	1	1	1	1	1	1	1	1	NA	1	1	2	1	1	1	1	1	1	1	1	1	1	1	1	1	1	1	1	1	1	1	1	1	1	1	1	1	1	1	NA	1
				Eucalyptus_diversifolia	Myrtaceae_NC1674	NC1674	1	1	1	1	1	1	1	1	1	1	NA	1	1	2	1	1	1	1	1	1	1	1	1	1	1	1	1	1	1	1	1	1	1	1	1	1	1	1	1	1	1	NA	1
	Crossosomatales	Staphyleaceae	-	-	Staphyleaceae_RL0322	RL0322	1	1	1	1	1	1	1	1	1	1	NA	1	1	2	1	1	1	1	1	1	1	1	1	1	1	1	1	1	1	1	1	1	1	1	1	1	1	1	1	1	1	1	1
				-	Staphyleaceae_RL0650	RL0650	1	1	1	1	1	1	1	1	1	1	NA	1	1	2	1	1	1	1	1	1	1	1	1	1	1	1	1	1	1	1	1	1	1	1	1	1	1	1	1	1	1	1	1
	Sapindales	Burseraceae	Commiphora	Commiphora_wightii	Burseraceae_NC715	NC715	1	1	1	1	1	1	1	1	1	1	NA	1	1	1	1	2	1	1	1	1	1	1	1	1	1	1	1	1	1	1	1	1	1	1	1	1	1	1	1	1	1	1	1
			Boswellia	Boswellia_sacra	Burseraceae_NC714	NC714	1	1	1	1	1	1	1	1	1	1	NA	1	1	2	1	1	1	1	1	1	1	1	1	1	1	1	1	1	1	1	1	1	1	1	1	1	1	1	1	1	1	1	1
		Anacardiaceae	-	-	Anacardiaceae_RL0786	RL0786	1	1	1	1	1	1	1	1	1	1	NA	1	1	2	1	1	1	1	1	1	1	1	1	1	1	1	1	1	1	1	1	1	1	1	1	1	1	1	1	1	1	1	1
			Spondias	Spondias_mombin	Anacardiaceae_NC58	NC58	1	1	1	1	1	1	1	1	1	1	NA	1	1	2	1	1	1	1	1	1	1	1	1	1	1	1	1	1	1	1	1	1	1	1	1	1	1	1	1	1	1	1	1
				Spondias_tuberosa	Anacardiaceae_NC59	NC59	1	1	1	1	1	1	1	1	1	1	NA	1	1	2	1	1	1	1	1	1	1	1	1	1	1	1	1	1	1	1	1	1	1	1	1	1	1	1	1	1	1	1	1
				Spondias_bahiensis	Anacardiaceae_NC57	NC57	1	1	1	1	1	1	1	1	1	1	NA	1	1	2	1	1	1	1	1	1	1	1	1	1	1	1	1	1	1	1	1	1	1	1	1	1	1	1	1	1	1	1	1
			Anacardium	Anacardium_occidentale	Anacardiaceae_NC52	NC52	1	1	1	1	1	1	1	NA	1	1	NA	1	1	2	1	1	1	1	1	1	1	1	1	1	1	1	1	1	1	1	1	1	1	1	1	1	1	1	1	1	1	1	1
			Mangifera	Mangifera_indica	Anacardiaceae_NC53	NC53	1	1	1	1	1	1	1	1	1	1	NA	1	1	2	1	1	1	1	1	1	1	1	1	1	1	1	1	1	1	1	1	1	1	1	1	1	1	1	1	1	1	1	1
			-	-	Anacardiaceae_RL0609	RL0609	1	1	1	1	1	1	1	1	1	1	NA	1	1	2	1	1	1	1	1	1	1	1	1	1	1	1	1	1	1	1	1	1	1	1	1	1	1	1	1	1	1	1	1
				-	Anacardiaceae_RL0562	RL0562	1	1	1	1	1	1	1	1	1	1	NA	1	1	2	1	1	1	1	1	1	1	1	1	1	1	1	1	1	1	1	1	1	1	1	1	1	1	1	1	1	1	1	1
			Rhus	Rhus_chinensis	Anacardiaceae_NC56	NC56	1	1	1	1	1	1	1	1	1	1	NA	1	1	2	1	1	1	1	1	1	1	1	1	1	1	1	1	1	1	1	1	1	1	1	1	1	1	1	1	1	1	1	1
			-	-	Anacardiaceae_RL0537	RL0537	1	1	1	1	1	1	1	1	1	1	NA	1	1	2	1	1	1	1	1	1	1	1	1	1	1	1	1	1	1	1	1	1	1	1	1	1	1	1	1	1	1	1	1
			Pistacia	Pistacia_vera	Anacardiaceae_NC54	NC54	1	1	1	1	1	1	1	1	1	1	NA	1	1	2	1	1	1	1	1	1	1	1	1	1	1	1	1	1	1	1	1	1	1	NA	1	1	1	1	1	1	1	1	1
				Pistacia_weinmaniifolia	Anacardiaceae_NC55	NC55	1	1	1	1	1	1	1	1	1	1	NA	1	1	2	1	1	1	1	1	1	1	1	1	1	1	1	1	1	1	1	1	1	1	1	1	1	1	1	1	1	1	1	1
			-	-	Anacardiaceae_RL0784	RL0784	1	1	1	1	1	1	1	1	1	1	NA	1	1	2	1	1	1	1	1	1	1	1	1	1	1	1	1	1	1	1	1	1	1	1	1	1	1	1	1	1	1	1	1
		Sapindaceae	Xanthoceras	Xanthoceras_sorbifolium	Sapindaceae_NC2697	NC2697	1	1	1	1	1	1	1	1	1	1	NA	1	1	2	1	1	1	1	1	1	1	1	1	1	1	1	1	1	1	1	1	1	1	1	1	1	1	1	1	1	1	1	1
			Aesculus	Aesculus_wangii	Sapindaceae_NC2689	NC2689	1	1	1	1	1	1	1	1	1	1	NA	1	1	2	1	1	1	1	1	1	1	1	1	1	1	1	1	1	1	1	1	1	1	1	1	1	1	1	1	1	1	1	1
			Dipteronia	Dipteronia_dyeriana	Sapindaceae_NC2691	NC2691	1	1	1	1	1	1	1	1	1	1	NA	1	1	2	1	1	1	1	1	1	1	1	1	1	1	1	1	1	1	1	1	1	1	1	1	1	1	1	1	1	1	1	1
				Dipteronia_sinensis	Sapindaceae_NC2692	NC2692	1	1	1	1	1	1	1	1	1	1	NA	1	1	2	1	1	1	1	1	1	1	1	1	1	1	1	1	1	1	1	1	1	1	1	1	1	1	1	1	1	1	1	1
			Acer	Acer_buergerianum	Sapindaceae_NC2682	NC2682	1	1	1	1	1	1	1	1	1	1	NA	1	1	2	1	1	1	1	1	1	1	1	1	1	1	1	1	1	1	1	1	1	1	1	1	1	1	1	1	1	1	1	1
				Acer_palmatum	Sapindaceae_NC2687	NC2687	1	1	1	1	1	1	1	1	1	1	NA	1	1	2	1	1	1	1	1	1	1	1	1	1	1	1	1	1	1	1	1	1	1	1	1	1	1	1	1	1	1	1	1
				Acer_griseum	Sapindaceae_NC2684	NC2684	1	1	1	1	1	1	1	1	1	1	NA	1	1	2	1	1	1	1	1	1	1	1	1	1	1	1	1	1	1	1	1	1	1	1	1	1	1	1	1	1	1	1	1
				Acer_morrisonense	Sapindaceae_NC2686	NC2686	1	1	1	1	1	1	1	1	1	1	NA	1	1	2	1	1	1	1	1	1	1	1	1	1	1	1	1	1	1	1	1	1	1	1	1	1	1	1	1	1	1	1	1
				Acer_davidii	Sapindaceae_NC2683	NC2683	1	1	1	1	1	1	1	1	1	1	NA	1	1	2	1	1	1	1	1	1	1	1	1	1	1	1	1	1	1	1	1	1	1	1	1	1	1	1	1	1	1	1	1
				Acer_miaotaiense	Sapindaceae_NC2685	NC2685	1	1	1	1	1	1	1	1	1	1	NA	1	1	2	1	1	1	1	1	1	1	1	1	1	1	1	1	1	1	1	1	1	1	1	1	1	1	1	1	1	1	1	1
				Acer_truncatum	Sapindaceae_NC2688	NC2688	1	1	1	1	1	1	1	1	1	1	NA	1	1	2	1	1	1	1	1	1	1	1	1	1	1	1	1	1	1	1	1	1	1	1	1	1	1	1	1	1	1	1	1
			Eurycorymbus	Eurycorymbus_cavaleriei	Sapindaceae_NC2694	NC2694	1	1	1	1	1	1	1	1	1	1	NA	1	1	2	1	1	1	1	1	1	1	1	1	1	1	1	1	1	1	1	1	1	1	1	1	1	1	1	1	1	1	1	1
			Dodonaea	Dodonaea_viscosa	Sapindaceae_NC2693	NC2693	1	1	1	1	1	1	1	1	1	NA	NA	1	1	2	1	1	1	1	1	1	1	1	1	1	1	1	1	1	1	1	1	1	1	1	1	1	1	1	1	1	1	1	1
			-	-	Sapindaceae_RL0229	RL0229	1	1	1	1	1	1	1	1	1	1	NA	1	1	2	1	1	1	1	1	1	1	1	1	1	1	1	1	1	1	1	1	1	1	1	1	1	1	1	1	1	1	1	1
			Koelreuteria	Koelreuteria_paniculata	Sapindaceae_NC2695	NC2695	1	1	1	1	1	1	1	1	1	1	NA	1	1	2	1	1	1	1	1	1	1	1	1	1	1	1	1	1	1	1	1	1	1	1	1	1	1	1	1	1	1	1	1
			-	-	Sapindaceae_RL0594	RL0594	1	1	1	1	1	1	1	1	1	1	NA	1	1	2	1	1	1	1	1	1	1	1	1	1	1	1	1	1	1	1	1	1	1	1	1	1	1	1	1	1	1	1	1
			Sapindus	Sapindus_mukorossi	Sapindaceae_NC2696	NC2696	1	1	1	1	1	1	1	1	1	1	NA	1	1	2	1	1	1	1	1	1	1	1	1	1	1	1	1	1	1	1	1	1	1	1	1	1	1	1	1	1	1	1	1
			-	-	Sapindaceae_RL0103	RL0103	1	1	1	1	1	1	1	1	1	1	NA	1	1	2	1	1	1	1	1	1	1	1	1	1	1	1	1	1	1	1	1	1	1	1	1	1	1	1	1	1	1	1	1
				-	Sapindaceae_RL0294	RL0294	1	1	1	1	1	1	1	1	1	1	NA	1	1	2	1	1	1	1	1	1	1	1	1	1	1	1	1	1	1	1	1	1	1	1	1	1	1	1	1	1	1	1	1
				-	Sapindaceae_RL0178	RL0178	1	1	1	1	1	1	1	1	1	1	NA	1	1	2	1	1	1	1	1	1	1	1	1	1	1	1	1	1	1	1	1	1	1	1	1	1	1	1	1	1	1	1	1
			Dimocarpus	Dimocarpus_longan	Sapindaceae_NC2690	NC2690	1	1	1	1	1	1	1	1	1	1	NA	1	1	2	1	1	1	1	1	1	1	1	1	1	1	1	1	1	1	1	1	1	1	1	1	1	1	1	1	1	1	1	1
			-	-	Sapindaceae_RL0122	RL0122	1	1	1	1	1	1	1	1	1	1	NA	1	1	2	1	1	1	1	1	1	1	1	1	1	1	1	1	1	1	1	1	1	1	1	1	1	1	1	1	1	1	1	1
				-	Sapindaceae_RL0604	RL0604	1	1	1	1	1	1	1	1	1	1	NA	1	1	2	1	1	1	1	1	1	1	1	1	1	1	1	1	1	1	1	1	1	1	1	1	1	1	1	1	1	1	1	1
		Meliaceae		-	Meliaceae_RL0125	RL0125	1	1	1	1	1	1	1	1	1	1	NA	1	1	2	1	1	1	1	1	1	1	1	1	1	1	1	1	1	1	1	1	1	1	1	1	1	1	1	1	1	1	1	1
			Entandrophragma	Entandrophragma_cylindricum	Meliaceae_NC1650	NC1650	1	1	1	1	1	1	1	1	1	NA	NA	1	1	2	1	1	1	1	1	1	1	1	1	1	1	1	1	1	1	1	1	1	1	1	1	1	1	1	1	1	1	1	1
			Cedrela	Cedrela_odorata	Meliaceae_NC1649	NC1649	1	1	1	1	1	1	1	1	1	1	NA	1	1	2	1	1	1	1	1	1	1	1	1	1	1	1	1	1	1	1	1	1	1	1	1	1	1	1	1	1	1	1	1
			-	-	Meliaceae_RL0575	RL0575	1	1	1	1	1	1	1	1	1	1	NA	1	1	2	1	1	1	1	1	1	1	1	1	1	1	1	1	1	1	1	1	1	1	1	1	1	1	1	1	1	1	1	1
				-	Meliaceae_RL0021	RL0021	1	1	1	1	1	1	1	1	1	1	NA	1	1	2	1	1	1	1	1	1	1	1	1	1	1	1	1	1	1	1	1	1	1	1	1	1	1	1	1	1	1	1	1
			Carapa	Carapa_guianensis	Meliaceae_NC1648	NC1648	1	1	1	1	1	1	1	1	1	1	NA	1	1	2	1	1	1	1	1	1	1	1	1	1	1	1	1	1	1	1	1	1	1	1	1	1	1	1	1	1	1	1	1
			-	-	Meliaceae_RL0275	RL0275	1	1	1	1	1	1	1	1	1	1	NA	1	1	2	1	1	1	1	1	1	1	1	1	1	1	1	1	1	1	1	1	1	1	1	1	1	1	1	1	1	1	1	1
				-	Meliaceae_RL0069	RL0069	1	1	1	1	1	1	1	1	1	1	NA	1	1	2	1	1	1	1	1	1	1	1	1	1	1	1	1	1	1	1	1	1	1	1	1	1	1	1	1	1	1	1	1
			Khaya	Khaya_senegalensis	Meliaceae_NC1651	NC1651	1	1	1	1	1	1	1	1	1	NA	NA	1	1	2	1	1	1	1	1	1	1	1	1	1	1	1	1	1	1	1	1	1	1	1	1	1	1	1	1	1	1	1	1
			Azadirachta	Azadirachta_indica	Meliaceae_NC1647	NC1647	1	1	1	1	1	1	1	1	1	1	NA	1	1	2	1	1	1	1	1	1	1	1	1	1	1	1	1	1	1	1	1	1	1	1	1	1	1	1	1	1	1	1	1
			-	-	Meliaceae_RL0828	RL0828	1	1	1	1	1	1	1	1	1	1	NA	1	1	2	1	1	1	1	1	1	1	1	1	1	1	1	1	1	1	1	1	1	1	1	1	1	1	1	1	1	1	1	1
				-	Meliaceae_RL0732	RL0732	1	1	1	1	1	1	1	1	1	1	NA	1	1	2	1	1	1	1	1	1	1	1	1	1	1	1	1	1	1	1	1	1	1	1	1	1	1	1	1	1	1	1	1
				-	Meliaceae_RL1028	RL1028	1	1	1	1	1	1	1	1	1	1	NA	1	1	2	1	1	1	1	1	1	1	1	1	1	1	1	1	1	1	1	1	1	1	1	1	1	1	1	1	1	1	1	1
				-	Meliaceae_RL0978	RL0978	1	1	1	1	1	1	1	1	1	1	NA	1	1	2	1	1	1	1	1	1	1	1	1	1	1	1	1	1	1	1	1	1	1	1	1	1	1	1	1	1	1	1	1
				-	Meliaceae_RL0931	RL0931	1	1	1	1	1	1	1	1	1	1	NA	1	1	2	1	1	1	1	1	1	1	1	1	1	1	1	1	1	1	1	1	1	1	1	1	1	1	1	1	1	1	1	1
				-	Meliaceae_RL1019	RL1019	1	1	1	1	1	1	1	1	1	1	NA	1	1	2	1	1	1	1	1	1	1	1	1	1	1	1	1	1	1	1	1	1	1	1	1	1	1	1	1	1	1	1	1
				-	Meliaceae_RL0135	RL0135	1	1	1	1	1	1	1	1	1	1	NA	1	1	2	1	1	1	1	1	1	1	1	1	1	1	1	1	1	1	1	1	1	1	1	1	1	1	1	1	1	1	1	1
		Simaroubaceae	Ailanthus	Ailanthus_altissima	Simaroubaceae_NC2722	NC2722	1	1	1	1	1	1	1	1	1	1	NA	1	1	2	1	1	1	1	1	1	1	1	1	1	1	1	1	1	1	1	1	1	1	1	1	1	1	1	1	1	1	1	1
			Leitneria	Leitneria_floridana	Simaroubaceae_NC2723	NC2723	1	1	1	1	1	1	1	1	1	1	NA	1	1	2	1	1	1	1	1	1	1	1	1	1	1	1	1	1	1	1	1	1	1	1	1	1	1	1	1	1	1	1	1
		Rutaceae	Phellodendron	Phellodendron_amurense	Rutaceae_NC2626	NC2626	1	1	1	1	1	1	1	1	1	1	NA	1	1	2	1	1	1	1	1	1	1	1	1	1	1	1	1	1	1	1	1	1	1	1	1	1	1	1	1	1	1	1	1
			-	-	Rutaceae_RL0757	RL0757	1	1	1	1	1	1	1	1	1	1	NA	1	1	2	1	1	1	1	1	1	1	1	1	1	1	1	1	1	1	1	1	1	1	1	1	1	1	1	1	1	1	1	1
			Zanthoxylum	Zanthoxylum_schinifolium	Rutaceae_NC2628	NC2628	1	1	1	1	1	1	1	1	1	1	NA	1	1	2	1	1	1	1	1	1	1	1	1	1	1	1	1	1	1	1	1	1	1	NA	1	1	1	1	1	1	1	1	1
			-	-	Rutaceae_RL0869	RL0869	1	1	1	1	1	1	1	1	1	1	NA	1	1	2	1	1	1	1	1	1	1	1	1	1	1	1	1	1	1	1	1	1	1	1	1	1	1	1	1	1	1	1	1
			Zanthoxylum	Zanthoxylum_simulans	Rutaceae_NC2629	NC2629	1	1	1	1	1	1	1	1	1	1	NA	1	1	2	1	1	1	1	1	1	1	1	1	1	1	1	1	1	1	1	1	1	1	NA	1	1	1	1	1	1	1	1	1
				Zanthoxylum_piperitum	Rutaceae_NC2627	NC2627	1	1	1	1	1	1	1	1	1	1	NA	1	1	2	1	1	1	1	1	1	1	1	1	1	1	1	1	1	1	1	1	1	1	NA	1	1	1	1	1	1	1	1	1
			Micromelum	Micromelum_minutum	Rutaceae_NC2624	NC2624	1	1	1	1	1	1	1	1	1	1	NA	1	1	2	1	1	1	1	1	1	1	1	1	1	1	1	1	1	1	1	1	1	1	1	1	1	1	1	1	1	1	1	1
			-	-	Rutaceae_RL0599	RL0599	1	1	1	1	1	1	1	1	1	1	NA	1	1	2	1	1	1	1	1	1	1	1	1	1	1	1	1	1	1	1	1	1	1	1	1	1	1	1	1	1	1	1	1
			Glycosmis	Glycosmis_pentaphylla	Rutaceae_NC2622	NC2622	1	1	1	1	1	1	1	1	1	1	NA	1	1	2	1	1	1	1	1	1	1	1	1	1	1	1	1	1	1	1	1	1	1	1	1	1	1	1	1	1	1	1	1
				Glycosmis_mauritiana	Rutaceae_NC2621	NC2621	1	1	1	1	1	1	1	1	1	1	NA	1	1	2	1	1	1	1	1	1	1	1	1	1	1	1	1	1	1	1	1	1	1	1	1	1	1	1	1	1	1	1	1
			Murraya	Murraya_koenigii	Rutaceae_NC2625	NC2625	1	1	1	1	1	1	1	1	1	1	NA	1	1	2	1	1	1	1	1	1	1	1	1	1	1	1	1	1	1	1	1	1	1	1	1	1	1	1	1	1	1	1	1
			-	-	Rutaceae_RL0448	RL0448	1	1	1	1	1	1	1	1	1	1	NA	1	1	2	1	1	1	1	1	1	1	1	1	1	1	1	1	1	1	1	1	1	1	1	1	1	1	1	1	1	1	1	1
			Clausena	Clausena_excavata	Rutaceae_NC2620	NC2620	1	1	1	1	1	1	1	1	1	1	NA	1	1	2	1	1	1	1	1	1	1	1	1	1	1	1	1	1	1	1	1	1	1	1	1	1	1	1	1	1	1	1	1
			-	-	Rutaceae_RL0541	RL0541	1	1	1	1	1	1	1	1	1	1	NA	1	1	2	1	1	1	1	1	1	1	1	1	1	1	1	1	1	1	1	1	1	1	1	1	1	1	1	1	1	1	1	1
			Merrillia	Merrillia_caloxylon	Rutaceae_NC2623	NC2623	1	1	1	1	1	1	1	1	1	1	NA	1	1	2	1	1	1	1	1	1	1	1	1	1	1	1	1	1	1	1	1	1	1	1	1	1	1	1	1	1	1	1	1
			-	-	Rutaceae_RL0788	RL0788	1	1	1	1	1	1	1	1	1	1	NA	1	1	2	1	1	1	1	1	1	1	1	1	1	1	1	1	1	1	1	1	1	1	1	1	1	1	1	1	1	1	1	1
				-	Rutaceae_RL0031	RL0031	1	1	1	1	1	1	1	1	1	1	NA	1	1	2	1	1	1	1	1	1	1	1	1	1	1	1	1	1	1	1	1	1	1	1	1	1	1	1	1	1	1	1	1
				-	Rutaceae_RL0004	RL0004	1	1	1	1	1	1	1	1	1	1	NA	1	1	2	1	1	1	1	1	1	1	1	1	1	1	1	1	1	1	1	1	1	1	1	1	1	1	1	1	1	1	1	1
				-	Rutaceae_RL0612	RL0612	1	1	1	1	1	1	1	1	1	1	NA	1	1	2	1	1	1	1	1	1	1	1	1	1	1	1	1	1	1	1	1	1	1	1	1	1	1	1	1	1	1	1	1
				-	Rutaceae_RL0410	RL0410	1	1	1	1	1	1	1	1	1	1	NA	1	1	2	1	1	1	1	1	1	1	1	1	1	1	1	1	1	1	1	1	1	1	1	1	1	1	1	1	1	1	1	1
				-	Rutaceae_RL0121	RL0121	1	1	1	1	1	1	1	1	1	1	NA	1	1	2	1	1	1	1	1	1	1	1	1	1	1	1	1	1	1	1	1	1	1	1	1	1	1	1	1	1	1	1	1
			Citrus	Citrus_reticulata	Rutaceae_NC2618	NC2618	1	1	1	1	1	1	1	1	1	1	NA	1	1	2	1	1	1	1	1	1	1	1	1	1	1	1	1	1	1	1	1	1	1	1	1	1	1	1	1	1	1	1	1
				Citrus_aurantiifolia	Rutaceae_NC2614	NC2614	1	1	1	1	1	1	1	1	1	1	NA	1	1	2	1	1	1	1	1	1	1	1	1	1	1	1	1	1	1	1	1	1	1	1	1	1	1	1	1	1	1	1	1
				Citrus_depressa	Rutaceae_NC2615	NC2615	1	1	1	1	1	1	1	1	1	1	NA	1	1	2	1	1	1	1	1	1	1	1	1	1	1	1	1	1	1	1	1	1	1	1	1	1	1	1	1	1	1	1	1
				Citrus_maxima	Rutaceae_NC2616	NC2616	1	1	1	1	1	1	1	1	1	1	NA	1	1	2	1	1	1	1	1	1	1	1	1	1	1	1	1	1	1	1	1	1	1	1	1	1	1	1	1	1	1	1	1
			-	-	Rutaceae_RL0002	RL0002	1	1	1	1	1	1	1	1	1	1	NA	1	1	2	1	1	1	1	1	1	1	1	1	1	1	1	1	1	1	1	1	1	1	1	1	1	1	1	1	1	1	1	1
			Citrus	Citrus_sinensis	Rutaceae_NC2619	NC2619	1	1	1	1	1	1	1	1	1	1	NA	1	1	2	1	1	1	1	1	1	1	1	1	1	1	1	1	1	1	1	1	1	1	1	1	1	1	1	1	1	1	1	1
			-	-	Rutaceae_RL0377	RL0377	1	1	1	1	1	1	1	1	1	1	NA	1	1	2	1	1	1	1	1	1	1	1	1	1	1	1	1	1	1	1	1	1	1	1	1	1	1	1	1	1	1	1	1
			Citrus	Citrus_platymamma	Rutaceae_NC2617	NC2617	1	1	1	1	1	1	1	1	1	1	NA	1	1	2	1	1	1	1	1	1	1	1	1	1	1	1	1	1	1	1	1	1	1	1	1	1	1	1	1	1	1	1	1
	Huerteales	Tapisciaceae	Tapiscia	Tapiscia_sinensis	Tapisciaceae_NC2794	NC2794	1	1	1	1	1	1	1	1	1	1	1	1	1	2	1	1	1	1	1	1	1	1	1	1	1	1	1	1	1	1	1	1	1	1	1	1	1	1	1	1	1	1	1
	Malvales	Thymelaeaceae	Daphne	Daphne_kiusiana	Thymelaeaceae_NC2863	NC2863	NA	1	1	1	1	1	1	2	1	NA	NA	1	2	2	1	2	2	2	2	2	1	NA	1	1	1	1	1	1	2	1	1	1	1	1	1	1	1	1	1	1	1	1	1
			Aquilaria	Aquilaria_sinensis	Thymelaeaceae_NC2861	NC2861	1	1	1	1	1	1	1	1	1	1	NA	1	1	2	1	1	1	1	1	1	1	1	1	1	1	1	1	1	1	1	1	1	1	1	1	1	1	1	1	1	1	1	1
				Aquilaria_yunnanensis	Thymelaeaceae_NC2862	NC2862	1	1	1	1	1	1	1	2	1	NA	NA	1	2	2	1	2	2	2	2	2	1	NA	1	1	1	1	1	1	2	1	1	1	1	1	1	1	1	1	1	1	1	1	1
		Dipterocarpaceae	-	-	Dipterocarpaceae_RL0279	RL0279	1	1	1	1	1	1	1	1	1	NA	NA	1	1	2	1	1	1	1	1	1	1	1	1	1	1	1	1	1	1	1	1	1	1	1	1	1	1	1	1	1	1	1	1
				-	Dipterocarpaceae_RL0288	RL0288	1	1	1	1	1	1	1	1	1	NA	NA	1	1	2	1	1	1	1	1	1	1	1	1	1	1	1	1	1	1	1	1	1	1	1	1	1	1	1	1	1	1	1	1
		Malvaceae	Theobroma	Theobroma_cacao	Malvaceae_NC1598	NC1598	1	1	1	1	1	1	1	1	1	1	NA	1	1	2	1	1	1	1	1	1	1	1	1	1	1	1	1	1	1	1	1	1	NA	1	1	1	1	1	1	1	1	1	1
				Theobroma_grandiflorum	Malvaceae_NC1599	NC1599	1	1	1	1	1	1	1	1	1	1	NA	1	1	2	1	1	1	1	1	1	1	1	1	1	1	1	1	1	1	1	1	1	1	1	1	1	1	1	1	1	1	1	1
			-	-	Malvaceae_RL0927	RL0927	1	1	1	1	1	1	1	1	1	1	NA	1	1	2	1	1	1	1	1	1	1	1	1	1	1	1	1	1	1	1	1	1	1	1	1	1	1	1	1	1	1	1	1
				-	Malvaceae_RL0714	RL0714	1	1	1	1	1	1	1	1	1	1	NA	1	1	2	1	1	1	1	1	1	1	1	1	1	1	1	1	1	1	1	1	1	1	1	1	1	1	1	1	1	1	1	1
				-	Malvaceae_RL0742	RL0742	1	1	1	1	1	1	1	1	1	1	NA	1	1	2	1	1	1	1	1	1	1	1	1	1	1	1	1	1	1	1	1	1	1	1	1	1	1	1	1	1	1	1	1
				-	Malvaceae_RL0588	RL0588	1	1	1	1	1	1	1	1	1	1	NA	1	1	2	1	1	1	1	1	1	1	1	1	1	1	1	1	1	1	1	1	1	1	1	1	1	1	1	1	1	1	1	1
			Durio	Durio_zibethinus	Malvaceae_NC1562	NC1562	1	1	1	1	1	1	1	1	1	1	1	1	1	2	1	1	1	1	1	1	1	1	1	1	1	1	1	1	1	1	1	1	1	1	1	1	1	1	1	1	1	1	1
			Heritiera	Heritiera_angustata	Malvaceae_NC1595	NC1595	1	1	1	1	1	1	1	1	1	1	NA	1	2	2	1	1	1	1	2	1	1	1	1	1	1	1	1	1	1	1	1	1	1	1	1	1	1	1	1	1	1	1	1
			-	-	Malvaceae_RL1020	RL1020	1	1	1	1	1	1	1	1	1	1	NA	1	1	2	1	1	1	1	1	1	1	1	1	1	1	1	1	1	1	1	1	1	1	1	1	1	1	1	1	1	1	1	1
				-	Malvaceae_RL0528	RL0528	1	1	1	1	1	1	1	1	1	1	NA	1	1	2	1	1	1	1	1	1	1	1	1	1	1	1	1	1	1	1	1	1	1	1	1	1	1	1	1	1	1	1	1
				-	Malvaceae_RL0595	RL0595	1	1	1	1	1	1	1	1	1	1	NA	1	1	2	1	1	1	1	1	1	1	1	1	1	1	1	1	1	1	1	1	1	1	1	1	1	1	1	1	1	1	1	1
			Firmiana	Firmiana_major	Malvaceae_NC1563	NC1563	1	1	1	1	1	1	1	1	1	1	NA	1	1	2	1	1	1	1	1	1	1	NA	1	1	1	1	1	1	1	1	1	1	1	1	1	1	1	1	1	1	1	1	1
				Firmiana_pulcherrima	Malvaceae_NC1564	NC1564	1	1	1	1	1	1	1	1	1	NA	NA	1	1	2	1	1	1	1	1	1	1	1	1	1	1	1	1	1	1	1	1	1	1	1	1	1	1	1	1	1	1	1	1
			-	-	Malvaceae_RL0774	RL0774	1	1	1	1	1	1	1	1	1	1	NA	1	1	2	1	1	1	1	1	1	1	1	1	1	1	1	1	1	1	1	1	1	1	1	1	1	1	1	1	1	1	1	1
				-	Malvaceae_RL0312	RL0312	1	1	1	1	1	1	1	1	1	1	NA	1	1	2	1	1	1	1	1	1	1	1	1	1	1	1	1	1	1	1	1	1	1	1	1	1	1	1	1	1	1	1	1
				-	Malvaceae_RL1007	RL1007	1	1	1	1	1	1	1	1	1	1	NA	1	1	2	1	1	1	1	1	1	1	1	1	1	1	1	1	1	1	1	1	1	1	1	1	1	1	1	1	1	1	1	1
				-	Malvaceae_RL1029	RL1029	1	1	1	1	1	1	1	1	1	1	NA	1	1	2	1	1	1	1	1	1	1	1	1	1	1	1	1	1	1	1	1	1	1	1	1	1	1	1	1	1	1	1	1
			Tilia	Tilia_amurensis	Malvaceae_NC1600	NC1600	1	1	1	1	1	1	1	1	1	1	1	1	1	2	1	1	1	1	1	1	1	1	1	1	1	1	1	1	1	1	1	1	1	1	1	1	1	1	1	1	1	1	1
				Tilia_mandshurica	Malvaceae_NC1601	NC1601	1	1	1	1	1	1	1	1	1	1	1	1	1	2	1	1	1	1	1	1	1	1	1	1	1	1	1	1	1	1	1	1	1	1	1	1	1	1	1	1	1	1	1
				Tilia_oliveri	Malvaceae_NC1602	NC1602	1	1	1	1	1	1	1	1	1	1	1	1	1	2	1	1	1	1	1	1	1	1	1	1	1	1	1	1	1	1	1	1	1	1	1	1	1	1	1	1	1	1	1
				Tilia_paucicostata	Malvaceae_NC1603	NC1603	1	1	1	1	1	1	1	1	1	1	1	1	1	2	1	1	1	1	1	1	1	1	1	1	1	1	1	1	1	1	1	1	1	1	1	1	1	1	1	1	1	1	1
			-	-	Malvaceae_RL0989	RL0989	1	1	1	1	1	1	1	1	1	1	NA	1	1	2	1	1	1	1	1	1	1	1	1	1	1	1	1	2	1	1	1	1	1	1	1	1	1	1	1	1	1	1	1
			Bombax	Bombax_ceiba	Malvaceae_NC1561	NC1561	1	1	1	1	1	1	1	1	1	1	NA	1	1	2	1	1	1	1	1	1	1	1	1	1	1	1	1	1	1	1	1	1	1	1	1	1	1	1	1	1	1	1	1
			Hibiscus	Hibiscus_syriacus	Malvaceae_NC1596	NC1596	1	1	1	1	1	1	1	1	1	1	NA	1	1	1	1	1	1	1	1	1	1	1	1	1	1	1	1	1	1	1	1	1	1	1	1	1	1	1	1	1	1	1	1
			Abelmoschus	Abelmoschus_esculentus	Malvaceae_NC1559	NC1559	1	1	1	1	1	1	1	1	1	1	NA	1	1	2	1	1	1	1	1	1	1	1	1	1	1	1	1	1	1	1	1	1	1	1	1	1	1	1	1	1	1	1	1
			Talipariti	Talipariti_hamabo	Malvaceae_NC1597	NC1597	1	1	1	1	1	1	1	1	1	1	NA	1	1	2	1	1	1	1	1	1	1	1	1	1	1	1	1	1	1	1	1	1	1	1	1	1	1	1	1	1	1	1	1
			-	-	Malvaceae_RL0228	RL0228	1	1	1	1	1	1	1	1	1	1	NA	1	1	2	1	1	1	1	1	1	1	1	1	1	1	1	1	1	1	1	1	1	1	1	1	1	1	1	1	1	1	1	1
			Gossypium	Gossypium_nelsonii	Malvaceae_NC1584	NC1584	1	1	1	1	1	1	1	1	1	1	NA	1	1	2	1	1	1	1	1	1	1	1	1	1	1	1	1	1	1	1	1	1	1	1	1	1	1	1	1	1	1	1	1
			-	-	Malvaceae_RL0393	RL0393	1	1	1	1	1	1	1	1	1	1	NA	1	1	2	1	1	1	1	1	1	1	1	1	1	1	1	1	1	1	1	1	1	1	1	1	1	1	1	1	1	1	1	1
				-	Malvaceae_RL0201	RL0201	1	1	1	1	1	1	1	1	1	1	NA	1	1	2	1	1	1	1	1	1	1	1	1	1	1	1	1	1	1	1	1	1	1	1	1	1	1	1	1	1	1	1	1
			Althaea	Althaea_officinalis	Malvaceae_NC1560	NC1560	1	1	1	1	1	1	1	1	1	1	NA	1	1	2	1	1	1	1	1	1	1	1	1	1	1	1	1	1	1	1	1	1	1	1	1	1	1	1	1	1	1	1	1
			Gossypium	Gossypium_anomalum	Malvaceae_NC1565	NC1565	1	1	1	1	1	1	1	1	1	1	NA	1	1	2	1	1	1	1	1	1	1	1	1	1	1	1	1	1	1	1	1	1	1	1	1	1	1	1	1	1	1	1	1
				Gossypium_capitis-viridis	Malvaceae_NC1573	NC1573	1	1	1	1	1	1	1	1	1	1	NA	1	1	2	1	1	1	1	1	1	1	1	1	1	1	1	1	1	1	1	1	1	1	1	1	1	1	1	1	1	1	1	1
				Gossypium_robinsonii	Malvaceae_NC1587	NC1587	1	1	1	1	1	1	1	1	1	1	NA	1	1	2	1	1	1	1	1	1	1	1	1	1	1	1	1	1	1	1	1	1	1	1	1	1	1	1	1	1	1	1	1
				Gossypium_sturtianum	Malvaceae_NC1590	NC1590	1	1	1	1	1	1	1	1	1	1	NA	1	1	2	1	1	1	1	1	1	1	1	1	1	1	1	1	1	1	1	1	1	1	1	1	1	1	1	1	1	1	1	1
				Gossypium_bickii	Malvaceae_NC1572	NC1572	1	1	1	1	1	1	1	1	1	1	NA	1	1	2	1	1	1	1	1	1	1	1	1	1	1	1	1	1	1	1	1	1	1	1	1	1	1	1	1	1	1	1	1
				Gossypium_australe	Malvaceae_NC1570	NC1570	1	1	1	1	1	1	1	1	1	1	NA	1	1	2	1	1	1	1	1	1	1	1	1	1	1	1	1	1	1	1	1	1	1	1	1	1	1	1	1	1	1	1	1
				Gossypium_populifolium	Malvaceae_NC1585	NC1585	1	1	1	1	1	1	1	1	1	1	NA	1	1	2	1	1	1	1	1	1	1	1	1	1	1	1	1	1	1	1	1	1	1	1	1	1	1	1	1	1	1	1	1
				Gossypium_davidsonii	Malvaceae_NC1575	NC1575	1	1	1	1	1	1	1	1	1	1	NA	1	1	2	1	1	1	1	1	1	1	1	1	1	1	1	1	1	1	1	1	1	1	1	1	1	1	1	1	1	1	1	1
				Gossypium_klotzschianum	Malvaceae_NC1581	NC1581	1	1	1	1	1	1	1	1	1	1	NA	1	1	2	1	1	1	1	1	1	1	1	1	1	1	1	1	1	1	1	1	1	1	1	1	1	1	1	1	1	1	1	1
				Gossypium_armourianum	Malvaceae_NC1569	NC1569	1	1	1	1	1	1	1	1	1	1	NA	1	1	2	1	1	1	1	1	1	1	1	1	1	1	1	1	1	1	1	1	1	1	1	1	1	1	1	1	1	1	1	1
				Gossypium_turneri	Malvaceae_NC1594	NC1594	1	1	1	1	1	1	1	1	1	1	NA	1	1	2	1	1	1	1	1	1	1	1	1	1	1	1	1	1	1	1	1	1	1	1	1	1	1	1	1	1	1	1	1
				Gossypium_harknessii	Malvaceae_NC1577	NC1577	1	1	1	1	1	1	1	1	1	1	NA	1	1	2	1	1	1	1	1	1	1	1	1	1	1	1	1	1	1	1	1	1	1	1	1	1	1	1	1	1	1	1	1
				Gossypium_trilobum	Malvaceae_NC1593	NC1593	1	1	1	1	1	1	1	1	1	1	NA	1	1	2	1	1	1	1	1	1	1	1	1	1	1	1	1	1	1	1	1	1	1	1	1	1	1	1	1	1	1	1	1
				Gossypium_herbaceum	Malvaceae_NC1578	NC1578	1	1	1	1	1	1	1	1	1	1	NA	1	1	2	1	1	1	1	1	1	1	1	1	1	1	1	1	1	1	1	1	1	1	1	1	1	1	1	1	1	1	1	1
				Gossypium_aridum	Malvaceae_NC1568	NC1568	1	1	1	1	1	1	1	1	1	1	NA	1	1	2	1	1	1	1	1	1	1	1	1	1	1	1	1	1	1	1	1	1	1	1	1	1	1	1	1	1	1	1	1
				Gossypium_gossypioides	Malvaceae_NC1576	NC1576	1	1	1	1	1	1	1	1	1	1	NA	1	1	2	1	1	1	1	1	1	1	1	1	1	1	1	1	1	1	1	1	1	1	1	1	1	1	1	1	1	1	1	1
				Gossypium_raimondii	Malvaceae_NC1586	NC1586	1	1	1	1	1	1	1	1	1	1	NA	1	1	2	1	1	1	1	1	1	1	1	1	1	1	1	1	1	1	1	1	1	1	1	1	1	1	1	1	1	1	1	1
				Gossypium_areysianum	Malvaceae_NC1567	NC1567	1	1	1	1	1	1	1	1	1	1	NA	1	1	2	1	1	1	1	1	1	1	1	1	1	1	1	1	1	1	1	1	1	1	1	1	1	1	1	1	1	1	1	1
				Gossypium_somalense	Malvaceae_NC1588	NC1588	1	1	1	1	1	1	1	1	1	1	NA	1	1	2	1	1	1	1	1	1	1	1	1	1	1	1	1	1	1	1	1	1	1	1	1	1	1	1	1	1	1	1	1
				Gossypium_incanum	Malvaceae_NC1580	NC1580	1	1	1	1	1	1	1	1	1	1	NA	1	1	2	1	1	1	1	1	1	1	1	1	1	1	1	1	1	1	1	1	1	1	1	1	1	1	1	1	1	1	1	1
				Gossypium_stocksii	Malvaceae_NC1589	NC1589	1	1	1	1	1	1	1	1	1	1	NA	1	1	2	1	1	1	1	1	1	1	1	1	1	1	1	1	1	1	1	1	1	1	1	1	1	1	1	1	1	1	1	1
				Gossypium_longicalyx	Malvaceae_NC1582	NC1582	1	1	1	1	1	1	1	1	1	1	NA	1	1	2	1	1	1	1	1	1	1	1	1	1	1	1	1	1	1	1	1	1	1	1	1	1	1	1	1	1	1	1	1
				Gossypium_thurberi	Malvaceae_NC1591	NC1591	1	1	1	1	1	1	1	1	1	1	NA	1	1	2	1	1	1	1	1	1	1	1	1	1	1	1	1	1	1	1	1	1	1	1	1	1	1	1	1	1	1	1	1
				Gossypium_arboreum	Malvaceae_NC1566	NC1566	1	1	1	1	1	1	1	1	1	1	NA	1	1	2	1	1	1	1	1	1	1	1	1	1	1	1	1	1	1	1	1	1	1	1	1	1	1	1	1	1	1	1	1
				Gossypium_barbadense	Malvaceae_NC1571	NC1571	1	1	1	1	1	1	1	1	1	1	NA	1	1	2	1	1	1	1	1	1	1	1	1	1	1	1	1	1	1	1	1	1	1	1	1	1	1	1	1	1	1	1	1
				Gossypium_darwinii	Malvaceae_NC1574	NC1574	1	1	1	1	1	1	1	1	1	1	NA	1	1	2	1	1	1	1	1	1	1	1	1	1	1	1	1	1	1	1	1	1	1	1	1	1	1	1	1	1	1	1	1
				Gossypium_tomentosum	Malvaceae_NC1592	NC1592	1	1	1	1	1	1	1	1	1	1	NA	1	1	2	1	1	1	1	1	1	1	1	1	1	1	1	1	1	1	1	1	1	1	1	1	1	1	1	1	1	1	1	1
				Gossypium_mustelinum	Malvaceae_NC1583	NC1583	1	1	1	1	1	1	1	1	1	1	NA	1	1	2	1	1	1	1	1	1	1	1	1	1	1	1	1	1	1	1	1	1	1	1	1	1	1	1	1	1	1	1	1
				Gossypium_hirsutum	Malvaceae_NC1579	NC1579	1	1	1	1	1	1	1	1	1	1	NA	1	1	2	1	1	1	1	1	1	1	1	1	1	1	1	1	1	1	1	1	1	1	1	1	1	1	1	1	1	1	1	1
	Brassicales	Akaniaceae	Bretschneidera	Bretschneidera_sinensis	Akaniaceae_NC29	NC29	1	1	1	1	1	1	1	1	1	1	NA	1	1	2	1	1	1	1	1	1	1	1	1	1	1	1	1	1	1	1	1	1	1	1	1	1	1	1	1	1	1	1	1
		Moringaceae	-	-	Moringaceae_RL0276	RL0276	1	1	1	1	1	1	1	1	1	1	NA	1	1	2	1	1	1	1	1	1	1	1	1	1	1	1	1	1	1	1	1	1	1	1	1	1	1	1	1	1	1	1	1
		Caricaceae		-	Caricaceae_RL0526	RL0526	1	1	1	1	1	1	1	1	1	1	NA	1	1	2	1	1	1	1	1	1	1	1	1	1	1	1	1	1	1	1	1	1	1	1	1	1	1	1	1	1	1	1	1
		Capparaceae		-	Capparaceae_RL0896	RL0896	1	1	1	1	1	1	1	1	1	1	NA	1	1	2	1	1	1	1	1	1	1	1	1	1	1	1	1	1	1	1	1	1	1	1	1	1	1	1	1	1	1	1	1
				-	Capparaceae_RL0603	RL0603	1	1	1	1	1	1	1	1	1	1	NA	1	1	2	1	1	1	1	1	1	1	1	1	1	1	1	1	1	1	1	1	1	1	1	1	1	1	1	1	1	1	1	1
				-	Capparaceae_RL0614	RL0614	1	1	1	1	1	1	1	1	1	1	NA	1	1	2	1	1	1	1	1	1	1	1	1	1	1	1	1	1	1	1	1	1	1	1	1	1	1	1	1	1	1	1	1
				-	Capparaceae_RL0108	RL0108	1	1	1	1	1	1	1	1	1	1	NA	1	1	2	1	1	1	1	1	1	1	1	1	1	1	1	1	1	1	1	1	1	1	1	1	1	1	1	1	1	1	1	1
		Cleomaceae	Tarenaya	Tarenaya_hassleriana	Cleomaceae_NC919	NC919	1	1	1	1	1	1	1	1	1	1	NA	1	1	2	1	1	1	1	1	1	1	1	1	1	1	1	1	1	1	1	1	1	1	1	1	1	1	1	1	1	1	1	1
			-	-	Cleomaceae_RL0256	RL0256	1	1	1	1	1	1	1	1	1	1	NA	1	1	2	1	1	1	1	1	1	1	1	1	1	1	1	1	1	1	1	1	1	1	1	1	1	1	1	1	1	1	1	1
		Brassicaceae	Aethionema	Aethionema_grandiflorum	Brassicaceae_NC625	NC625	1	1	1	1	1	1	1	1	1	1	NA	1	1	2	1	1	1	1	1	1	1	1	1	1	1	1	1	1	1	1	1	1	1	1	1	1	1	1	1	1	1	1	1
				Aethionema_arabicum	Brassicaceae_NC623	NC623	1	1	1	1	1	1	1	NA	1	1	NA	1	1	2	1	1	1	1	1	1	1	NA	1	1	1	1	NA	NA	1	1	1	1	1	1	1	1	1	1	1	1	1	1	1
				Aethionema_cordifolium	Brassicaceae_NC624	NC624	1	1	1	1	1	1	1	1	1	1	NA	1	1	2	1	1	1	1	1	1	1	1	1	1	1	1	1	1	1	1	1	1	1	1	1	1	1	1	1	1	1	1	1
			Lepidium	Lepidium_virginicum	Brassicaceae_NC683	NC683	1	1	1	1	1	1	1	1	1	1	NA	1	1	2	1	1	1	1	1	1	1	1	1	1	1	1	1	1	1	1	1	1	1	1	1	1	1	1	1	1	1	1	1
				Lepidium_meyenii	Brassicaceae_NC682	NC682	1	1	1	1	1	1	1	NA	1	1	NA	1	1	2	1	1	1	1	1	1	1	NA	1	1	1	1	NA	NA	1	1	1	1	1	1	1	1	1	1	1	1	1	1	1
			Barbarea	Barbarea_verna	Brassicaceae_NC647	NC647	1	1	1	1	1	1	1	1	1	1	NA	1	1	2	1	1	1	1	1	1	1	1	1	1	1	1	1	1	1	1	1	1	1	1	1	1	1	1	1	1	1	1	1
			-	-	Brassicaceae_RL0207	RL0207	1	1	1	1	1	1	1	1	1	1	NA	1	1	2	1	1	1	1	1	1	1	1	1	1	1	1	1	1	1	1	1	1	1	1	1	1	1	1	1	1	1	1	1
			Nasturtium	Nasturtium_officinale	Brassicaceae_NC690	NC690	1	1	1	1	1	1	1	1	1	1	NA	1	1	2	1	1	1	1	1	1	1	1	1	1	1	1	1	1	1	1	1	1	1	1	1	1	1	1	1	1	1	1	1
			Cardamine	Cardamine_oligosperma	Brassicaceae_NC659	NC659	1	1	1	1	1	1	1	1	1	1	NA	1	1	2	1	1	1	1	1	1	1	1	1	1	1	1	1	1	1	1	1	1	1	1	1	1	1	1	1	1	1	1	1
				Cardamine_macrophylla	Brassicaceae_NC658	NC658	1	1	1	1	1	1	1	1	1	1	NA	1	1	2	1	1	1	1	1	1	1	1	1	1	1	1	1	1	1	1	1	1	1	1	1	1	1	1	1	1	1	1	1
				Cardamine_impatiens	Brassicaceae_NC657	NC657	1	1	1	1	1	1	1	1	1	1	NA	1	1	2	1	1	1	1	1	1	1	1	1	1	1	1	1	1	1	1	1	1	1	1	1	1	1	1	1	1	1	1	1
				Cardamine_resedifolia	Brassicaceae_NC661	NC661	1	1	1	1	1	1	1	1	1	1	NA	1	1	2	1	1	1	1	1	1	1	1	1	1	1	1	1	1	1	1	1	1	1	1	1	1	1	1	1	1	1	1	1
				Cardamine_amara	Brassicaceae_NC656	NC656	1	1	1	1	1	1	1	1	1	1	NA	1	1	2	1	1	1	1	1	1	1	1	1	1	1	1	1	1	1	1	1	1	1	1	1	1	1	1	1	1	1	1	1
				Cardamine_parviflora	Brassicaceae_NC660	NC660	1	1	1	1	1	1	1	1	1	1	NA	1	1	2	1	1	1	1	1	1	1	1	1	1	1	1	1	1	1	1	1	1	1	1	1	1	1	1	1	1	1	1	1
			-	-	Brassicaceae_RL0362	RL0362	1	1	1	1	1	1	1	1	1	1	NA	1	1	2	1	1	1	1	1	1	1	1	1	1	1	1	1	1	1	1	1	1	1	1	1	1	1	1	1	1	1	1	1
			Crucihimalaya	Crucihimalaya_wallichii	Brassicaceae_NC667	NC667	1	1	1	1	1	1	1	1	1	1	NA	1	1	2	1	1	1	1	1	1	1	1	1	1	1	1	1	1	1	1	1	1	1	1	1	1	1	1	1	1	1	1	1
			Pachycladon	Pachycladon_cheesemanii	Brassicaceae_NC698	NC698	1	1	1	1	1	1	1	1	1	1	NA	1	1	2	1	1	1	1	1	1	1	1	1	1	1	1	1	1	1	1	1	1	1	1	1	1	1	1	1	1	1	1	1
				Pachycladon_fastigiatum	Brassicaceae_NC700	NC700	1	1	1	1	1	1	1	1	1	1	NA	1	1	2	1	1	1	1	1	1	1	1	1	1	1	1	1	1	1	1	1	1	1	1	1	1	1	1	1	1	1	1	1
				Pachycladon_enysii	Brassicaceae_NC699	NC699	1	1	1	1	1	1	1	1	1	1	NA	1	1	2	1	1	1	1	1	1	1	1	1	1	1	1	1	1	1	1	1	1	1	1	1	1	1	1	1	1	1	1	1
			Olimarabidopsis	Olimarabidopsis_pumila	Brassicaceae_NC692	NC692	1	1	1	1	1	1	1	1	1	1	NA	1	1	2	1	1	1	1	1	1	1	1	1	1	1	1	1	1	1	1	1	1	1	1	1	1	1	1	1	1	1	1	1
			Camelina	Camelina_sativa	Brassicaceae_NC655	NC655	1	1	1	1	1	1	1	1	1	1	NA	1	1	2	1	1	1	1	1	1	1	1	1	1	1	1	1	1	1	1	1	1	1	1	1	1	1	1	1	1	1	1	1
			Arabidopsis	Arabidopsis_thaliana	Brassicaceae_NC641	NC641	1	1	1	1	1	1	1	1	1	1	NA	1	1	2	1	1	1	1	1	1	1	1	1	1	1	1	1	1	1	1	1	1	1	1	1	1	1	1	1	1	1	1	1
				Arabidopsis_suecica	Brassicaceae_NC640	NC640	1	1	1	1	1	1	1	NA	1	1	NA	1	1	2	1	1	1	1	1	1	1	NA	1	1	1	1	NA	NA	1	1	1	1	1	1	1	1	1	1	1	1	1	1	1
				Arabidopsis_croatica	Brassicaceae_NC632	NC632	1	1	1	1	1	1	1	NA	1	1	NA	1	1	2	1	1	1	1	1	1	1	NA	1	1	1	1	NA	NA	1	1	1	1	1	1	1	1	1	1	1	1	1	1	1
				Arabidopsis_cebennensis	Brassicaceae_NC631	NC631	1	1	1	1	1	1	1	NA	1	1	NA	1	1	2	1	1	1	1	1	1	1	NA	1	1	1	1	NA	NA	1	1	1	1	1	1	1	1	1	1	1	1	1	1	1
				Arabidopsis_pedemontana	Brassicaceae_NC637	NC637	1	1	1	1	1	1	1	NA	1	1	NA	1	1	2	1	1	1	1	1	1	1	NA	1	1	1	1	NA	NA	1	1	1	1	1	1	1	1	1	1	1	1	1	1	1
				Arabidopsis_arenicola	Brassicaceae_NC629	NC629	1	1	1	1	1	1	1	NA	1	1	NA	1	1	2	1	1	1	1	1	1	1	NA	1	1	1	1	NA	NA	1	1	1	1	1	1	1	1	1	1	1	1	1	1	1
				Arabidopsis_lyrata	Brassicaceae_NC635	NC635	1	1	1	1	1	1	1	1	1	1	NA	1	1	2	1	1	1	1	1	1	1	1	1	1	1	1	1	1	1	1	1	1	1	1	1	1	1	1	1	1	1	1	1
				Arabidopsis_petrogena	Brassicaceae_NC639	NC639	1	1	1	1	1	1	1	NA	1	1	NA	1	1	2	1	1	1	1	1	1	1	NA	1	1	1	1	NA	NA	1	1	1	1	1	1	1	1	1	1	1	1	1	1	1
				Arabidopsis_neglecta	Brassicaceae_NC636	NC636	1	1	1	1	1	1	1	NA	1	1	NA	1	1	2	1	1	1	1	1	1	1	NA	1	1	1	1	NA	NA	1	1	1	1	1	1	1	1	1	1	1	1	1	1	1
				Arabidopsis_arenosa	Brassicaceae_NC630	NC630	1	1	1	1	1	1	1	NA	1	1	NA	1	1	2	1	1	1	1	1	1	1	NA	1	1	1	1	NA	NA	1	1	1	1	1	1	1	1	1	1	1	1	1	1	1
				Arabidopsis_petraea	Brassicaceae_NC638	NC638	1	1	1	1	1	1	1	NA	1	1	NA	1	1	2	1	1	1	1	1	1	1	NA	1	1	1	1	NA	NA	1	1	1	1	1	1	1	1	1	1	1	1	1	1	1
				Arabidopsis_halleri	Brassicaceae_NC633	NC633	1	1	1	1	1	1	1	1	1	1	NA	1	1	2	1	1	1	1	1	1	1	1	1	1	1	1	1	1	1	1	1	1	1	1	1	1	1	1	1	1	1	1	1
				Arabidopsis_kamchatica	Brassicaceae_NC634	NC634	1	1	1	1	1	1	1	NA	1	1	NA	1	1	2	1	1	1	1	1	1	1	NA	1	1	1	1	NA	NA	1	1	1	1	1	1	1	1	1	1	1	1	1	1	1
				Arabidopsis_umezawana	Brassicaceae_NC642	NC642	1	1	1	1	1	1	1	NA	1	1	NA	1	1	2	1	1	1	1	1	1	1	NA	1	1	1	1	NA	NA	1	1	1	1	1	1	1	1	1	1	1	1	1	1	1
			Chorispora	Chorispora_tenella	Brassicaceae_NC662	NC662	NA	1	1	1	1	1	1	1	1	1	NA	1	1	2	1	1	1	1	1	1	1	1	1	1	1	1	1	1	1	1	1	1	1	1	1	1	1	1	1	1	1	1	1
			Dontostemon	Dontostemon_micranthus	Brassicaceae_NC668	NC668	1	1	1	1	1	1	1	1	1	1	NA	1	1	2	1	1	1	1	1	1	1	1	1	1	1	1	1	1	1	1	1	1	1	1	1	1	1	1	1	1	1	1	1
			Solms-laubachia	Solms-laubachia_eurycarpa	Brassicaceae_NC708	NC708	1	1	1	1	1	1	1	1	1	1	NA	1	NA	2	1	NA	1	1	NA	NA	NA	1	1	1	1	1	NA	NA	1	1	1	1	1	1	1	1	1	1	1	1	1	1	1
			Euclidium	Euclidium_syriacum	Brassicaceae_NC671	NC671	1	1	1	1	1	1	1	1	1	1	NA	1	1	2	1	1	1	1	1	1	1	1	1	1	1	1	1	1	1	1	1	1	1	1	1	1	1	1	1	1	1	1	1
			Neotorularia	Neotorularia_korolkowii	Brassicaceae_NC691	NC691	1	1	1	1	1	1	1	1	1	1	NA	1	1	2	1	1	1	1	1	1	1	NA	1	1	1	1	NA	NA	1	1	1	1	1	1	1	1	1	1	1	1	1	1	1
			Hesperis	Hesperis_matronalis	Brassicaceae_NC678	NC678	1	1	1	1	1	1	1	1	1	1	NA	1	1	2	1	1	1	1	1	1	1	1	1	1	1	1	1	1	1	1	1	1	1	1	1	1	1	1	1	1	1	1	1
				Hesperis_sylvestris	Brassicaceae_NC679	NC679	1	1	1	1	1	1	1	1	1	1	NA	1	1	2	1	1	1	1	1	1	1	1	1	1	1	1	1	1	1	1	1	1	1	1	1	1	1	1	1	1	1	1	1
			Matthiola	Matthiola_incana	Brassicaceae_NC686	NC686	1	1	1	1	1	1	1	1	1	1	NA	1	1	2	1	1	1	1	1	1	1	NA	1	1	1	1	NA	NA	1	1	1	1	1	1	1	1	1	1	1	1	1	1	1
			Bunias	Bunias_orientalis	Brassicaceae_NC653	NC653	1	1	1	1	1	1	1	NA	1	1	NA	1	1	2	1	1	1	1	1	1	1	NA	1	1	1	1	NA	NA	1	1	1	1	1	1	1	1	1	1	1	1	1	1	1
				Bunias_erucago	Brassicaceae_NC652	NC652	1	1	1	1	1	1	1	NA	1	1	NA	1	1	2	1	1	1	1	1	1	1	NA	1	1	1	1	NA	NA	1	1	1	1	1	1	1	1	1	1	1	1	1	1	1
			Megadenia	Megadenia_pygmaea	Brassicaceae_NC688	NC688	1	1	1	1	1	1	1	NA	NA	1	NA	1	1	2	1	1	1	1	1	1	1	NA	1	1	1	1	NA	NA	1	1	1	1	1	1	1	1	1	1	1	1	1	1	1
			Alyssum	Alyssum_desertorum	Brassicaceae_NC626	NC626	1	1	1	1	1	1	1	1	1	1	NA	1	1	2	1	1	1	1	1	1	1	1	1	1	1	1	1	1	1	1	1	1	1	1	1	1	1	1	1	1	1	1	1
				Alyssum_montanum	Brassicaceae_NC627	NC627	1	1	1	1	1	1	1	1	1	1	NA	1	1	2	1	1	1	1	1	1	1	1	1	1	1	1	1	1	1	1	1	1	1	1	1	1	1	1	1	1	1	1	1
			Ionopsidium	Ionopsidium_acaule	Brassicaceae_NC680	NC680	1	1	1	1	1	1	1	1	1	1	NA	1	1	2	1	1	1	1	1	1	1	1	1	1	1	1	1	1	1	1	1	1	1	1	1	1	1	1	1	1	1	1	1
			Cochlearia	Cochlearia_tridactylites	Brassicaceae_NC666	NC666	1	1	1	1	1	1	1	1	1	1	NA	1	1	2	1	1	1	1	1	1	1	1	1	1	1	1	1	1	1	1	1	1	1	1	1	1	1	1	1	1	1	1	1
				Cochlearia_borzaeana	Brassicaceae_NC663	NC663	1	1	1	1	1	1	1	1	1	1	NA	1	1	2	1	1	1	1	1	1	1	1	1	1	1	1	1	1	1	1	1	1	1	1	1	1	1	1	1	1	1	1	1
				Cochlearia_islandica	Brassicaceae_NC664	NC664	1	1	1	1	1	1	1	1	1	1	NA	1	1	2	1	1	1	1	1	1	1	1	1	1	1	1	1	1	1	1	1	1	1	1	1	1	1	1	1	1	1	1	1
				Cochlearia_pyrenaica	Brassicaceae_NC665	NC665	1	1	1	1	1	1	1	1	1	1	NA	1	1	2	1	1	1	1	1	1	1	1	1	1	1	1	1	1	1	1	1	1	1	1	1	1	1	1	1	1	1	1	1
			Megacarpaea	Megacarpaea_delavayi	Brassicaceae_NC687	NC687	1	1	1	1	1	1	1	NA	1	1	NA	1	1	2	1	1	1	1	1	1	1	NA	1	1	1	1	NA	NA	1	1	1	1	1	1	1	1	1	1	1	1	1	1	1
			Pugionium	Pugionium_cornutum	Brassicaceae_NC701	NC701	1	1	1	1	1	1	1	1	1	1	NA	1	1	2	1	1	1	1	1	1	1	1	1	1	1	1	1	1	1	1	1	1	1	1	1	1	1	1	1	1	1	1	1
				Pugionium_dolabratum	Brassicaceae_NC702	NC702	1	1	1	1	1	1	1	1	1	1	NA	1	1	2	1	1	1	1	1	1	1	1	1	1	1	1	1	1	1	1	1	1	1	1	1	1	1	1	1	1	1	1	1
			Farsetia	Farsetia_stylosa	Brassicaceae_NC677	NC677	1	1	1	1	1	1	1	1	1	1	NA	1	1	2	1	1	1	1	1	1	1	1	1	1	1	1	1	1	1	1	1	1	1	1	1	1	1	1	1	1	1	1	1
			Lobularia	Lobularia_libyca	Brassicaceae_NC684	NC684	1	1	1	1	1	1	1	1	1	1	NA	1	1	2	1	1	1	1	1	1	1	1	1	1	1	1	1	1	1	1	1	1	1	1	1	1	1	1	1	1	1	1	1
				Lobularia_maritima	Brassicaceae_NC685	NC685	1	1	1	1	1	1	1	1	1	1	NA	1	1	2	1	1	1	1	1	1	1	1	1	1	1	1	1	1	1	1	1	1	1	1	1	1	1	1	1	1	1	1	1
			Morettia	Morettia_canescens	Brassicaceae_NC689	NC689	1	1	1	1	1	1	1	1	1	1	NA	1	1	2	1	1	1	1	NA	1	1	1	1	1	1	1	1	1	1	1	1	1	1	1	1	1	1	1	1	1	1	1	1
			Anastatica	Anastatica_hierochuntica	Brassicaceae_NC628	NC628	1	1	1	1	1	1	1	1	1	1	NA	1	1	2	1	1	1	1	1	1	1	1	1	1	1	1	1	1	1	1	1	1	1	1	1	1	1	1	1	1	1	1	1
			Arabis	Arabis_alpina	Brassicaceae_NC643	NC643	1	1	1	1	1	1	1	1	1	1	NA	1	1	2	1	NA	1	1	2	1	1	1	1	1	1	1	1	1	1	1	1	1	1	1	1	1	1	1	1	1	1	1	1
			Draba	Draba_nemorosa	Brassicaceae_NC669	NC669	1	1	1	1	1	1	1	1	1	1	NA	1	1	2	1	1	1	1	1	1	1	1	1	1	1	1	1	1	1	1	1	1	1	1	1	1	1	1	1	1	1	1	1
				Draba_oreades	Brassicaceae_NC670	NC670	1	1	1	1	1	1	1	1	1	1	NA	1	1	2	1	1	1	1	1	1	1	1	1	1	1	1	1	1	1	1	1	1	1	1	1	1	1	1	1	1	1	1	1
			Arabis	Arabis_stelleri	Brassicaceae_NC646	NC646	1	1	1	1	1	1	1	1	1	1	NA	1	1	2	1	1	1	1	1	1	1	1	1	1	1	1	1	1	1	1	1	1	1	1	1	1	1	1	1	1	1	1	1
				Arabis_hirsuta	Brassicaceae_NC645	NC645	1	1	1	1	1	1	1	1	1	1	NA	1	1	2	1	1	1	1	1	1	1	1	1	1	1	1	1	1	1	1	1	1	1	1	1	1	1	1	1	1	1	1	1
				Arabis_flagellosa	Brassicaceae_NC644	NC644	1	1	1	1	1	1	1	1	1	1	NA	1	1	2	1	1	1	1	1	1	1	1	1	1	1	1	1	1	1	1	1	1	1	1	1	1	1	1	1	1	1	1	1
			Thlaspi	Thlaspi_arvense	Brassicaceae_NC709	NC709	1	1	1	1	1	1	1	1	1	1	NA	1	1	2	1	1	1	1	1	1	1	1	1	1	1	1	1	1	1	1	1	1	1	1	1	1	1	1	1	1	1	1	1
			Eutrema	Eutrema_yunnanense	Brassicaceae_NC676	NC676	1	1	1	1	1	1	1	1	1	1	NA	1	1	2	1	1	1	1	1	1	1	1	1	1	1	1	1	1	1	1	1	1	1	1	1	1	1	1	1	1	1	1	1
				Eutrema_heterophyllum	Brassicaceae_NC674	NC674	1	1	1	1	1	1	1	1	1	1	NA	1	1	2	1	1	1	1	1	1	1	1	1	1	1	1	1	1	1	1	1	1	1	1	1	1	1	1	1	1	1	1	1
				Eutrema_botschantzevii	Brassicaceae_NC672	NC672	1	1	1	1	1	1	1	1	1	1	NA	1	1	2	1	1	1	1	1	1	1	1	1	1	1	1	1	1	1	1	1	1	1	1	1	1	1	1	1	1	1	1	1
				Eutrema_halophilum	Brassicaceae_NC673	NC673	1	1	1	1	1	1	1	1	1	1	NA	1	1	2	1	1	1	1	1	1	1	1	1	1	1	1	1	1	1	1	1	1	1	1	1	1	1	1	1	1	1	1	1
				Eutrema_salsugineum	Brassicaceae_NC675	NC675	1	1	1	1	1	1	1	1	1	1	NA	1	1	2	1	1	1	1	1	1	1	1	1	1	1	1	1	1	1	1	1	1	1	1	1	1	1	1	1	1	1	1	1
			Schrenkiella	Schrenkiella_parvula	Brassicaceae_NC704	NC704	1	1	1	1	1	1	1	1	1	1	NA	1	1	2	1	1	1	1	1	1	1	1	1	1	1	1	1	1	1	1	1	1	1	1	1	1	1	1	1	1	1	1	1
			Isatis	Isatis_tinctoria	Brassicaceae_NC681	NC681	1	1	1	1	1	1	1	NA	1	1	NA	1	1	2	1	1	1	1	1	1	1	NA	1	1	1	1	NA	NA	1	1	1	1	1	1	1	1	1	1	1	1	1	1	1
			Sinalliaria	Sinalliaria_limprichtiana	Brassicaceae_NC705	NC705	NA	1	1	1	NA	1	1	NA	1	1	NA	NA	1	2	1	1	1	1	1	NA	1	1	1	1	1	NA	1	1	1	1	1	1	1	1	1	1	1	1	1	1	NA	1	1
			Orychophragmus	Orychophragmus_sp.	Brassicaceae_NC695	NC695	1	1	1	1	1	1	1	1	1	1	NA	1	1	2	1	1	1	1	1	1	1	1	1	1	1	1	1	1	1	1	1	1	1	1	1	1	1	1	1	1	1	1	1
				Orychophragmus_diffusus	Brassicaceae_NC693	NC693	1	1	1	1	1	1	1	1	1	1	NA	1	1	2	1	1	1	1	1	1	1	1	1	1	1	1	1	1	1	1	1	1	1	1	1	1	1	1	1	1	1	1	1
				Orychophragmus_taibaiensis	Brassicaceae_NC696	NC696	1	1	1	1	1	1	1	1	1	1	NA	1	1	2	1	1	1	1	1	1	1	1	1	1	1	1	1	1	1	1	1	1	1	1	1	1	1	1	1	1	1	1	1
				Orychophragmus_hupehensis	Brassicaceae_NC694	NC694	1	1	1	1	1	1	1	1	1	1	NA	1	1	2	1	1	1	1	1	1	1	1	1	1	1	1	1	1	1	1	1	1	1	1	1	1	1	1	1	1	1	1	1
				Orychophragmus_violaceus	Brassicaceae_NC697	NC697	1	1	1	1	1	1	1	1	1	1	NA	1	1	2	1	1	1	1	1	1	1	1	1	1	1	1	1	1	1	1	1	1	1	1	1	1	1	1	1	1	1	1	1
			Sisymbrium	Sisymbrium_irio	Brassicaceae_NC707	NC707	1	1	1	1	1	1	1	1	1	1	NA	1	1	2	1	1	1	1	1	1	1	1	1	1	1	1	1	1	1	1	1	1	1	1	1	1	1	1	1	1	1	1	1
			Cakile	Cakile_arabica	Brassicaceae_NC654	NC654	1	1	1	1	1	1	1	1	1	1	NA	1	1	2	1	1	1	1	1	1	1	1	1	1	1	1	1	1	1	1	1	1	1	1	1	1	1	1	NA	1	1	1	1
			Brassica	Brassica_nigra	Brassicaceae_NC650	NC650	1	1	1	1	1	1	1	1	1	1	NA	1	1	2	1	1	1	1	1	1	1	1	1	1	1	1	1	1	1	1	1	1	1	1	1	1	1	1	1	1	1	1	1
			Sinapis	Sinapis_arvensis	Brassicaceae_NC706	NC706	1	1	1	1	1	1	1	1	1	1	NA	1	1	2	1	1	1	1	1	1	1	1	1	1	1	1	1	1	1	1	1	1	1	1	1	1	1	1	1	1	1	1	1
			Raphanus	Raphanus_sativus	Brassicaceae_NC703	NC703	1	NA	1	1	1	1	1	1	1	1	NA	1	1	2	1	1	1	1	1	1	1	1	1	1	1	1	1	1	1	1	1	1	1	1	1	1	1	1	1	1	1	1	1
			Brassica	Brassica_napus	Brassicaceae_NC649	NC649	1	1	1	1	1	1	1	1	1	1	NA	1	1	2	1	1	1	1	1	1	1	1	1	1	1	1	1	1	1	1	1	1	1	1	1	1	1	1	1	1	1	1	1
				Brassica_oleracea	Brassicaceae_NC651	NC651	1	1	1	1	1	1	1	1	1	1	NA	1	1	2	1	1	1	1	1	1	1	1	1	1	1	1	1	1	1	1	1	1	1	1	1	1	1	1	1	1	1	1	1
				Brassica_juncea	Brassicaceae_NC648	NC648	1	1	1	1	1	1	1	1	1	1	NA	1	1	2	1	1	1	1	1	1	1	1	1	1	1	1	1	1	1	1	1	1	1	1	1	1	1	1	1	1	1	1	1
	Oxalidales	Oxalidaceae	-	-	Oxalidaceae_RL0120	RL0120	1	1	1	1	1	1	1	1	1	1	NA	1	1	2	1	1	1	1	1	1	1	1	1	1	1	1	1	1	1	1	1	1	1	1	1	1	1	1	1	1	1	1	1
			Averrhoa	Averrhoa_carambola	Oxalidaceae_NC1901	NC1901	1	1	1	1	1	1	1	1	1	1	NA	1	1	2	1	1	1	1	1	1	1	1	1	1	1	1	1	1	1	1	1	1	1	1	1	1	1	1	1	1	1	1	1
		Elaeocarpaceae	-	-	Elaeocarpaceae_RL1036	RL1036	1	1	1	1	1	1	1	1	1	1	NA	1	1	2	1	1	1	1	1	1	1	1	1	1	1	1	1	1	1	1	1	1	1	1	1	1	1	1	1	1	1	1	1
				-	Elaeocarpaceae_RL1009	RL1009	1	1	1	1	1	1	1	1	1	1	NA	1	1	2	1	1	1	1	1	1	1	1	1	1	1	1	1	1	1	1	1	1	1	1	1	1	1	1	1	1	1	1	1
	Celastrales	Celastraceae		-	Celastraceae_RL0313	RL0313	1	1	1	1	1	1	1	1	1	1	NA	1	1	2	1	1	1	1	1	1	1	1	1	1	1	1	1	1	1	1	1	1	1	1	1	1	1	1	1	1	1	1	1
				-	Celastraceae_RL0824	RL0824	1	1	1	1	1	1	1	1	1	1	NA	1	1	2	1	1	1	1	1	1	1	1	1	1	1	1	1	1	1	1	1	1	1	1	1	1	1	1	1	1	1	1	1
				-	Celastraceae_RL0317	RL0317	1	1	1	1	1	1	1	1	1	1	NA	1	1	2	1	1	1	1	1	1	1	1	1	1	1	1	1	1	1	1	1	1	1	1	1	1	1	1	1	1	1	1	1
			Catha	Catha_edulis	Celastraceae_NC865	NC865	1	1	1	1	1	1	1	1	1	1	NA	1	1	2	1	1	1	1	1	1	1	1	1	1	1	1	1	1	1	1	1	1	1	1	1	1	1	1	1	1	1	1	1
			Euonymus	Euonymus_hamiltonianus	Celastraceae_NC866	NC866	1	1	1	1	1	1	1	1	1	1	1	1	1	2	1	1	1	1	1	1	1	1	1	1	1	1	1	1	1	1	1	1	1	1	1	1	1	1	1	1	1	1	1
				Euonymus_schensianus	Celastraceae_NC868	NC868	1	1	1	1	1	1	1	1	1	1	NA	1	1	2	1	1	1	1	1	1	1	1	1	1	1	1	1	1	1	1	1	1	1	1	1	1	1	1	1	1	1	NA	1
				Euonymus_japonicus	Celastraceae_NC867	NC867	1	1	1	1	1	1	1	1	1	1	NA	1	1	2	1	1	1	1	1	1	1	1	1	1	1	1	1	1	1	1	1	1	1	1	1	1	1	1	1	1	1	NA	1
	Malpighiales	Malpighiaceae	Byrsonima	Byrsonima_crassifolia	Malpighiaceae_NC1558	NC1558	1	1	1	1	1	1	1	1	1	1	NA	1	1	1	1	1	1	1	1	1	1	1	1	1	1	1	1	1	1	1	1	1	1	1	1	1	1	1	1	1	1	1	1
				Byrsonima_coccolobifolia	Malpighiaceae_NC1557	NC1557	1	1	1	1	1	1	1	1	1	1	NA	1	1	2	1	1	1	1	1	1	1	1	1	1	1	1	1	1	1	1	1	1	1	1	1	1	1	1	1	1	1	1	1
		Phyllanthaceae	-	-	Phyllanthaceae_RL0020	RL0020	1	1	1	1	1	1	1	1	1	1	NA	1	1	2	1	1	1	1	1	1	1	1	1	1	1	1	1	1	1	1	1	1	1	1	1	1	1	1	1	1	1	1	1
				-	Phyllanthaceae_RL0702	RL0702	1	1	1	1	1	1	1	1	1	1	NA	1	1	2	1	1	1	1	1	1	1	1	1	1	1	1	1	1	1	1	1	1	1	1	1	1	1	1	1	1	1	1	1
				-	Phyllanthaceae_RL0994	RL0994	NA	1	1	1	1	1	1	1	1	1	NA	1	1	2	1	1	1	1	1	1	1	1	1	1	1	1	1	1	1	1	1	1	1	1	1	1	1	1	1	1	1	1	1
				-	Phyllanthaceae_RL0711	RL0711	NA	1	1	1	1	1	1	1	1	1	NA	1	1	2	1	1	1	1	1	1	1	1	1	1	1	1	1	1	1	1	1	1	1	1	1	1	1	1	1	1	1	1	1
				-	Phyllanthaceae_RL0563	RL0563	1	1	1	1	1	1	1	1	1	1	NA	1	1	2	1	1	1	1	1	1	1	1	1	1	1	1	1	1	1	1	1	1	1	1	1	1	1	1	1	1	1	1	1
				-	Phyllanthaceae_RL0593	RL0593	1	1	1	1	1	1	1	1	1	1	NA	1	1	2	1	1	1	1	1	1	1	1	1	1	1	1	1	1	1	1	1	1	1	1	1	1	1	1	1	1	1	1	1
				-	Phyllanthaceae_RL0909	RL0909	1	1	1	1	1	1	1	1	1	NA	NA	1	1	2	1	1	1	1	1	1	1	1	1	1	1	1	1	1	1	1	1	1	1	1	1	1	1	1	1	1	1	1	1
				-	Phyllanthaceae_RL0717	RL0717	1	1	1	1	1	1	1	1	1	NA	NA	1	1	2	1	1	1	1	1	1	1	1	1	1	1	1	1	1	1	1	1	1	1	1	1	1	1	1	1	1	1	1	1
				-	Phyllanthaceae_RL0572	RL0572	1	1	1	1	1	1	1	1	1	NA	NA	1	1	2	1	1	1	1	1	1	1	1	1	1	1	1	1	1	1	1	1	1	1	1	1	1	1	1	1	1	1	1	1
				-	Phyllanthaceae_RL0107	RL0107	1	1	1	1	1	1	1	1	1	1	NA	1	1	2	1	1	1	1	1	1	1	1	1	1	1	1	1	1	1	1	1	1	1	1	1	1	1	1	1	1	1	1	1
				-	Phyllanthaceae_RL0076	RL0076	1	1	1	1	1	1	1	1	1	1	NA	1	1	2	1	1	1	1	1	1	1	1	1	1	1	1	1	1	1	1	1	1	1	1	1	1	1	1	1	1	1	1	1
				-	Phyllanthaceae_RL0340	RL0340	1	1	1	1	1	1	1	1	1	1	NA	1	1	2	1	1	1	1	1	1	1	1	1	1	1	1	1	1	1	1	1	1	1	1	1	1	1	1	1	1	1	1	1
				-	Phyllanthaceae_RL0744	RL0744	1	1	1	1	1	1	1	1	1	1	NA	1	1	2	1	1	1	1	1	1	1	1	1	1	1	1	1	1	1	1	1	1	1	1	1	1	1	1	1	1	1	1	1
				-	Phyllanthaceae_RL0699	RL0699	1	1	1	1	1	1	1	1	1	1	NA	1	1	2	1	1	1	1	1	1	1	1	1	1	1	1	1	1	1	1	1	1	1	1	1	1	1	1	1	1	1	1	1
				-	Phyllanthaceae_RL0531	RL0531	1	1	1	1	1	1	1	1	1	1	NA	1	1	2	1	1	1	1	1	1	1	1	1	1	1	1	1	1	1	1	1	1	1	1	1	1	1	1	1	1	1	1	1
				-	Phyllanthaceae_RL0627	RL0627	1	1	1	1	1	1	1	1	1	1	NA	1	1	2	1	1	1	1	1	1	1	1	1	1	1	1	1	1	1	1	1	1	1	1	1	1	1	1	1	1	1	1	1
		Euphorbiaceae		-	Euphorbiaceae_RL0142	RL0142	1	1	1	1	1	1	1	1	1	1	NA	1	1	2	1	1	1	1	1	1	1	1	1	1	1	1	1	1	1	1	1	1	1	1	1	1	1	1	1	1	1	1	1
				-	Euphorbiaceae_RL0202	RL0202	1	1	1	1	1	1	1	1	1	1	NA	1	1	2	1	1	1	1	1	1	1	1	1	1	1	1	1	1	1	1	1	1	1	1	1	1	1	1	1	1	1	1	1
				-	Euphorbiaceae_RL0633	RL0633	1	1	1	1	1	1	1	1	1	1	NA	1	1	2	1	1	1	1	1	1	1	1	1	1	1	1	1	1	1	1	1	1	1	1	1	1	1	1	1	1	1	1	1
				-	Euphorbiaceae_RL0831	RL0831	1	1	1	1	1	1	1	1	1	1	NA	1	1	2	1	1	1	1	1	1	1	1	1	1	1	1	1	1	1	1	1	1	1	1	1	1	1	1	1	1	1	1	1
				-	Euphorbiaceae_RL0046	RL0046	1	1	1	1	1	1	1	1	1	1	NA	1	1	2	1	1	1	1	1	1	1	1	1	1	1	1	1	1	1	1	1	1	1	1	1	1	1	1	1	1	1	1	1
				-	Euphorbiaceae_RL0095	RL0095	1	1	1	1	1	1	1	1	1	1	NA	1	1	2	1	1	1	1	1	1	1	1	1	1	1	1	1	1	1	1	1	1	1	1	1	1	1	1	1	1	1	1	1
				-	Euphorbiaceae_RL0571	RL0571	1	1	1	1	1	1	1	1	1	1	NA	1	1	2	1	1	1	1	1	1	1	1	1	1	1	1	1	1	1	1	1	1	1	1	1	1	1	1	1	1	1	1	1
				-	Euphorbiaceae_RL0343	RL0343	1	1	1	1	1	1	1	1	1	1	NA	1	1	2	1	1	1	1	1	1	1	1	1	1	1	1	1	1	1	1	1	1	1	1	1	1	1	1	1	1	1	1	1
			Hevea	Hevea_brasiliensis	Euphorbiaceae_NC1075	NC1075	1	1	1	1	1	1	1	1	1	1	NA	1	1	2	1	1	1	1	1	1	1	1	1	1	1	1	1	1	1	1	1	1	1	1	1	1	1	1	1	1	1	1	1
			-	-	Euphorbiaceae_RL0072	RL0072	1	1	1	1	1	1	1	1	1	1	NA	1	1	2	1	1	1	1	1	1	1	1	1	1	1	1	1	1	1	1	1	1	1	1	1	1	1	1	1	1	1	1	1
				-	Euphorbiaceae_RL0876	RL0876	1	1	1	1	1	1	1	1	1	1	NA	1	1	2	1	1	1	1	1	1	1	1	1	1	1	1	1	1	1	1	1	1	1	1	1	1	1	1	1	1	1	1	1
			Vernicia	Vernicia_fordii	Euphorbiaceae_NC1077	NC1077	1	1	1	1	1	1	1	1	1	1	NA	1	1	2	1	1	1	1	1	1	1	1	1	1	1	1	1	1	1	1	1	1	1	1	1	1	1	1	1	1	1	1	1
			Jatropha	Jatropha_curcas	Euphorbiaceae_NC1076	NC1076	1	1	1	1	1	1	1	1	1	1	NA	1	1	2	1	1	1	1	1	1	1	1	1	1	1	1	1	1	1	1	1	1	1	1	1	1	1	1	1	1	1	1	1
			-	-	Euphorbiaceae_RL0589	RL0589	1	1	1	1	1	1	1	1	1	1	NA	1	1	2	1	1	1	1	1	1	1	1	1	1	1	1	1	1	1	1	1	1	1	1	1	1	1	1	1	1	1	1	1
				-	Euphorbiaceae_RL0871	RL0871	1	1	1	1	1	1	1	1	1	1	NA	1	1	2	1	1	1	1	1	1	1	1	1	1	1	1	1	1	1	1	1	1	1	1	1	1	1	1	1	1	1	1	1
				-	Euphorbiaceae_RL0874	RL0874	1	1	1	1	1	1	1	1	1	1	NA	1	1	2	1	1	1	1	1	1	1	1	1	1	1	1	1	1	1	1	1	1	1	1	1	1	1	1	1	1	1	1	1
				-	Euphorbiaceae_RL0559	RL0559	1	1	1	1	1	1	1	1	1	1	NA	1	1	2	1	1	1	1	1	1	1	1	1	1	1	1	1	1	1	1	1	1	1	1	1	1	1	1	1	1	1	1	1
				-	Euphorbiaceae_RL0918	RL0918	NA	1	1	1	1	1	1	1	1	1	NA	1	1	2	1	1	1	1	1	1	1	1	1	1	1	1	1	1	1	1	1	1	1	1	1	1	1	1	1	1	1	1	1
			Euphorbia	Euphorbia_esula	Euphorbiaceae_NC1074	NC1074	1	1	1	1	1	1	1	1	1	1	NA	1	1	2	NA	1	1	1	1	1	1	1	1	1	1	1	1	1	1	1	1	1	1	1	1	1	1	1	1	1	1	1	1
			-	-	Euphorbiaceae_RL0522	RL0522	1	1	1	1	1	1	1	1	1	1	NA	1	1	2	1	1	1	1	1	1	1	1	1	1	1	1	1	1	1	1	1	1	1	1	1	1	1	1	1	1	1	1	1
				-	Euphorbiaceae_RL0166	RL0166	1	1	1	1	1	1	1	1	1	NA	NA	1	1	2	1	1	1	1	1	1	1	1	1	1	1	1	1	1	1	1	1	1	1	1	1	1	1	1	1	1	1	1	1
				-	Euphorbiaceae_RL0041	RL0041	1	1	1	1	1	1	1	1	1	1	NA	1	1	2	1	1	1	1	1	1	1	1	1	1	1	1	1	1	1	1	1	1	1	1	1	1	1	1	1	1	1	1	1
				-	Euphorbiaceae_RL0155	RL0155	1	1	1	1	1	1	1	1	1	1	NA	1	1	2	1	1	1	1	1	1	1	1	1	1	1	1	1	1	1	1	1	1	1	1	1	1	1	1	1	1	1	1	1
				-	Euphorbiaceae_RL0892	RL0892	1	1	1	1	1	1	1	1	1	1	NA	1	1	2	1	1	1	1	1	1	1	1	1	1	1	1	1	1	1	1	1	1	1	1	1	1	1	1	1	1	1	1	1
				-	Euphorbiaceae_RL0723	RL0723	1	1	1	1	1	1	1	1	1	1	NA	1	1	2	1	1	1	1	1	1	1	1	1	1	1	1	1	1	1	1	1	1	1	1	1	1	1	1	1	1	1	1	1
				-	Euphorbiaceae_RL0544	RL0544	1	1	1	1	1	1	1	1	1	1	NA	1	1	2	1	1	1	1	1	1	1	1	1	1	1	1	1	1	1	1	1	1	1	1	1	1	1	1	1	1	1	1	1
		Chrysobalanaceae	Kostermanthus	Kostermanthus_robustus	Chrysobalanaceae_NC893	NC893	1	1	1	1	1	1	1	1	1	1	NA	1	1	2	1	1	1	1	1	1	1	1	1	1	1	1	1	1	1	1	1	1	1	1	1	1	1	1	1	1	1	1	1
			Neocarya	Neocarya_macrophylla	Chrysobalanaceae_NC911	NC911	1	1	1	1	1	1	1	1	1	1	NA	1	1	2	1	1	1	1	1	1	1	1	1	1	1	1	1	1	1	1	1	1	1	1	1	1	1	1	1	1	1	1	1
			Parinari	Parinari_campestris	Chrysobalanaceae_NC913	NC913	1	1	1	1	1	1	1	1	1	1	NA	1	1	2	1	1	1	1	1	1	1	1	1	1	1	1	1	1	1	1	1	1	1	1	1	1	1	1	1	1	1	1	1
				Parinari_oblongifolia	Chrysobalanaceae_NC916	NC916	1	1	1	1	1	1	1	1	1	1	NA	1	1	2	1	1	1	1	1	1	1	1	1	1	1	1	1	1	1	1	1	1	1	1	1	1	1	1	1	1	1	1	1
				Parinari_capensis	Chrysobalanaceae_NC914	NC914	1	1	1	1	1	1	1	1	1	1	NA	1	1	2	1	1	1	1	1	1	1	1	1	1	1	1	1	1	1	1	1	1	1	1	1	1	1	1	1	1	1	1	1
				Parinari_curatellifolia	Chrysobalanaceae_NC915	NC915	1	1	1	1	1	1	1	1	1	1	NA	1	1	2	1	1	1	1	1	1	1	1	1	1	1	1	1	1	1	1	1	1	1	1	1	1	1	1	1	1	1	1	1
			Grangeria	Grangeria_borbonica	Chrysobalanaceae_NC891	NC891	1	1	1	1	1	1	1	1	1	1	NA	1	1	2	1	1	1	1	1	1	1	1	1	1	1	1	1	1	1	1	1	1	1	1	1	1	1	1	1	1	1	1	1
			Magnistipula	Magnistipula_butayei	Chrysobalanaceae_NC907	NC907	1	1	1	1	1	1	1	1	1	1	NA	1	1	2	1	1	1	1	1	1	1	1	1	1	1	1	1	1	1	1	1	1	1	1	1	1	1	1	1	1	1	1	1
			Parastemon	Parastemon_urophyllus	Chrysobalanaceae_NC912	NC912	1	1	1	1	1	1	1	1	1	1	NA	1	1	2	1	1	1	1	1	1	1	1	1	1	1	1	1	1	1	1	1	1	1	1	1	1	1	1	1	1	1	1	1
			Atuna	Atuna_racemosa	Chrysobalanaceae_NC875	NC875	1	1	1	1	1	1	1	1	1	1	NA	1	1	2	1	1	1	1	1	1	1	1	1	1	1	1	1	1	1	1	1	1	1	1	1	1	1	1	1	1	1	1	1
			Maranthes	Maranthes_kerstingii	Chrysobalanaceae_NC910	NC910	1	1	1	1	1	1	1	1	1	1	NA	1	1	2	1	1	1	1	1	1	1	1	1	1	1	1	1	1	1	1	1	1	1	1	1	1	1	1	1	1	1	1	1
				Maranthes_gabunensis	Chrysobalanaceae_NC908	NC908	1	1	1	1	1	1	1	1	1	1	NA	1	1	2	1	1	1	1	1	1	1	1	1	1	1	1	1	1	1	1	1	1	1	1	1	1	1	1	1	1	1	1	1
				Maranthes_glabra	Chrysobalanaceae_NC909	NC909	1	1	1	1	1	1	1	1	1	1	NA	1	1	2	1	1	1	1	1	1	1	1	1	1	1	1	1	1	1	1	1	1	1	1	1	1	1	1	1	1	1	1	1
			Dactyladenia	Dactyladenia_buchneri	Chrysobalanaceae_NC887	NC887	1	1	1	1	1	1	1	1	1	1	NA	1	1	2	1	1	1	1	1	1	1	1	1	1	1	1	1	1	1	1	1	1	1	1	1	1	1	1	1	1	1	1	1
				Dactyladenia_floretii	Chrysobalanaceae_NC888	NC888	1	1	1	1	1	1	1	1	1	1	NA	1	1	2	1	1	1	1	1	1	1	1	1	1	1	1	1	1	1	1	1	1	1	1	1	1	1	1	1	1	1	1	1
				Dactyladenia_bellayana	Chrysobalanaceae_NC886	NC886	1	1	1	1	1	1	1	1	1	1	NA	1	1	2	1	1	1	1	1	1	1	1	1	1	1	1	1	1	1	1	1	1	1	1	1	1	1	1	1	1	1	1	1
			Chrysobalanus	Chrysobalanus_icaco	Chrysobalanaceae_NC876	NC876	1	1	1	1	1	1	1	1	1	1	NA	1	1	2	1	1	1	1	1	1	1	1	1	1	1	1	1	1	1	1	1	1	1	1	1	1	1	1	1	1	1	1	1
			Acioa	Acioa_guianensis	Chrysobalanaceae_NC872	NC872	1	1	1	1	1	1	1	1	1	1	NA	1	1	2	1	1	1	1	1	1	1	1	1	1	1	1	1	1	1	1	1	1	1	1	1	1	1	1	1	1	1	1	1
			Exellodendron	Exellodendron_barbatum	Chrysobalanaceae_NC889	NC889	1	1	1	1	1	1	1	1	1	1	NA	1	1	2	1	1	1	1	1	1	1	1	1	1	1	1	1	1	1	1	1	1	1	1	1	1	1	1	1	1	1	1	1
			Hunga	Hunga_gerontogea	Chrysobalanaceae_NC892	NC892	1	1	1	1	1	1	1	1	1	1	NA	1	1	2	1	1	1	1	1	1	1	1	1	1	1	1	1	1	1	1	1	1	1	1	1	1	1	1	1	1	1	1	1
			Angelesia	Angelesia_splendens	Chrysobalanaceae_NC874	NC874	1	1	1	1	1	1	1	1	1	1	NA	1	1	2	1	1	1	1	1	1	1	1	1	1	1	1	1	1	1	1	1	1	1	1	1	1	1	1	1	1	1	1	1
			Licania	Licania_michauxii	Chrysobalanaceae_NC901	NC901	1	1	1	1	1	1	1	1	1	1	NA	1	1	2	1	1	1	1	1	1	1	1	1	1	1	1	1	1	1	1	1	1	1	1	1	1	1	1	1	1	1	1	1
			Gaulettia	Gaulettia_elata	Chrysobalanaceae_NC890	NC890	1	1	1	1	1	1	1	1	1	1	NA	1	1	2	1	1	1	1	1	1	1	1	1	1	1	1	1	1	1	1	1	1	1	1	1	1	1	1	1	1	1	1	1
			Licania	Licania_heteromorpha	Chrysobalanaceae_NC897	NC897	1	1	1	1	1	1	1	1	1	1	NA	1	1	2	1	1	1	1	1	1	1	1	1	1	1	1	1	1	1	1	1	1	1	1	1	1	1	1	1	1	1	1	1
			Afrolicania	Afrolicania_elaeosperma	Chrysobalanaceae_NC873	NC873	1	1	1	1	1	1	1	1	1	1	NA	1	1	2	1	1	1	1	1	1	1	1	1	1	1	1	1	1	1	1	1	1	1	1	1	1	1	1	1	1	1	1	1
			Licania	Licania_macrophylla	Chrysobalanaceae_NC898	NC898	1	1	1	1	1	1	1	1	1	1	NA	1	1	2	1	1	1	1	1	1	1	1	1	1	1	1	1	1	1	1	1	1	1	1	1	1	1	1	1	1	1	1	1
				Licania_glabriflora	Chrysobalanaceae_NC896	NC896	1	1	1	1	1	1	1	1	1	1	NA	1	1	2	1	1	1	1	1	1	1	1	1	1	1	1	1	1	1	1	1	1	1	1	1	1	1	1	1	1	1	1	1
				Licania_sprucei	Chrysobalanaceae_NC905	NC905	1	1	1	1	1	1	1	1	1	1	NA	1	1	2	1	1	1	1	1	1	1	1	1	1	1	1	1	1	1	1	1	1	1	1	1	1	1	1	1	1	1	1	1
				Licania_majuscula	Chrysobalanaceae_NC899	NC899	1	1	1	1	1	1	1	1	1	1	NA	1	1	2	1	1	1	1	1	1	1	1	1	1	1	1	1	1	1	1	1	1	1	1	1	1	1	1	1	1	1	1	1
				Licania_alba	Chrysobalanaceae_NC894	NC894	1	1	1	1	1	1	1	1	1	1	NA	1	1	2	1	1	1	1	1	1	1	1	1	1	1	1	1	1	1	1	1	1	1	1	1	1	1	1	1	1	1	1	1
				Licania_canescens	Chrysobalanaceae_NC895	NC895	1	1	1	1	1	1	1	1	1	1	NA	1	1	2	1	1	1	1	1	1	1	1	1	1	1	1	1	1	1	1	1	1	1	1	1	1	1	1	1	1	1	1	1
				Licania_ovalifolia	Chrysobalanaceae_NC904	NC904	1	1	1	1	1	1	1	1	1	1	NA	1	1	2	1	1	1	1	1	1	1	1	1	1	1	1	1	1	1	1	1	1	1	1	1	1	1	1	1	1	1	1	1
				Licania_membranacea	Chrysobalanaceae_NC900	NC900	1	1	1	1	1	1	1	1	1	1	NA	1	1	2	1	1	1	1	1	1	1	1	1	1	1	1	1	1	1	1	1	1	1	1	1	1	1	1	1	1	1	1	1
				Licania_micrantha	Chrysobalanaceae_NC902	NC902	1	1	1	1	1	1	1	1	1	1	NA	1	1	2	1	1	1	1	1	1	1	1	1	1	1	1	1	1	1	1	1	1	1	1	1	1	1	1	1	1	1	1	1
[truncated: 1,655 more rows]
[truncated: 29 more columns]
