# Supplementary material for: Molecular digitization of a botanical garden: high-depth whole-genome sequencing of 689 vascular plant species from the Ruili Botanical Garden
Source: Gigascience. 2019 Jan 25;8(4):giz007. doi: 10.1093/gigascience/giz007 (PMC6441391; doi:10.1093/gigascience/giz007)
Supplement: Supplemental Files [file giz007_supplemental_files.zip › Table S5.xlsx]

## Sheet: Sheet1
Latin name	Genus	Family	Order	Division	Kingdom	Lineage	PhyloCode	GenomeSize(Mb)
Zostera marina	Zostera	Zosteraceae	Alismatales	Magnoliophyta	Viridiplantae	Eukaryota; Viridiplantae; Streptophyta; Embryophyta; Tracheophyta; Spermatophyta; Magnoliophyta; Liliopsida; Zosteraceae; Zostera;	Monocots	203.914
Amborella trichopoda	Amborella	Amborellaceae	Amborellales	Magnoliophyta	Viridiplantae	Eukaryota; Viridiplantae; Streptophyta; Embryophyta; Tracheophyta; Spermatophyta; Magnoliophyta; basal Magnoliophyta; Amborellales; Amborellaceae; Amborella;	Basal_Magnoliophyta	706.495
Daucus carota subsp. sativus	Daucus	Apiaceae	Apiales	Magnoliophyta	Viridiplantae	Eukaryota; Viridiplantae; Streptophyta; Embryophyta; Tracheophyta; Spermatophyta; Magnoliophyta; eudicotyledons; Gunneridae; Pentapetalae; asterids; campanulids; Apiales; Apiaceae; Apioideae; Scandiceae; Daucinae; Daucus;	Asterids	421.539
Panax notoginseng	Panax	Araliaceae	Apiales	Magnoliophyta	Viridiplantae	Eukaryota; Viridiplantae; Streptophyta; Streptophytina; Embryophyta; Tracheophyta; Euphyllophyta; Spermatophyta; Magnoliophyta; Mesangiospermae; eudicotyledons; Gunneridae; Pentapetalae; asterids; campanulids; Apiales; Apiineae; Araliaceae; Panax	Asterids	NA
Panax ginseng	Panax	Araliaceae	Apiales	Magnoliophyta	Viridiplantae	Eukaryota; Viridiplantae; Streptophyta; Streptophytina; Embryophyta; Tracheophyta; Euphyllophyta; Spermatophyta; Magnoliophyta; Mesangiospermae; eudicotyledons; Gunneridae; Pentapetalae; asterids; campanulids; Apiales; Apiineae; Araliaceae; Panax	Asterids	NA
Spirodela polyrhiza	Spirodela	Lemnoideae	Araceae	Magnoliophyta	Viridiplantae	Eukaryota; Viridiplantae; Streptophyta; Embryophyta; Tracheophyta; Spermatophyta; Magnoliophyta; Liliopsida; Araceae; Lemnoideae; Spirodela;	Monocots	145.199
Elaeis guineensis	Elaeis	Arecaceae	Arecales	Magnoliophyta	Viridiplantae	Eukaryota; Viridiplantae; Streptophyta; Embryophyta; Tracheophyta; Spermatophyta; Magnoliophyta; Liliopsida; Arecaceae; Arecoideae; Cocoseae; Elaeidinae; Elaeis;	Monocots	1535.18
Elaeis oleifera	Elaeis	Arecaceae	Arecales	Magnoliophyta	Viridiplantae	Eukaryota; Viridiplantae; Streptophyta; Embryophyta; Tracheophyta; Spermatophyta; Magnoliophyta; Liliopsida; Arecaceae; Arecoideae; Cocoseae; Elaeidinae; Elaeis;	Monocots	1402.73
Phoenix dactylifera	Phoenix	Arecaceae	Arecales	Magnoliophyta	Viridiplantae	Eukaryota; Viridiplantae; Streptophyta; Embryophyta; Tracheophyta; Spermatophyta; Magnoliophyta; Liliopsida; Arecaceae; Coryphoideae; Phoeniceae; Phoenix;	Monocots	556.481
Cocos nucifera	Cocos	Arecaceae;	Arecales	Magnoliophyta	Viridiplantae	Eukaryota; Viridiplantae; Streptophyta; Streptophytina; Embryophyta; Tracheophyta; Euphyllophyta; Spermatophyta; Magnoliophyta; Mesangiospermae; Liliopsida; Petrosaviidae; commelinids; Arecales; Arecaceae; Arecoideae; Cocoseae; Attaleinae; Cocos	Monocots	NA
Asparagus officinalis	Asparagus	Asparagaceae	Asparagales	Magnoliophyta	Viridiplantae	Eukaryota; Viridiplantae; Streptophyta; Embryophyta; Tracheophyta; Spermatophyta; Magnoliophyta; Liliopsida; Asparagales; Asparagaceae; Asparagoideae; Asparagus;	Monocots	1187.54
Dendrobium catenatum	Dendrobium	Orchidaceae	Asparagales	Magnoliophyta	Viridiplantae	Eukaryota; Viridiplantae; Streptophyta; Embryophyta; Tracheophyta; Spermatophyta; Magnoliophyta; Liliopsida; Asparagales; Orchidaceae; Epidendroideae; Malaxideae; Dendrobiinae; Dendrobium;	Monocots	1008.68
Phalaenopsis equestris	Phalaenopsis	Orchidaceae	Asparagales	Magnoliophyta	Viridiplantae	Eukaryota; Viridiplantae; Streptophyta; Embryophyta; Tracheophyta; Spermatophyta; Magnoliophyta; Liliopsida; Asparagales; Orchidaceae; Epidendroideae; Vandeae; Aeridinae; Phalaenopsis;	Monocots	1064.2
Phalaenopsis hybrid cultivar	Phalaenopsis	Orchidaceae	Asparagales	Magnoliophyta	Viridiplantae	Eukaryota; Viridiplantae; Streptophyta; Embryophyta; Tracheophyta; Spermatophyta; Magnoliophyta; Liliopsida; Asparagales; Orchidaceae; Epidendroideae; Vandeae; Aeridinae; Phalaenopsis;	Monocots	2687.66
Dendrobium officinale Kimura et Migo	Dendrobium	Orchidaceae	Asparagales	Magnoliophyta	Viridiplantae	Eukaryota; Viridiplantae; Streptophyta; Embryophyta; Tracheophyta; Spermatophyta; Magnoliophyta; Liliopsida; Asparagales; Orchidaceae; Epidendroideae; Malaxideae; Dendrobiinae; Dendrobium;	Monocots	NA
Carthamus tinctorius	Carthamus	Asteraceae	Asterales	Magnoliophyta	Viridiplantae	Eukaryota; Viridiplantae; Streptophyta; Embryophyta; Tracheophyta; Spermatophyta; Magnoliophyta; eudicotyledons; Gunneridae; Pentapetalae; asterids; campanulids; Asterales; Asteraceae; Carduoideae; Cardueae; Centaureinae; Carthamus;	Asterids	661.938
Conyza canadensis	Conyza	Asteraceae	Asterales	Magnoliophyta	Viridiplantae	Eukaryota; Viridiplantae; Streptophyta; Embryophyta; Tracheophyta; Spermatophyta; Magnoliophyta; eudicotyledons; Gunneridae; Pentapetalae; asterids; campanulids; Asterales; Asteraceae; Asteroideae; Astereae; Conyza;	Asterids	326.165
Helianthus annuus	Helianthus	Asteraceae	Asterales	Magnoliophyta	Viridiplantae	Eukaryota; Viridiplantae; Streptophyta; Embryophyta; Tracheophyta; Spermatophyta; Magnoliophyta; eudicotyledons; Gunneridae; Pentapetalae; asterids; campanulids; Asterales; Asteraceae; Asteroideae; Heliantheae alliance; Heliantheae; Helianthus;	Asterids	3027.84
Lactuca sativa	Lactuca	Asteraceae	Asterales	Magnoliophyta	Viridiplantae	Eukaryota; Viridiplantae; Streptophyta; Embryophyta; Tracheophyta; Spermatophyta; Magnoliophyta; eudicotyledons; Gunneridae; Pentapetalae; asterids; campanulids; Asterales; Asteraceae; Cichorioideae; Cichorieae; Lactucinae; Lactuca;	Asterids	2399.51
Silybum marianum	Carduoideae	Asteraceae	Asterales	Magnoliophyta	Viridiplantae	Eukaryota; Viridiplantae; Streptophyta; Embryophyta; Tracheophyta; Spermatophyta; Magnoliophyta; eudicotyledons; Gunneridae; Pentapetalae; asterids; campanulids; Asterales; Asteraceae; Carduoideae; Cardueae; Carduinae; Silybum;	Asterids	1477.57
Fragilariopsis cylindrus	Fragilariopsis	Bacillariaceae	Bacillariales	Stramenopiles	Stramenopiles	Eukaryota; Stramenopiles; Bacillariophyta; Bacillariophyceae; Bacillariophycidae; Bacillariales; Bacillariaceae; Fragilariopsis;	Other_Algae	80.5404
Porphyra umbilicalis	Porphyra	Bangiaceae	Bangiales	Rhodophyta	Rhodophyta	Eukaryota; Rhodophyta; Bangiophyceae; Bangiales; Bangiaceae; Porphyra	Rhodophyta	87.6988
Aethionema arabicum	Aethionema	Brassicaceae	Brassicales	Magnoliophyta	Viridiplantae	Eukaryota; Viridiplantae; Streptophyta; Embryophyta; Tracheophyta; Spermatophyta; Magnoliophyta; eudicotyledons; Gunneridae; Pentapetalae; rosids; malvids; Brassicales; Brassicaceae; Aethionemeae; Aethionema;	Rosids	192.488
Arabidopsis halleri subsp. gemmifera	Arabidopsis	Brassicaceae	Brassicales	Magnoliophyta	Viridiplantae	Eukaryota; Viridiplantae; Streptophyta; Embryophyta; Tracheophyta; Spermatophyta; Magnoliophyta; eudicotyledons; Gunneridae; Pentapetalae; rosids; malvids; Brassicales; Brassicaceae; Camelineae; Arabidopsis;	Rosids	127.615
Arabidopsis lyrata subsp. lyrata	Arabidopsis	Brassicaceae	Brassicales	Magnoliophyta	Viridiplantae	Eukaryota; Viridiplantae; Streptophyta; Embryophyta; Tracheophyta; Spermatophyta; Magnoliophyta; eudicotyledons; Gunneridae; Pentapetalae; rosids; malvids; Brassicales; Brassicaceae; Camelineae; Arabidopsis;	Rosids	206.823
Arabidopsis lyrata subsp. petraea	Arabidopsis	Brassicaceae	Brassicales	Magnoliophyta	Viridiplantae	Eukaryota; Viridiplantae; Streptophyta; Embryophyta; Tracheophyta; Spermatophyta; Magnoliophyta; eudicotyledons; Gunneridae; Pentapetalae; rosids; malvids; Brassicales; Brassicaceae; Camelineae; Arabidopsis;	Rosids	202.972
Arabidopsis thaliana	Arabidopsis	Brassicaceae	Brassicales	Magnoliophyta	Viridiplantae	Eukaryota; Viridiplantae; Streptophyta; Embryophyta; Tracheophyta; Spermatophyta; Magnoliophyta; eudicotyledons; Gunneridae; Pentapetalae; rosids; malvids; Brassicales; Brassicaceae; Camelineae; Arabidopsis;	Rosids	119.668
Arabis alpina	Arabis	Brassicaceae	Brassicales	Magnoliophyta	Viridiplantae	Eukaryota; Viridiplantae; Streptophyta; Embryophyta; Tracheophyta; Spermatophyta; Magnoliophyta; eudicotyledons; Gunneridae; Pentapetalae; rosids; malvids; Brassicales; Brassicaceae; Arabideae; Arabis;	Rosids	311.642
Arabis montbretiana	Arabis	Brassicaceae	Brassicales	Magnoliophyta	Viridiplantae	Eukaryota; Viridiplantae; Streptophyta; Embryophyta; Tracheophyta; Spermatophyta; Magnoliophyta; eudicotyledons; Gunneridae; Pentapetalae; rosids; malvids; Brassicales; Brassicaceae; Arabideae; Arabis;	Rosids	199.12
Arabis nordmanniana	Arabis	Brassicaceae	Brassicales	Magnoliophyta	Viridiplantae	Eukaryota; Viridiplantae; Streptophyta; Embryophyta; Tracheophyta; Spermatophyta; Magnoliophyta; eudicotyledons; Gunneridae; Pentapetalae; rosids; malvids; Brassicales; Brassicaceae; Arabideae; Arabis;	Rosids	342.307
Barbarea vulgaris	Barbarea	Brassicaceae	Brassicales	Magnoliophyta	Viridiplantae	Eukaryota; Viridiplantae; Streptophyta; Embryophyta; Tracheophyta; Spermatophyta; Magnoliophyta; eudicotyledons; Gunneridae; Pentapetalae; rosids; malvids; Brassicales; Brassicaceae; Cardamineae; Barbarea;	Rosids	167.352
Boechera stricta	Boechera	Brassicaceae	Brassicales	Magnoliophyta	Viridiplantae	Eukaryota; Viridiplantae; Streptophyta; Embryophyta; Tracheophyta; Spermatophyta; Magnoliophyta; eudicotyledons; Gunneridae; Pentapetalae; rosids; malvids; Brassicales; Brassicaceae; Boechereae; Boechera;	Rosids	189.344
Brassica juncea var. tumida	Brassica	Brassicaceae	Brassicales	Magnoliophyta	Viridiplantae	Eukaryota; Viridiplantae; Streptophyta; Embryophyta; Tracheophyta; Spermatophyta; Magnoliophyta; eudicotyledons; Gunneridae; Pentapetalae; rosids; malvids; Brassicales; Brassicaceae; Brassiceae; Brassica;	Rosids	954.861
Brassica napus	Brassica	Brassicaceae	Brassicales	Magnoliophyta	Viridiplantae	Eukaryota; Viridiplantae; Streptophyta; Embryophyta; Tracheophyta; Spermatophyta; Magnoliophyta; eudicotyledons; Gunneridae; Pentapetalae; rosids; malvids; Brassicales; Brassicaceae; Brassiceae; Brassica;	Rosids	848.2
Brassica nigra	Brassica	Brassicaceae	Brassicales	Magnoliophyta	Viridiplantae	Eukaryota; Viridiplantae; Streptophyta; Embryophyta; Tracheophyta; Spermatophyta; Magnoliophyta; eudicotyledons; Gunneridae; Pentapetalae; rosids; malvids; Brassicales; Brassicaceae; Brassiceae; Brassica;	Rosids	402.145
Brassica oleracea var. capitata	Brassica	Brassicaceae	Brassicales	Magnoliophyta	Viridiplantae	Eukaryota; Viridiplantae; Streptophyta; Embryophyta; Tracheophyta; Spermatophyta; Magnoliophyta; eudicotyledons; Gunneridae; Pentapetalae; rosids; malvids; Brassicales; Brassicaceae; Brassiceae; Brassica;	Rosids	385.007
Brassica oleracea var. oleracea	Brassica	Brassicaceae	Brassicales	Magnoliophyta	Viridiplantae	Eukaryota; Viridiplantae; Streptophyta; Embryophyta; Tracheophyta; Spermatophyta; Magnoliophyta; eudicotyledons; Gunneridae; Pentapetalae; rosids; malvids; Brassicales; Brassicaceae; Brassiceae; Brassica;	Rosids	488.954
Brassica rapa	Brassica	Brassicaceae	Brassicales	Magnoliophyta	Viridiplantae	Eukaryota; Viridiplantae; Streptophyta; Embryophyta; Tracheophyta; Spermatophyta; Magnoliophyta; eudicotyledons; Gunneridae; Pentapetalae; rosids; malvids; Brassicales; Brassicaceae; Brassiceae; Brassica;	Rosids	284.129
Camelina sativa	Camelina	Brassicaceae	Brassicales	Magnoliophyta	Viridiplantae	Eukaryota; Viridiplantae; Streptophyta; Embryophyta; Tracheophyta; Spermatophyta; Magnoliophyta; eudicotyledons; Gunneridae; Pentapetalae; rosids; malvids; Brassicales; Brassicaceae; Camelineae; Camelina;	Rosids	641.356
Capsella bursa-pastoris	Capsella	Brassicaceae	Brassicales	Magnoliophyta	Viridiplantae	Eukaryota; Viridiplantae; Streptophyta; Embryophyta; Tracheophyta; Spermatophyta; Magnoliophyta; eudicotyledons; Gunneridae; Pentapetalae; rosids; malvids; Brassicales; Brassicaceae; Camelineae; Capsella;	Rosids	268.431
Capsella grandiflora	Capsella	Brassicaceae	Brassicales	Magnoliophyta	Viridiplantae	Eukaryota; Viridiplantae; Streptophyta; Streptophytina; Embryophyta; Tracheophyta; Euphyllophyta; Spermatophyta; Magnoliophyta; Mesangiospermae; eudicotyledons; Gunneridae; Pentapetalae; rosids; malvids; Brassicales; Brassicaceae; Camelineae; Capsella	Rosids	105.346
Capsella rubella	Capsella	Brassicaceae	Brassicales	Magnoliophyta	Viridiplantae	Eukaryota; Viridiplantae; Streptophyta; Embryophyta; Tracheophyta; Spermatophyta; Magnoliophyta; eudicotyledons; Gunneridae; Pentapetalae; rosids; malvids; Brassicales; Brassicaceae; Camelineae; Capsella;	Rosids	133.064
Cardamine hirsuta	Cardamine	Brassicaceae	Brassicales	Magnoliophyta	Viridiplantae	Eukaryota; Viridiplantae; Streptophyta; Streptophytina; Embryophyta; Tracheophyta; Euphyllophyta; Spermatophyta; Magnoliophyta; Mesangiospermae; eudicotyledons; Gunneridae; Pentapetalae; rosids; malvids; Brassicales; Brassicaceae; Cardamineae; Cardamine	Rosids	198.655
Carica papaya	Carica	Caricaceae	Brassicales	Magnoliophyta	Viridiplantae	Eukaryota; Viridiplantae; Streptophyta; Embryophyta; Tracheophyta; Spermatophyta; Magnoliophyta; eudicotyledons; Gunneridae; Pentapetalae; rosids; malvids; Brassicales; Caricaceae; Carica;	Rosids	342.68
Conringia planisiliqua	Conringia	Brassicaceae	Brassicales	Magnoliophyta	Viridiplantae	Eukaryota; Viridiplantae; Streptophyta; Embryophyta; Tracheophyta; Spermatophyta; Magnoliophyta; eudicotyledons; Gunneridae; Pentapetalae; rosids; malvids; Brassicales; Brassicaceae; Conringieae; Conringia;	Rosids	184.156
Euclidium syriacum	Euclidium	Brassicaceae	Brassicales	Magnoliophyta	Viridiplantae	Eukaryota; Viridiplantae; Streptophyta; Embryophyta; Tracheophyta; Spermatophyta; Magnoliophyta; eudicotyledons; Gunneridae; Pentapetalae; rosids; malvids; Brassicales; Brassicaceae; Euclidieae; Euclidium;	Rosids	229.211
Eutrema salsugineum	Eutrema	Brassicaceae	Brassicales	Magnoliophyta	Viridiplantae	Eukaryota; Viridiplantae; Streptophyta; Embryophyta; Tracheophyta; Spermatophyta; Magnoliophyta; eudicotyledons; Gunneridae; Pentapetalae; rosids; malvids; Brassicales; Brassicaceae; Eutremeae; Eutrema;	Rosids	243.11
Leavenworthia alabamica	Leavenworthia	Brassicaceae	Brassicales	Magnoliophyta	Viridiplantae	Eukaryota; Viridiplantae; Streptophyta; Embryophyta; Tracheophyta; Spermatophyta; Magnoliophyta; eudicotyledons; Gunneridae; Pentapetalae; rosids; malvids; Brassicales; Brassicaceae; Cardamineae; Leavenworthia;	Rosids	173.432
Raphanus raphanistrum subsp. raphanistrum	Raphanus	Brassicaceae	Brassicales	Magnoliophyta	Viridiplantae	Eukaryota; Viridiplantae; Streptophyta; Embryophyta; Tracheophyta; Spermatophyta; Magnoliophyta; eudicotyledons; Gunneridae; Pentapetalae; rosids; malvids; Brassicales; Brassicaceae; Brassiceae; Raphanus	Rosids	253.834
Raphanus sativus	Raphanus	Brassicaceae	Brassicales	Magnoliophyta	Viridiplantae	Eukaryota; Viridiplantae; Streptophyta; Embryophyta; Tracheophyta; Spermatophyta; Magnoliophyta; eudicotyledons; Gunneridae; Pentapetalae; rosids; malvids; Brassicales; Brassicaceae; Brassiceae; Raphanus	Rosids	426.614
Schrenkiella parvula	Schrenkiella	Brassicaceae	Brassicales	Magnoliophyta	Viridiplantae	Eukaryota; Viridiplantae; Streptophyta; Embryophyta; Tracheophyta; Spermatophyta; Magnoliophyta; eudicotyledons; Gunneridae; Pentapetalae; rosids; malvids; Brassicales; Brassicaceae; Schrenkiella;	Rosids	137.073
Sisymbrium irio	Sisymbrium	Brassicaceae	Brassicales	Magnoliophyta	Viridiplantae	Eukaryota; Viridiplantae; Streptophyta; Embryophyta; Tracheophyta; Spermatophyta; Magnoliophyta; eudicotyledons; Gunneridae; Pentapetalae; rosids; malvids; Brassicales; Brassicaceae; Sisymbrieae; Sisymbrium;	Rosids	245.55
Tarenaya hassleriana	Tarenaya	Cleomaceae	Brassicales	Magnoliophyta	Viridiplantae	Eukaryota; Viridiplantae; Streptophyta; Embryophyta; Tracheophyta; Spermatophyta; Magnoliophyta; eudicotyledons; Gunneridae; Pentapetalae; rosids; malvids; Brassicales; Cleomaceae; Tarenaya;	Rosids	249.93
Thlaspi arvense	Thlaspi	Brassicaceae	Brassicales	Magnoliophyta	Viridiplantae	Eukaryota; Viridiplantae; Streptophyta; Embryophyta; Tracheophyta; Spermatophyta; Magnoliophyta; eudicotyledons; Gunneridae; Pentapetalae; rosids; malvids; Brassicales; Brassicaceae; Thlaspideae; Thlaspi;	Rosids	343.012
Lepidium meyenii Walp	Lepidium	Brassicaceae	Brassicales	Magnoliophyta	Viridiplantae	Eukaryota; Viridiplantae; Streptophyta; Streptophytina; Embryophyta; Tracheophyta; Euphyllophyta; Spermatophyta; Magnoliophyta; Mesangiospermae; eudicotyledons; Gunneridae; Pentapetalae; rosids; malvids; Brassicales; Brassicaceae; Lepidieae; Lepidium	Rosids	NA
Amaranthus hypochondriacus	Amaranthus	Amaranthaceae	Caryophyllales	Magnoliophyta	Viridiplantae	Eukaryota; Viridiplantae; Streptophyta; Embryophyta; Tracheophyta; Spermatophyta; Magnoliophyta; eudicotyledons; Gunneridae; Pentapetalae; Caryophyllales; Amaranthaceae; Amaranthus;	Caryophyllales	403.889
Beta vulgaris subsp. vulgaris	Beta	Chenopodiaceae	Caryophyllales	Magnoliophyta	Viridiplantae	Eukaryota; Viridiplantae; Streptophyta; Embryophyta; Tracheophyta; Spermatophyta; Magnoliophyta; eudicotyledons; Gunneridae; Pentapetalae; Caryophyllales; Chenopodiaceae; Betoideae; Beta;	Caryophyllales	566.55
Chenopodium pallidicaule	Chenopodium	Chenopodiaceae	Caryophyllales	Magnoliophyta	Viridiplantae	Eukaryota; Viridiplantae; Streptophyta; Embryophyta; Tracheophyta; Spermatophyta; Magnoliophyta; eudicotyledons; Gunneridae; Pentapetalae; Caryophyllales; Chenopodiaceae; Chenopodioideae; Atripliceae; Chenopodium;	Caryophyllales	337.011
Chenopodium quinoa	Chenopodium	Chenopodiaceae	Caryophyllales	Magnoliophyta	Viridiplantae	Eukaryota; Viridiplantae; Streptophyta; Embryophyta; Tracheophyta; Spermatophyta; Magnoliophyta; eudicotyledons; Gunneridae; Pentapetalae; Caryophyllales; Chenopodiaceae; Chenopodioideae; Atripliceae; Chenopodium;	Caryophyllales	1333.55
Chenopodium suecicum	Chenopodium	Chenopodiaceae	Caryophyllales	Magnoliophyta	Viridiplantae	Eukaryota; Viridiplantae; Streptophyta; Embryophyta; Tracheophyta; Spermatophyta; Magnoliophyta; eudicotyledons; Gunneridae; Pentapetalae; Caryophyllales; Chenopodiaceae; Chenopodioideae; Atripliceae; Chenopodium;	Caryophyllales	536.949
Dianthus caryophyllus	Dianthus	Caryophyllaceae	Caryophyllales	Magnoliophyta	Viridiplantae	Eukaryota; Viridiplantae; Streptophyta; Embryophyta; Tracheophyta; Spermatophyta; Magnoliophyta; eudicotyledons; Gunneridae; Pentapetalae; Caryophyllales; Caryophyllaceae; Caryophylleae; Dianthus;	Caryophyllales	567.662
Drosera capensis	Drosera	Droseraceae	Caryophyllales	Magnoliophyta	Viridiplantae	Eukaryota; Viridiplantae; Streptophyta; Embryophyta; Tracheophyta; Spermatophyta; Magnoliophyta; eudicotyledons; Gunneridae; Pentapetalae; Caryophyllales; Droseraceae; Drosera;	Caryophyllales	263.788
Fagopyrum esculentum	Fagopyrum	Polygonaceae	Caryophyllales	Magnoliophyta	Viridiplantae	Eukaryota; Viridiplantae; Streptophyta; Embryophyta; Tracheophyta; Spermatophyta; Magnoliophyta; eudicotyledons; Gunneridae; Pentapetalae; Caryophyllales; Polygonaceae; Polygonoideae; Fagopyreae; Fagopyrum;	Caryophyllales	1177.69
Silene latifolia	Sileneae	Caryophyllaceae	Caryophyllales	Magnoliophyta	Viridiplantae	Eukaryota; Viridiplantae; Streptophyta; Embryophyta; Tracheophyta; Spermatophyta; Magnoliophyta; eudicotyledons; Gunneridae; Pentapetalae; Caryophyllales; Caryophyllaceae; Sileneae; Silene;	Caryophyllales	36.0486
Silene latifolia subsp. alba	Sileneae	Caryophyllaceae	Caryophyllales	Magnoliophyta	Viridiplantae	Eukaryota; Viridiplantae; Streptophyta; Embryophyta; Tracheophyta; Spermatophyta; Magnoliophyta; eudicotyledons; Gunneridae; Pentapetalae; Caryophyllales; Caryophyllaceae; Sileneae; Silene;	Caryophyllales	665.279
Spinacia oleracea	Spinacia	Chenopodiaceae	Caryophyllales	Magnoliophyta	Viridiplantae	Eukaryota; Viridiplantae; Streptophyta; Embryophyta; Tracheophyta; Spermatophyta; Magnoliophyta; eudicotyledons; Gunneridae; Pentapetalae; Caryophyllales; Chenopodiaceae; Chenopodioideae; Anserineae; Spinacia;	Caryophyllales	869.946
Chlamydomonas applanata	Chlamydomonas	Chlamydomonadaceae	Chlamydomonadales	Chlorophyta	Viridiplantae	Eukaryota; Viridiplantae; Chlorophyta; Chlorophyceae; Chlamydomonadales; Chlamydomonadaceae; Chlamydomonas;	Chlorophyta	78.5042
Chlamydomonas asymmetrica	Chlamydomonas	Chlamydomonadaceae	Chlamydomonadales	Chlorophyta	Viridiplantae	Eukaryota; Viridiplantae; Chlorophyta; Chlorophyceae; Chlamydomonadales; Chlamydomonadaceae; Chlamydomonas;	Chlorophyta	141.916
Chlamydomonas debaryana	Chlamydomonas	Chlamydomonadaceae	Chlamydomonadales	Chlorophyta	Viridiplantae	Eukaryota; Viridiplantae; Chlorophyta; Chlorophyceae; Chlamydomonadales; Chlamydomonadaceae; Chlamydomonas;	Chlorophyta	120.364
Chlamydomonas eustigma	Chlamydomonas	Chlamydomonadaceae	Chlamydomonadales	Chlorophyta	Viridiplantae	Eukaryota; Viridiplantae; Chlorophyta; Chlorophyceae; Chlamydomonadales; Chlamydomonadaceae; Chlamydomonas	Chlorophyta	66.6295
Chlamydomonas reinhardtii	Chlamydomonas	Chlamydomonadaceae	Chlamydomonadales	Chlorophyta	Viridiplantae	Eukaryota; Viridiplantae; Chlorophyta; Chlorophyceae; Chlamydomonadales; Chlamydomonadaceae; Chlamydomonas;	Chlorophyta	120.405
Chlamydomonas sphaeroides	Chlamydomonas	Chlamydomonadaceae	Chlamydomonadales	Chlorophyta	Viridiplantae	Eukaryota; Viridiplantae; Chlorophyta; Chlorophyceae; Chlamydomonadales; Chlamydomonadaceae; Chlamydomonas;	Chlorophyta	122.189
Dunaliella salina	Dunaliella	Dunaliellaceae	Chlamydomonadales	Chlorophyta	Viridiplantae	Eukaryota; Viridiplantae; Chlorophyta; Chlorophyceae; Chlamydomonadales; Dunaliellaceae; Dunaliella;	Chlorophyta	343.704
Gonium pectorale	Gonium	Volvocaceae	Chlamydomonadales	Chlorophyta	Viridiplantae	Eukaryota; Viridiplantae; Chlorophyta; Chlorophyceae; Chlamydomonadales; Volvocaceae; Gonium;	Chlorophyta	148.806
Volvox carteri f. nagariensis	Volvox	Volvocaceae	Chlamydomonadales	Chlorophyta	Viridiplantae	Eukaryota; Viridiplantae; Chlorophyta; Chlorophyceae; Chlamydomonadales; Volvocaceae; Volvox;	Chlorophyta	137.684
Auxenochlorella protothecoides	Auxenochlorella	Chlorellaceae	Chlorellales	Chlorophyta	Viridiplantae	Eukaryota; Viridiplantae; Chlorophyta; Trebouxiophyceae; Chlorellales; Chlorellaceae; Auxenochlorella;	Chlorophyta	22.9246
Auxenochlorella pyrenoidosa	Auxenochlorella	Chlorellaceae	Chlorellales	Chlorophyta	Viridiplantae	Eukaryota; Viridiplantae; Chlorophyta; Trebouxiophyceae; Chlorellales; Chlorellaceae; Auxenochlorella;	Chlorophyta	56.993
Chlorella sorokiniana	Chlorella	Chlorellaceae	Chlorellales	Chlorophyta	Viridiplantae	Eukaryota; Viridiplantae; Chlorophyta; Trebouxiophyceae; Chlorellales; Chlorellaceae; Chlorella;	Chlorophyta	59.5681
Chlorella variabilis	Chlorella	Chlorellaceae	Chlorellales	Chlorophyta	Viridiplantae	Eukaryota; Viridiplantae; Chlorophyta; Trebouxiophyceae; Chlorellales; Chlorellaceae; Chlorella;	Chlorophyta	46.1595
Chlorella vulgaris	Chlorella	Chlorellaceae	Chlorellales	Chlorophyta	Viridiplantae	Eukaryota; Viridiplantae; Chlorophyta; Trebouxiophyceae; Chlorellales; Chlorellaceae; Chlorella;	Chlorophyta	37.3422
Helicosporidium sp. ATCC 50920	Helicosporidium	Chlorellaceae	Chlorellales	Chlorophyta	Viridiplantae	Eukaryota; Viridiplantae; Chlorophyta; Trebouxiophyceae; Chlorellales; Helicosporidium	Chlorophyta	12.3738
Micractinium conductrix	Micractinium	Chlorellaceae	Chlorellales	Chlorophyta	Viridiplantae	Eukaryota; Viridiplantae; Chlorophyta; Trebouxiophyceae; Chlorellales; Chlorellaceae; Micractinium;	Chlorophyta	61.0208
Parachlorella kessleri	Parachlorella	Chlorellalesincertaesedis	Chlorellales	Chlorophyta	Viridiplantae	Eukaryota; Viridiplantae; Chlorophyta; Trebouxiophyceae; Chlorellales; Chlorellales incertae sedis; Parachlorella;	Chlorophyta	59.1867
Eichhornia paniculata	Eichhornia	Pontederiaceae	Commelinales	Magnoliophyta	Viridiplantae	Eukaryota; Viridiplantae; Streptophyta; Embryophyta; Tracheophyta; Spermatophyta; Magnoliophyta; Liliopsida; Commelinales; Pontederiaceae; Eichhornia;	Monocots	571.388
Citrullus lanatus	Citrullus	Cucurbitaceae	Cucurbitales	Magnoliophyta	Viridiplantae	Eukaryota; Viridiplantae; Streptophyta; Embryophyta; Tracheophyta; Spermatophyta; Magnoliophyta; eudicotyledons; Gunneridae; Pentapetalae; rosids; fabids; Cucurbitales; Cucurbitaceae; Benincaseae; Citrullus;	Rosids	321.047
Cucumis melo	Citrullus	Cucurbitaceae	Cucurbitales	Magnoliophyta	Viridiplantae	Eukaryota; Viridiplantae; Streptophyta; Embryophyta; Tracheophyta; Spermatophyta; Magnoliophyta; eudicotyledons; Gunneridae; Pentapetalae; rosids; fabids; Cucurbitales; Cucurbitaceae; Benincaseae; Cucumis;	Rosids	374.928
Cucumis sativus	Citrullus	Cucurbitaceae	Cucurbitales	Magnoliophyta	Viridiplantae	Eukaryota; Viridiplantae; Streptophyta; Embryophyta; Tracheophyta; Spermatophyta; Magnoliophyta; eudicotyledons; Gunneridae; Pentapetalae; rosids; fabids; Cucurbitales; Cucurbitaceae; Benincaseae; Cucumis;	Rosids	195.669
Cucurbita maxima	Cucurbita	Cucurbitaceae	Cucurbitales	Magnoliophyta	Viridiplantae	Eukaryota; Viridiplantae; Streptophyta; Streptophytina; Embryophyta; Tracheophyta; Euphyllophyta; Spermatophyta; Magnoliophyta; Mesangiospermae; eudicotyledons; Gunneridae; Pentapetalae; rosids; fabids; Cucurbitales; Cucurbitaceae; Cucurbiteae; Cucurbita	Rosids	279.691
Cucurbita moschata	Cucurbita	Cucurbitaceae	Cucurbitales	Magnoliophyta	Viridiplantae	Eukaryota; Viridiplantae; Streptophyta; Streptophytina; Embryophyta; Tracheophyta; Euphyllophyta; Spermatophyta; Magnoliophyta; Mesangiospermae; eudicotyledons; Gunneridae; Pentapetalae; rosids; fabids; Cucurbitales; Cucurbitaceae; Cucurbiteae; Cucurbita	Rosids	273.422
Lagenaria siceraria	Lagenaria	Cucurbitaceae	Cucurbitales	Magnoliophyta	Viridiplantae	Eukaryota; Viridiplantae; Streptophyta; Embryophyta; Tracheophyta; Spermatophyta; Magnoliophyta; eudicotyledons; Gunneridae; Pentapetalae; rosids; fabids; Cucurbitales; Cucurbitaceae; Benincaseae; Lagenaria;	Rosids	176.727
Momordica charantia	Momordica	Cucurbitaceae	Cucurbitales	Magnoliophyta	Viridiplantae	Eukaryota; Viridiplantae; Streptophyta; Embryophyta; Tracheophyta; Spermatophyta; Magnoliophyta; eudicotyledons; Gunneridae; Pentapetalae; rosids; fabids; Cucurbitales; Cucurbitaceae; Momordiceae; Momordica;	Rosids	285.614
Cyanidioschyzon merolae	Cyanidioschyzon	Cyanidiaceae	Cyanidiales	Rhodophyta	Rhodophyta	Eukaryota; Rhodophyta; Bangiophyceae; Cyanidiales; Cyanidiaceae; Cyanidioschyzon;	Rhodophyta	16.5467
Dioscorea rotundata	Dioscorea	Dioscoreaceae	Dioscoreales	Magnoliophyta	Viridiplantae	Eukaryota; Viridiplantae; Streptophyta; Embryophyta; Tracheophyta; Spermatophyta; Magnoliophyta; Liliopsida; Dioscoreales; Dioscoreaceae; Dioscorea;	Monocots	456.675
Ectocarpus siliculosus	Ectocarpus	Ectocarpaceae	Ectocarpales	Stramenopiles	Stramenopiles	Eukaryota; Stramenopiles; PX clade; Phaeophyceae; Ectocarpales; Ectocarpaceae; Ectocarpus;	Other_Algae	195.811
Actinidia chinensis	Actinidia	Actinidiaceae	Ericales	Magnoliophyta	Viridiplantae	Eukaryota; Viridiplantae; Streptophyta; Embryophyta; Tracheophyta; Spermatophyta; Magnoliophyta; eudicotyledons; Gunneridae; Pentapetalae; asterids; Ericales; Actinidiaceae; Actinidia;	Asterids	631.45
Camellia sinensis var. assamica	Camellia	Theaceae	Ericales	Magnoliophyta	Viridiplantae	Eukaryota; Viridiplantae; Streptophyta; Streptophytina; Embryophyta; Tracheophyta; Euphyllophyta; Spermatophyta; Magnoliophyta; Mesangiospermae; eudicotyledons; Gunneridae; Pentapetalae; asterids; Ericales; Theaceae; Camellia;	Asterids	3021.23
Diospyros lotus	Diospyros	Ebenaceae	Ericales	Magnoliophyta	Viridiplantae	Eukaryota; Viridiplantae; Streptophyta; Embryophyta; Tracheophyta; Spermatophyta; Magnoliophyta; eudicotyledons; Gunneridae; Pentapetalae; asterids; Ericales; Ebenaceae; Diospyros;	Asterids	1.10419
Embelia ribes	Embelia	Primulaceae	Ericales	Magnoliophyta	Viridiplantae	Eukaryota; Viridiplantae; Streptophyta; Embryophyta; Tracheophyta; Spermatophyta; Magnoliophyta; eudicotyledons; Gunneridae; Pentapetalae; asterids; Ericales; Primulaceae; Embelia;	Asterids	660.51
Primula veris	Primula	Primulaceae	Ericales	Magnoliophyta	Viridiplantae	Eukaryota; Viridiplantae; Streptophyta; Embryophyta; Tracheophyta; Spermatophyta; Magnoliophyta; eudicotyledons; Gunneridae; Pentapetalae; asterids; Ericales; Primulaceae; Primula;	Asterids	309.693
Primula vulgaris	Primula	Primulaceae	Ericales	Magnoliophyta	Viridiplantae	Eukaryota; Viridiplantae; Streptophyta; Embryophyta; Tracheophyta; Spermatophyta; Magnoliophyta; eudicotyledons; Gunneridae; Pentapetalae; asterids; Ericales; Primulaceae; Primula;	Asterids	1.50478
Vaccinium macrocarpon	Vaccinium	Ericaceae	Ericales	Magnoliophyta	Viridiplantae	Eukaryota; Viridiplantae; Streptophyta; Embryophyta; Tracheophyta; Spermatophyta; Magnoliophyta; eudicotyledons; Gunneridae; Pentapetalae; asterids; Ericales; Ericaceae; Vaccinioideae; Vaccinieae; Vaccinium;	Asterids	414.622
Nannochloropsis gaditana	Nannochloropsis	Monodopsidaceae	Eustigmatales	Stramenopiles	Stramenopiles	Eukaryota; Stramenopiles; Eustigmatophyceae; Eustigmatales; Monodopsidaceae; Nannochloropsis	Other_Algae	33.987
Arachis duranensis	Arachis	Fabaceae	Fabales	Magnoliophyta	Viridiplantae	Eukaryota; Viridiplantae; Streptophyta; Embryophyta; Tracheophyta; Spermatophyta; Magnoliophyta; eudicotyledons; Gunneridae; Pentapetalae; rosids; fabids; Fabales; Fabaceae; Papilionoideae; Dalbergieae; Arachis;	Rosids	1084.26
Arachis ipaensis	Arachis	Fabaceae	Fabales	Magnoliophyta	Viridiplantae	Eukaryota; Viridiplantae; Streptophyta; Embryophyta; Tracheophyta; Spermatophyta; Magnoliophyta; eudicotyledons; Gunneridae; Pentapetalae; rosids; fabids; Fabales; Fabaceae; Papilionoideae; Dalbergieae; Arachis;	Rosids	1353.5
Cajanus cajan	Cajanus	Fabaceae	Fabales	Magnoliophyta	Viridiplantae	Eukaryota; Viridiplantae; Streptophyta; Embryophyta; Tracheophyta; Spermatophyta; Magnoliophyta; eudicotyledons; Gunneridae; Pentapetalae; rosids; fabids; Fabales; Fabaceae; Papilionoideae; Phaseoleae; Cajanus;	Rosids	592.971
Cicer arietinum	Cicer	Fabaceae	Fabales	Magnoliophyta	Viridiplantae	Eukaryota; Viridiplantae; Streptophyta; Embryophyta; Tracheophyta; Spermatophyta; Magnoliophyta; eudicotyledons; Gunneridae; Pentapetalae; rosids; fabids; Fabales; Fabaceae; Papilionoideae; Cicereae; Cicer;	Rosids	530.894
Glycine max	Glycine	Fabaceae	Fabales	Magnoliophyta	Viridiplantae	Eukaryota; Viridiplantae; Streptophyta; Embryophyta; Tracheophyta; Spermatophyta; Magnoliophyta; eudicotyledons; Gunneridae; Pentapetalae; rosids; fabids; Fabales; Fabaceae; Papilionoideae; Phaseoleae; Glycine; Soja;	Rosids	978.495
Glycine soja	Glycine	Fabaceae	Fabales	Magnoliophyta	Viridiplantae	Eukaryota; Viridiplantae; Streptophyta; Embryophyta; Tracheophyta; Spermatophyta; Magnoliophyta; eudicotyledons; Gunneridae; Pentapetalae; rosids; fabids; Fabales; Fabaceae; Papilionoideae; Phaseoleae; Glycine; Soja;	Rosids	863.568
Glycyrrhiza uralensis	Glycyrrhiza	Fabaceae	Fabales	Magnoliophyta	Viridiplantae	Eukaryota; Viridiplantae; Streptophyta; Streptophytina; Embryophyta; Tracheophyta; Euphyllophyta; Spermatophyta; Magnoliophyta; Mesangiospermae; eudicotyledons; Gunneridae; Pentapetalae; rosids; fabids; Fabales; Fabaceae; Papilionoideae; Galegeae; Glycyrrhiza	Rosids	378.857
Lotus japonicus	Lotus	Fabaceae	Fabales	Magnoliophyta	Viridiplantae	Eukaryota; Viridiplantae; Streptophyta; Embryophyta; Tracheophyta; Spermatophyta; Magnoliophyta; eudicotyledons; Gunneridae; Pentapetalae; rosids; fabids; Fabales; Fabaceae; Papilionoideae; Loteae; Lotus;	Rosids	447.417
Lupinus angustifolius	Lupinus	Fabaceae	Fabales	Magnoliophyta	Viridiplantae	Eukaryota; Viridiplantae; Streptophyta; Embryophyta; Tracheophyta; Spermatophyta; Magnoliophyta; eudicotyledons; Gunneridae; Pentapetalae; rosids; fabids; Fabales; Fabaceae; Papilionoideae; Genisteae; Lupinus;	Rosids	609.203
Medicago truncatula	Medicago	Fabaceae	Fabales	Magnoliophyta	Viridiplantae	Eukaryota; Viridiplantae; Streptophyta; Embryophyta; Tracheophyta; Spermatophyta; Magnoliophyta; eudicotyledons; Gunneridae; Pentapetalae; rosids; fabids; Fabales; Fabaceae; Papilionoideae; Trifolieae; Medicago;	Rosids	412.924
Phaseolus vulgaris	Phaseolus	Fabaceae	Fabales	Magnoliophyta	Viridiplantae	Eukaryota; Viridiplantae; Streptophyta; Embryophyta; Tracheophyta; Spermatophyta; Magnoliophyta; eudicotyledons; Gunneridae; Pentapetalae; rosids; fabids; Fabales; Fabaceae; Papilionoideae; Phaseoleae; Phaseolus;	Rosids	521.077
Trifolium pratense	Trifolium	Fabaceae	Fabales	Magnoliophyta	Viridiplantae	Eukaryota; Viridiplantae; Streptophyta; Embryophyta; Tracheophyta; Spermatophyta; Magnoliophyta; eudicotyledons; Gunneridae; Pentapetalae; rosids; fabids; Fabales; Fabaceae; Papilionoideae; Trifolieae; Trifolium;	Rosids	345.991
Trifolium subterraneum	Trifolium	Fabaceae	Fabales	Magnoliophyta	Viridiplantae	Eukaryota; Viridiplantae; Streptophyta; Embryophyta; Tracheophyta; Spermatophyta; Magnoliophyta; eudicotyledons; Gunneridae; Pentapetalae; rosids; fabids; Fabales; Fabaceae; Papilionoideae; Trifolieae; Trifolium;	Rosids	471.834
Vicia faba	Vicia	Fabaceae	Fabales	Magnoliophyta	Viridiplantae	Eukaryota; Viridiplantae; Streptophyta; Embryophyta; Tracheophyta; Spermatophyta; Magnoliophyta; eudicotyledons; Gunneridae; Pentapetalae; rosids; fabids; Fabales; Fabaceae; Papilionoideae; Fabeae; Vicia;	Rosids	80.3627
Vigna angularis	Vigna	Fabaceae	Fabales	Magnoliophyta	Viridiplantae	Eukaryota; Viridiplantae; Streptophyta; Embryophyta; Tracheophyta; Spermatophyta; Magnoliophyta; eudicotyledons; Gunneridae; Pentapetalae; rosids; fabids; Fabales; Fabaceae; Papilionoideae; Phaseoleae; Vigna;	Rosids	467.301
Vigna radiata var. radiata	Vigna	Fabaceae	Fabales	Magnoliophyta	Viridiplantae	Eukaryota; Viridiplantae; Streptophyta; Embryophyta; Tracheophyta; Spermatophyta; Magnoliophyta; eudicotyledons; Gunneridae; Pentapetalae; rosids; fabids; Fabales; Fabaceae; Papilionoideae; Phaseoleae; Vigna;	Rosids	463.638
Vigna unguiculata subsp. unguiculata	Vigna	Fabaceae	Fabales	Magnoliophyta	Viridiplantae	Eukaryota; Viridiplantae; Streptophyta; Embryophyta; Tracheophyta; Spermatophyta; Magnoliophyta; eudicotyledons; Gunneridae; Pentapetalae; rosids; fabids; Fabales; Fabaceae; Papilionoideae; Phaseoleae; Vigna;	Rosids	519.436
Betula nana	Betula	Betulaceae	Fagales	Magnoliophyta	Viridiplantae	Eukaryota; Viridiplantae; Streptophyta; Embryophyta; Tracheophyta; Spermatophyta; Magnoliophyta; eudicotyledons; Gunneridae; Pentapetalae; rosids; fabids; Fagales; Betulaceae; Betula;	Rosids	564.011
Castanea mollissima	Castanea	Fagaceae	Fagales	Magnoliophyta	Viridiplantae	Eukaryota; Viridiplantae; Streptophyta; Embryophyta; Tracheophyta; Spermatophyta; Magnoliophyta; eudicotyledons; Gunneridae; Pentapetalae; rosids; fabids; Fagales; Fagaceae; Castanea;	Rosids	833.241
Juglans regia	Juglans	Juglandaceae	Fagales	Magnoliophyta	Viridiplantae	Eukaryota; Viridiplantae; Streptophyta; Embryophyta; Tracheophyta; Spermatophyta; Magnoliophyta; eudicotyledons; Gunneridae; Pentapetalae; rosids; fabids; Fagales; Juglandaceae; Juglans;	Rosids	699.673
Quercus lobata	Quercus	Fagaceae	Fagales	Magnoliophyta	Viridiplantae	Eukaryota; Viridiplantae; Streptophyta; Embryophyta; Tracheophyta; Spermatophyta; Magnoliophyta; eudicotyledons; Gunneridae; Pentapetalae; rosids; fabids; Fagales; Fagaceae; Quercus;	Rosids	1182.73
Quercus robur	Quercus	Fagaceae	Fagales	Magnoliophyta	Viridiplantae	Eukaryota; Viridiplantae; Streptophyta; Streptophytina; Embryophyta; Tracheophyta; Euphyllophyta; Spermatophyta; Magnoliophyta; Mesangiospermae; eudicotyledons; Gunneridae; Pentapetalae; rosids; fabids; Fagales; Fagaceae; Quercus	Rosids	577.63
Betula pendula	Betula	Betulaceae	Fagales	Magnoliophyta	Viridiplantae	Eukaryota; Viridiplantae; Streptophyta; Streptophytina; Embryophyta; Tracheophyta; Euphyllophyta; Spermatophyta; Magnoliophyta; Mesangiospermae; eudicotyledons; Gunneridae; Pentapetalae; rosids; fabids; Fagales; Betulaceae; Betula	Rosids	NA
Physcomitrella patens	Physcomitrella	Funariaceae	Funariales	Bryophyta	Viridiplantae	Eukaryota; Viridiplantae; Streptophyta; Embryophyta; Bryophyta; Bryophytina; Bryopsida; Funariidae; Funariales; Funariaceae; Physcomitrella;	Mosses	477.948
Asclepias syriaca	Asclepias	Apocynaceae	Gentianales	Magnoliophyta	Viridiplantae	Eukaryota; Viridiplantae; Streptophyta; Embryophyta; Tracheophyta; Spermatophyta; Magnoliophyta; eudicotyledons; Gunneridae; Pentapetalae; asterids; lamiids; Gentianales; Apocynaceae; Asclepiadoideae; Asclepiadeae; Asclepiadinae; Asclepias;	Asterids	236.77
Catharanthus roseus	Catharanthus	Apocynaceae	Gentianales	Magnoliophyta	Viridiplantae	Eukaryota; Viridiplantae; Streptophyta; Embryophyta; Tracheophyta; Spermatophyta; Magnoliophyta; eudicotyledons; Gunneridae; Pentapetalae; asterids; lamiids; Gentianales; Apocynaceae; Rauvolfioideae; Vinceae; Catharanthinae; Catharanthus;	Asterids	522.654
Coffea canephora	Coffea	Rubiaceae	Gentianales	Magnoliophyta	Viridiplantae	Eukaryota; Viridiplantae; Streptophyta; Streptophytina; Embryophyta; Tracheophyta; Euphyllophyta; Spermatophyta; Magnoliophyta; Mesangiospermae; eudicotyledons; Gunneridae; Pentapetalae; asterids; lamiids; Gentianales; Rubiaceae; Ixoroideae; Gardenieae complex; Bertiereae - Coffeeae clade; Coffeeae; Coffea	Asterids	569.911
Rhazya stricta	Rhazya	Apocynaceae	Gentianales	Magnoliophyta	Viridiplantae	Eukaryota; Viridiplantae; Streptophyta; Embryophyta; Tracheophyta; Spermatophyta; Magnoliophyta; eudicotyledons; Gunneridae; Pentapetalae; asterids; lamiids; Gentianales; Apocynaceae; Rauvolfioideae; Amsonieae; Rhazya;	Asterids	274.354
Chondrus crispus	Chondrus	Gigartinaceae	Gigartinales	Rhodophyta	Rhodophyta	Eukaryota; Rhodophyta; Florideophyceae; Gigartinales; Gigartinaceae; Chondrus;	Rhodophyta	104.98
Ginkgo biloba L.	Ginkgo	Ginkgoaceae	Ginkgoales	Spermatophyta	Viridiplantae	Eukaryota; Viridiplantae; Streptophyta; Streptophytina; Embryophyta; Tracheophyta; Euphyllophyta; Spermatophyta; Acrogymnospermae; Ginkgoidae; Ginkgoales; Ginkgoaceae; Ginkgo	Gymnosperm	10608.7
Cyanophora paradoxa	Cyanophora	Cyanophoraceae	Glaucocystales	Glaucocystales	Glaucocystales	Eukaryota; Glaucocystophyceae; Cyanophoraceae; Cyanophora	Other_Algae	NA
Nothapodytes nimmoniana	Nothapodytes	Icacinaceae	Icacinales	Magnoliophyta	Viridiplantae	Eukaryota; Viridiplantae; Streptophyta; Embryophyta; Tracheophyta; Spermatophyta; Magnoliophyta; eudicotyledons; Gunneridae; Pentapetalae; asterids; lamiids; Icacinales; Icacinaceae; Nothapodytes;	Asterids	1.36527
Emiliania huxleyi	Emiliania	Noelaerhabdaceae	Isochrysidales	NA	Haptophyceae	Eukaryota; Haptophyceae; Isochrysidales; Noelaerhabdaceae; Emiliania; Emiliania huxleyi	Other_Algae	167.676
Klebsormidium nitens	Klebsormidium	Klebsormidiaceae	Klebsormidiales	Streptophyta	Viridiplantae	Eukaryota; Viridiplantae; Streptophyta; Klebsormidiophyceae; Klebsormidiales; Klebsormidiaceae; Klebsormidium	Charophyta	104.21
Dorcoceras hygrometricum	Dorcoceras	Gesneriaceae	Lamiales	Magnoliophyta	Viridiplantae	Eukaryota; Viridiplantae; Streptophyta; Embryophyta; Tracheophyta; Spermatophyta; Magnoliophyta; eudicotyledons; Gunneridae; Pentapetalae; asterids; lamiids; Lamiales; Gesneriaceae; Didymocarpoideae; Trichosporeae; Loxocarpinae; Dorcoceras;	Asterids	1521.36
Erythranthe guttata	Erythranthe	Phrymaceae	Lamiales	Magnoliophyta	Viridiplantae	Eukaryota; Viridiplantae; Streptophyta; Embryophyta; Tracheophyta; Spermatophyta; Magnoliophyta; eudicotyledons; Gunneridae; Pentapetalae; asterids; lamiids; Lamiales; Phrymaceae; Erythranthe;	Asterids	322.167
Fraxinus excelsior	Oleeae	Oleaceae	Lamiales	Magnoliophyta	Viridiplantae	Eukaryota; Viridiplantae; Streptophyta; Embryophyta; Tracheophyta; Spermatophyta; Magnoliophyta; eudicotyledons; Gunneridae; Pentapetalae; asterids; lamiids; Lamiales; Oleaceae; Oleeae; Fraxinus;	Asterids	867.455
Genlisea aurea	Genlisea	Lentibulariaceae	Lamiales	Magnoliophyta	Viridiplantae	Eukaryota; Viridiplantae; Streptophyta; Embryophyta; Tracheophyta; Spermatophyta; Magnoliophyta; eudicotyledons; Gunneridae; Pentapetalae; asterids; lamiids; Lamiales; Lentibulariaceae; Genlisea;	Asterids	43.3578
Mentha longifolia	Mentha	Lamiaceae	Lamiales	Magnoliophyta	Viridiplantae	Eukaryota; Viridiplantae; Streptophyta; Embryophyta; Tracheophyta; Spermatophyta; Magnoliophyta; eudicotyledons; Gunneridae; Pentapetalae; asterids; lamiids; Lamiales; Lamiaceae; Nepetoideae; Mentheae; Mentha;	Asterids	353.287
Ocimum tenuiflorum	Ocimum	Lamiaceae	Lamiales	Magnoliophyta	Viridiplantae	Eukaryota; Viridiplantae; Streptophyta; Embryophyta; Tracheophyta; Spermatophyta; Magnoliophyta; eudicotyledons; Gunneridae; Pentapetalae; asterids; lamiids; Lamiales; Lamiaceae; Nepetoideae; Ocimeae; Ocimum;	Asterids	311.125
Olea europaea var. sylvestris	Olea	Oleaceae	Lamiales	Magnoliophyta	Viridiplantae	Eukaryota; Viridiplantae; Streptophyta; Streptophytina; Embryophyta; Tracheophyta; Euphyllophyta; Spermatophyta; Magnoliophyta; Mesangiospermae; eudicotyledons; Gunneridae; Pentapetalae; asterids; lamiids; Lamiales; Oleaceae; Oleeae; Olea;	Asterids	1142.32
Penstemon centranthifolius	Penstemon	Plantaginaceae	Lamiales	Magnoliophyta	Viridiplantae	Eukaryota; Viridiplantae; Streptophyta; Embryophyta; Tracheophyta; Spermatophyta; Magnoliophyta; eudicotyledons; Gunneridae; Pentapetalae; asterids; lamiids; Lamiales; Plantaginaceae; Cheloneae; Penstemon;	Asterids	4.47159
Penstemon grinnellii	Penstemon	Plantaginaceae	Lamiales	Magnoliophyta	Viridiplantae	Eukaryota; Viridiplantae; Streptophyta; Embryophyta; Tracheophyta; Spermatophyta; Magnoliophyta; eudicotyledons; Gunneridae; Pentapetalae; asterids; lamiids; Lamiales; Plantaginaceae; Cheloneae; Penstemon;	Asterids	3.66352
Ruellia speciosa	Ruellia	Acanthaceae	Lamiales	Magnoliophyta	Viridiplantae	Eukaryota; Viridiplantae; Streptophyta; Embryophyta; Tracheophyta; Spermatophyta; Magnoliophyta; eudicotyledons; Gunneridae; Pentapetalae; asterids; lamiids; Lamiales; Acanthaceae; Acanthoideae; Ruellieae; Ruelliinae; Ruellia;	Asterids	740.036
Salvia miltiorrhiza Bunge	Salvia	Lamiaceae	Lamiales	Magnoliophyta	Viridiplantae	Eukaryota; Viridiplantae; Streptophyta; Streptophytina; Embryophyta; Tracheophyta; Euphyllophyta; Spermatophyta; Magnoliophyta; Mesangiospermae; eudicotyledons; Gunneridae; Pentapetalae; asterids; lamiids; Lamiales; Lamiaceae; Nepetoideae; Mentheae; Salvia	Asterids	659.762
Sesamum indicum	Sesamum	Pedaliaceae	Lamiales	Magnoliophyta	Viridiplantae	Eukaryota; Viridiplantae; Streptophyta; Embryophyta; Tracheophyta; Spermatophyta; Magnoliophyta; eudicotyledons; Gunneridae; Pentapetalae; asterids; lamiids; Lamiales; Pedaliaceae; Sesamum;	Asterids	275.059
Utricularia gibba	Utricularia	Lentibulariaceae	Lamiales	Magnoliophyta	Viridiplantae	Eukaryota; Viridiplantae; Streptophyta; Embryophyta; Tracheophyta; Spermatophyta; Magnoliophyta; eudicotyledons; Gunneridae; Pentapetalae; asterids; lamiids; Lamiales; Lentibulariaceae; Utricularia;	Asterids	81.8755
Olea europaea subsp. europaea	Olea	Oleaceae	Lamiales	Magnoliophyta	Viridiplantae	Eukaryota; Viridiplantae; Streptophyta; Streptophytina; Embryophyta; Tracheophyta; Euphyllophyta; Spermatophyta; Magnoliophyta; Mesangiospermae; eudicotyledons; Gunneridae; Pentapetalae; asterids; lamiids; Lamiales; Oleaceae; Oleeae; Olea;	Asterids	NA
Saccharina japonica	Saccharina	Laminariaceae	Laminariales	Stramenopiles	Stramenopiles	Eukaryota; Stramenopiles; PX clade; Phaeophyceae; Laminariales; Laminariaceae; Saccharina;	Other_Algae	543.426
Hevea brasiliensis	Hevea	Euphorbiaceae	Malpighiales	Magnoliophyta	Viridiplantae	Eukaryota; Viridiplantae; Streptophyta; Embryophyta; Tracheophyta; Spermatophyta; Magnoliophyta; eudicotyledons; Gunneridae; Pentapetalae; rosids; fabids; Malpighiales; Euphorbiaceae; Crotonoideae; Micrandreae; Hevea;	Rosids	1373.53
Jatropha curcas	Jatropha	Euphorbiaceae	Malpighiales	Magnoliophyta	Viridiplantae	Eukaryota; Viridiplantae; Streptophyta; Embryophyta; Tracheophyta; Spermatophyta; Magnoliophyta; eudicotyledons; Gunneridae; Pentapetalae; rosids; fabids; Malpighiales; Euphorbiaceae; Crotonoideae; Jatropheae; Jatropha;	Rosids	318.527
Linum usitatissimum	Linum	Linaceae	Malpighiales	Magnoliophyta	Viridiplantae	Eukaryota; Viridiplantae; Streptophyta; Embryophyta; Tracheophyta; Spermatophyta; Magnoliophyta; eudicotyledons; Gunneridae; Pentapetalae; rosids; fabids; Malpighiales; Linaceae; Linum;	Rosids	318.248
Manihot esculenta subsp. flabellifolia	Manihot	Euphorbiaceae	Malpighiales	Magnoliophyta	Viridiplantae	Eukaryota; Viridiplantae; Streptophyta; Embryophyta; Tracheophyta; Spermatophyta; Magnoliophyta; eudicotyledons; Gunneridae; Pentapetalae; rosids; fabids; Malpighiales; Euphorbiaceae; Crotonoideae; Manihoteae; Manihot;	Rosids	390.836
Manihot esculenta	Manihot	Euphorbiaceae	Malpighiales	Magnoliophyta	Viridiplantae	Eukaryota; Viridiplantae; Streptophyta; Embryophyta; Tracheophyta; Spermatophyta; Magnoliophyta; eudicotyledons; Gunneridae; Pentapetalae; rosids; fabids; Malpighiales; Euphorbiaceae; Crotonoideae; Manihoteae; Manihot;	Rosids	582.279
Passiflora edulis	Passiflora	Passifloraceae	Malpighiales	Magnoliophyta	Viridiplantae	Eukaryota; Viridiplantae; Streptophyta; Embryophyta; Tracheophyta; Spermatophyta; Magnoliophyta; eudicotyledons; Gunneridae; Pentapetalae; rosids; fabids; Malpighiales; Passifloraceae; Passiflora;	Rosids	165.657
Populus deltoides WV94	Populus	Salicaceae	Malpighiales	Magnoliophyta	Viridiplantae	Eukaryota; Viridiplantae; Streptophyta; Streptophytina; Embryophyta; Tracheophyta; Euphyllophyta; Spermatophyta; Magnoliophyta; Mesangiospermae; eudicotyledons; Gunneridae; Pentapetalae; rosids; fabids; Malpighiales; Salicaceae; Saliceae; Populus	Rosids	446.784
Populus euphratica	Populus	Salicaceae	Malpighiales	Magnoliophyta	Viridiplantae	Eukaryota; Viridiplantae; Streptophyta; Embryophyta; Tracheophyta; Spermatophyta; Magnoliophyta; eudicotyledons; Gunneridae; Pentapetalae; rosids; fabids; Malpighiales; Salicaceae; Saliceae; Populus;	Rosids	496.032
Populus pruinosa	Populus	Salicaceae	Malpighiales	Magnoliophyta	Viridiplantae	Eukaryota; Viridiplantae; Streptophyta; Streptophytina; Embryophyta; Tracheophyta; Euphyllophyta; Spermatophyta; Magnoliophyta; Mesangiospermae; eudicotyledons; Gunneridae; Pentapetalae; rosids; fabids; Malpighiales; Salicaceae; Saliceae; Populus	Rosids	479.308
Populus tremula	Populus	Salicaceae	Malpighiales	Magnoliophyta	Viridiplantae	Eukaryota; Viridiplantae; Streptophyta; Streptophytina; Embryophyta; Tracheophyta; Euphyllophyta; Spermatophyta; Magnoliophyta; Mesangiospermae; eudicotyledons; Gunneridae; Pentapetalae; rosids; fabids; Malpighiales; Salicaceae; Saliceae; Populus	Rosids	386.237
Populus tremuloides	Populus	Salicaceae	Malpighiales	Magnoliophyta	Viridiplantae	Eukaryota; Viridiplantae; Streptophyta; Streptophytina; Embryophyta; Tracheophyta; Euphyllophyta; Spermatophyta; Magnoliophyta; Mesangiospermae; eudicotyledons; Gunneridae; Pentapetalae; rosids; fabids; Malpighiales; Salicaceae; Saliceae; Populus	Rosids	377.575
Populus trichocarpa	Populus	Salicaceae	Malpighiales	Magnoliophyta	Viridiplantae	Eukaryota; Viridiplantae; Streptophyta; Embryophyta; Tracheophyta; Spermatophyta; Magnoliophyta; eudicotyledons; Gunneridae; Pentapetalae; rosids; fabids; Malpighiales; Salicaceae; Saliceae; Populus;	Rosids	417.287
Ricinus communis	Ricinus	Euphorbiaceae	Malpighiales	Magnoliophyta	Viridiplantae	Eukaryota; Viridiplantae; Streptophyta; Embryophyta; Tracheophyta; Spermatophyta; Magnoliophyta; eudicotyledons; Gunneridae; Pentapetalae; rosids; fabids; Malpighiales; Euphorbiaceae; Acalyphoideae; Acalypheae; Ricinus;	Rosids	350.622
Salix purpurea	Salix	Salicaceae	Malpighiales	Magnoliophyta	Viridiplantae	Eukaryota; Viridiplantae; Streptophyta; Streptophytina; Embryophyta; Tracheophyta; Euphyllophyta; Spermatophyta; Magnoliophyta; Mesangiospermae; eudicotyledons; Gunneridae; Pentapetalae; rosids; fabids; Malpighiales; Salicaceae; Saliceae; Salix	Rosids	475.451
Aquilaria agallochum	Aquilaria	Thymelaeaceae	Malvales	Magnoliophyta	Viridiplantae	Eukaryota; Viridiplantae; Streptophyta; Embryophyta; Tracheophyta; Spermatophyta; Magnoliophyta; eudicotyledons; Gunneridae; Pentapetalae; rosids; malvids; Malvales; Thymelaeaceae; Aquilaria;	Rosids	726.71
Corchorus capsularis	Corchorus	Malvaceae	Malvales	Magnoliophyta	Viridiplantae	Eukaryota; Viridiplantae; Streptophyta; Embryophyta; Tracheophyta; Spermatophyta; Magnoliophyta; eudicotyledons; Gunneridae; Pentapetalae; rosids; malvids; Malvales; Malvaceae; Grewioideae; Apeibeae; Corchorus;	Rosids	317.178
Corchorus olitorius	Corchorus	Malvaceae	Malvales	Magnoliophyta	Viridiplantae	Eukaryota; Viridiplantae; Streptophyta; Embryophyta; Tracheophyta; Spermatophyta; Magnoliophyta; eudicotyledons; Gunneridae; Pentapetalae; rosids; malvids; Malvales; Malvaceae; Grewioideae; Apeibeae; Corchorus;	Rosids	334.912
Durio zibethinus	Durio	Malvaceae	Malvales	Magnoliophyta	Viridiplantae	Eukaryota; Viridiplantae; Streptophyta; Streptophytina; Embryophyta; Tracheophyta; Euphyllophyta; Spermatophyta; Magnoliophyta; Mesangiospermae; eudicotyledons; Gunneridae; Pentapetalae; rosids; malvids; Malvales; Malvaceae; Helicteroideae; Durio	Rosids	715.23
Gossypium arboreum	Gossypium	Malvaceae	Malvales	Magnoliophyta	Viridiplantae	Eukaryota; Viridiplantae; Streptophyta; Embryophyta; Tracheophyta; Spermatophyta; Magnoliophyta; eudicotyledons; Gunneridae; Pentapetalae; rosids; malvids; Malvales; Malvaceae; Malvoideae; Gossypium;	Rosids	1694.6
Gossypium barbadense	Gossypium	Malvaceae	Malvales	Magnoliophyta	Viridiplantae	Eukaryota; Viridiplantae; Streptophyta; Embryophyta; Tracheophyta; Spermatophyta; Magnoliophyta; eudicotyledons; Gunneridae; Pentapetalae; rosids; malvids; Malvales; Malvaceae; Malvoideae; Gossypium;	Rosids	2566.74
Gossypium hirsutum	Gossypium	Malvaceae	Malvales	Magnoliophyta	Viridiplantae	Eukaryota; Viridiplantae; Streptophyta; Embryophyta; Tracheophyta; Spermatophyta; Magnoliophyta; eudicotyledons; Gunneridae; Pentapetalae; rosids; malvids; Malvales; Malvaceae; Malvoideae; Gossypium;	Rosids	2189.14
Gossypium raimondii	Gossypium	Malvaceae	Malvales	Magnoliophyta	Viridiplantae	Eukaryota; Viridiplantae; Streptophyta; Embryophyta; Tracheophyta; Spermatophyta; Magnoliophyta; eudicotyledons; Gunneridae; Pentapetalae; rosids; malvids; Malvales; Malvaceae; Malvoideae; Gossypium;	Rosids	761.565
Herrania umbratica	Herrania	Malvaceae	Malvales	Magnoliophyta	Viridiplantae	Eukaryota; Viridiplantae; Streptophyta; Embryophyta; Tracheophyta; Spermatophyta; Magnoliophyta; eudicotyledons; Gunneridae; Pentapetalae; rosids; malvids; Malvales; Malvaceae; Byttnerioideae; Herrania;	Rosids	234.039
Hibiscus syriacus	Malvoideae	Malvaceae	Malvales	Magnoliophyta	Viridiplantae	Eukaryota; Viridiplantae; Streptophyta; Embryophyta; Tracheophyta; Spermatophyta; Magnoliophyta; eudicotyledons; Gunneridae; Pentapetalae; rosids; malvids; Malvales; Malvaceae; Malvoideae; Hibiscus;	Rosids	1748.25
Theobroma cacao	Theobroma	Malvaceae	Malvales	Magnoliophyta	Viridiplantae	Eukaryota; Viridiplantae; Streptophyta; Embryophyta; Tracheophyta; Spermatophyta; Magnoliophyta; eudicotyledons; Gunneridae; Pentapetalae; rosids; malvids; Malvales; Malvaceae; Byttnerioideae; Theobroma;	Rosids	324.88
Bathycoccus prasinos	Bathycoccus	Bathycoccaceae	Mamiellales	Chlorophyta	Viridiplantae	Eukaryota; Viridiplantae; Chlorophyta; prasinophytes; Mamiellophyceae; Mamiellales; Bathycoccaceae; Bathycoccus;	Chlorophyta	15.0743
Bathycoccus sp. TOSAG39-1	Bathycoccus	Bathycoccaceae	Mamiellales	Chlorophyta	Viridiplantae	Eukaryota; Viridiplantae; Chlorophyta; prasinophytes; Mamiellophyceae; Mamiellales; Bathycoccaceae; Bathycoccus;	Chlorophyta	10.0579
Micromonas commoda	Micromonas	Mamiellaceae	Mamiellales	Chlorophyta	Viridiplantae	Eukaryota; Viridiplantae; Chlorophyta; prasinophytes; Mamiellophyceae; Mamiellales; Mamiellaceae; Micromonas;	Chlorophyta	21.1093
Micromonas pusilla CCMP1545	Micromonas	Mamiellaceae	Mamiellales	Chlorophyta	Viridiplantae	Eukaryota; Viridiplantae; Chlorophyta; prasinophytes; Mamiellophyceae; Mamiellales; Mamiellaceae; Micromonas;	Chlorophyta	21.9583
Micromonas sp. ASP10-01a	Micromonas	Mamiellaceae	Mamiellales	Chlorophyta	Viridiplantae	Eukaryota; Viridiplantae; Chlorophyta; prasinophytes; Mamiellophyceae; Mamiellales; Mamiellaceae; Micromonas	Chlorophyta	19.5824
Ostreococcus lucimarinus CCE9901	Ostreococcus	Bathycoccaceae	Mamiellales	Chlorophyta	Viridiplantae	Eukaryota; Viridiplantae; Chlorophyta; prasinophytes; Mamiellophyceae; Mamiellales; Bathycoccaceae; Ostreococcus;	Chlorophyta	13.2049
Ostreococcus tauri	Ostreococcus	Bathycoccaceae	Mamiellales	Chlorophyta	Viridiplantae	Eukaryota; Viridiplantae; Chlorophyta; prasinophytes; Mamiellophyceae; Mamiellales; Bathycoccaceae; Ostreococcus;	Chlorophyta	12.5723
uncultured Bathycoccus	Bathycoccus	Mamiellaceae	Mamiellales	Chlorophyta	Viridiplantae	Eukaryota; Viridiplantae; Chlorophyta; prasinophytes; Mamiellophyceae; Mamiellales;	Chlorophyta	NA
Marchantia polymorpha subsp. ruderalis	Marchantia	Marchantiaceae	Marchantiales	Marchantiophyta	Viridiplantae	Eukaryota; Viridiplantae; Streptophyta; Embryophyta; Marchantiophyta; Marchantiopsida; Marchantiidae; Marchantiales; Marchantiaceae; Marchantia;	Liverworts	225.761
Trebouxia gelatinosa	Trebouxia	NA	Microthamniales	Chlorophyta	Viridiplantae	Eukaryota; Viridiplantae; Chlorophyta; Trebouxiophyceae; Microthamniales; Trebouxia;	Chlorophyta	61.7262
Trebouxia sp. TZW2008	Trebouxia	NA	Microthamniales	Chlorophyta	Viridiplantae	Eukaryota; Viridiplantae; Chlorophyta; Trebouxiophyceae; Microthamniales; Trebouxia	Chlorophyta	69.3465
Eucalyptus camaldulensis	Eucalyptus	Myrtaceae	Myrtales	Magnoliophyta	Viridiplantae	Eukaryota; Viridiplantae; Streptophyta; Embryophyta; Tracheophyta; Spermatophyta; Magnoliophyta; eudicotyledons; Gunneridae; Pentapetalae; rosids; malvids; Myrtales; Myrtaceae; Myrtoideae; Eucalypteae; Eucalyptus;	Rosids	654.92
Eucalyptus grandis	Eucalyptus	Myrtaceae	Myrtales	Magnoliophyta	Viridiplantae	Eukaryota; Viridiplantae; Streptophyta; Embryophyta; Tracheophyta; Spermatophyta; Magnoliophyta; eudicotyledons; Gunneridae; Pentapetalae; rosids; malvids; Myrtales; Myrtaceae; Myrtoideae; Eucalypteae; Eucalyptus;	Rosids	691.43
Metrosideros polymorpha var. glaberrima	Metrosideros	Myrtaceae	Myrtales	Magnoliophyta	Viridiplantae	Eukaryota; Viridiplantae; Streptophyta; Embryophyta; Tracheophyta; Spermatophyta; Magnoliophyta; eudicotyledons; Gunneridae; Pentapetalae; rosids; malvids; Myrtales; Myrtaceae; Myrtoideae; Metrosidereae; Metrosideros;	Rosids	304.365
Punica granatum	Punica	Punicaceae	Myrtales	Magnoliophyta	Viridiplantae	Eukaryota; Viridiplantae; Streptophyta; Embryophyta; Tracheophyta; Spermatophyta; Magnoliophyta; eudicotyledons; Gunneridae; Pentapetalae; rosids; malvids; Myrtales; Lythraceae; Punica;	Rosids	296.383
Bigelowiella natans CCMP2755	Bigelowiella	Chlorarachniophyceae	NA	Cercozoa	Rhizaria	Eukaryota; Rhizaria; Cercozoa; Chlorarachniophyceae; Bigelowiella;	Other_Algae	0.442036
Picochlorum sp. SENEW3	Picochlorum	Trebouxiophyceae	NA	Chlorophyta	Viridiplantae	Eukaryota; Viridiplantae; Chlorophyta; Trebouxiophyceae; Trebouxiophyceae incertae sedis; Picochlorum	Chlorophyta	13.3907
Phaeodactylum tricornutum	Phaeodactylum	Phaeodactylaceae	Naviculales	Stramenopiles	Stramenopiles	Eukaryota; Stramenopiles; Bacillariophyta; Bacillariophyceae; Bacillariophycidae; Naviculales; Phaeodactylaceae; Phaeodactylum;	Other_Algae	27.4507
Cephalotus follicularis	Cephalotus	Cephalotaceae	Oxalidales	Magnoliophyta	Viridiplantae	Eukaryota; Viridiplantae; Streptophyta; Embryophyta; Tracheophyta; Spermatophyta; Magnoliophyta; eudicotyledons; Gunneridae; Pentapetalae; rosids; fabids; Oxalidales; Cephalotaceae; Cephalotus;	Rosids	1614.52
Xerophyta viscosa	Xerophyta	Velloziaceae	Pandanales	Magnoliophyta	Viridiplantae	Eukaryota; Viridiplantae; Streptophyta; Embryophyta; Tracheophyta; Spermatophyta; Magnoliophyta; Liliopsida; Pandanales; Velloziaceae; Xerophyta;	Monocots	295.462
Aureococcus anophagefferens	Aureococcus	Pelagomonadaceae	Pelagomonadales	Stramenopiles	Stramenopiles	Eukaryota; Stramenopiles; Pelagophyceae; Pelagomonadales; Aureococcus;	Other_Algae	56.6606
Picea abies	Picea	Pinaceae	Pinales	Gymnosperm	Viridiplantae	Eukaryota; Viridiplantae; Streptophyta; Embryophyta; Tracheophyta; Spermatophyta; Pinidae; Pinales; Pinaceae; Picea;	Gymnosperm	12301.4
Picea glauca	Picea	Pinaceae	Pinales	Gymnosperm	Viridiplantae	Eukaryota; Viridiplantae; Streptophyta; Embryophyta; Tracheophyta; Spermatophyta; Pinidae; Pinales; Pinaceae; Picea;	Gymnosperm	24633.1
Pinus lambertiana	Pinus	Pinaceae	Pinales	Gymnosperm	Viridiplantae	Eukaryota; Viridiplantae; Streptophyta; Embryophyta; Tracheophyta; Spermatophyta; Pinidae; Pinales; Pinaceae; Pinus;	Gymnosperm	34076.6
Pinus sylvestris	Pinus	Pinaceae	Pinales	Gymnosperm	Viridiplantae	Eukaryota; Viridiplantae; Streptophyta; Embryophyta; Tracheophyta; Spermatophyta; Pinidae; Pinales; Pinaceae; Pinus;	Gymnosperm	0.985624
Pinus taeda	Pinus	Pinaceae	Pinales	Gymnosperm	Viridiplantae	Eukaryota; Viridiplantae; Streptophyta; Embryophyta; Tracheophyta; Spermatophyta; Pinidae; Pinales; Pinaceae; Pinus;	Gymnosperm	22104.3
Pseudotsuga menziesii	Pseudotsuga	Pinaceae	Pinales	Gymnosperm	Viridiplantae	Eukaryota; Viridiplantae; Streptophyta; Embryophyta; Tracheophyta; Spermatophyta; Pinidae; Pinales; Pinaceae; Pseudotsuga;	Gymnosperm	14947.7
Aegilops tauschii subsp. tauschii	Aegilops	Poaceae	Poales	Magnoliophyta	Viridiplantae	Eukaryota; Viridiplantae; Streptophyta; Embryophyta; Tracheophyta; Spermatophyta; Magnoliophyta; Liliopsida; Poales; Poaceae; BOP clade; Pooideae; Triticodae; Triticeae; Triticinae; Aegilops;	Monocots	4327.32
Ananas comosus	Ananas	Bromeliaceae	Poales	Magnoliophyta	Viridiplantae	Eukaryota; Viridiplantae; Streptophyta; Embryophyta; Tracheophyta; Spermatophyta; Magnoliophyta; Liliopsida; Poales; Bromeliaceae; Bromelioideae; Ananas;	Monocots	382.056
Brachypodium distachyon	Brachypodium	Poaceae	Poales	Magnoliophyta	Viridiplantae	Eukaryota; Viridiplantae; Streptophyta; Embryophyta; Tracheophyta; Spermatophyta; Magnoliophyta; Liliopsida; Poales; Poaceae; BOP clade; Pooideae; Brachypodieae; Brachypodium;	Monocots	272.133
Brachypodium stacei	Brachypodium	Poaceae	Poales	Magnoliophyta	Viridiplantae	Eukaryota; Viridiplantae; Streptophyta; Streptophytina; Embryophyta; Tracheophyta; Euphyllophyta; Spermatophyta; Magnoliophyta; Mesangiospermae; Liliopsida; Petrosaviidae; commelinids; Poales; Poaceae; BOP clade; Pooideae; Brachypodieae; Brachypodium	Monocots	234.142
Brachypodium sylvaticum	Brachypodium	Poaceae	Poales	Magnoliophyta	Viridiplantae	Eukaryota; Viridiplantae; Streptophyta; Streptophytina; Embryophyta; Tracheophyta; Euphyllophyta; Spermatophyta; Magnoliophyta; Mesangiospermae; Liliopsida; Petrosaviidae; commelinids; Poales; Poaceae; BOP clade; Pooideae; Brachypodieae; Brachypodium	Monocots	358.283
Cenchrus americanus	Cenchrus	Poaceae	Poales	Magnoliophyta	Viridiplantae	Eukaryota; Viridiplantae; Streptophyta; Embryophyta; Tracheophyta; Spermatophyta; Magnoliophyta; Liliopsida; Poales; Poaceae; PACMAD clade; Panicoideae; Panicodae; Paniceae; Cenchrinae; Cenchrus;	Monocots	1794.55
Dichanthelium oligosanthes	Dichanthelium	Poaceae	Poales	Magnoliophyta	Viridiplantae	Eukaryota; Viridiplantae; Streptophyta; Embryophyta; Tracheophyta; Spermatophyta; Magnoliophyta; Liliopsida; Poales; Poaceae; PACMAD clade; Panicoideae; Panicodae; Paniceae; Dichantheliinae; Dichanthelium;	Monocots	589.166
Echinochloa crus-galli	Echinochloa	Poaceae	Poales	Magnoliophyta	Viridiplantae	Eukaryota; Viridiplantae; Streptophyta; Streptophytina; Embryophyta; Tracheophyta; Euphyllophyta; Spermatophyta; Magnoliophyta; Mesangiospermae; Liliopsida; Petrosaviidae; commelinids; Poales; Poaceae; PACMAD clade; Panicoideae; Panicodae; Paniceae; Boivinellinae; Echinochloa	Monocots	1486.61
Eleusine coracana subsp. coracana	Eleusine	Poaceae	Poales	Magnoliophyta	Viridiplantae	Eukaryota; Viridiplantae; Streptophyta; Embryophyta; Tracheophyta; Spermatophyta; Magnoliophyta; Liliopsida; Poales; Poaceae; PACMAD clade; Chloridoideae; Cynodonteae; Eleusininae; Eleusine;	Monocots	1195.99
Eragrostis tef	Eragrostis	Poaceae	Poales	Magnoliophyta	Viridiplantae	Eukaryota; Viridiplantae; Streptophyta; Embryophyta; Tracheophyta; Spermatophyta; Magnoliophyta; Liliopsida; Poales; Poaceae; PACMAD clade; Chloridoideae; Eragrostideae; Eragrostidinae; Eragrostis;	Monocots	607.318
Hordeum pubiflorum	Hordeum	Poaceae	Poales	Magnoliophyta	Viridiplantae	Eukaryota; Viridiplantae; Streptophyta; Embryophyta; Tracheophyta; Spermatophyta; Magnoliophyta; Liliopsida; Poales; Poaceae; BOP clade; Pooideae; Triticodae; Triticeae; Hordeinae; Hordeum	Monocots	1425.27
Hordeum vulgare	Hordeum	Poaceae	Poales	Magnoliophyta	Viridiplantae	Eukaryota; Viridiplantae; Streptophyta; Embryophyta; Tracheophyta; Spermatophyta; Magnoliophyta; Liliopsida; Poales; Poaceae; BOP clade; Pooideae; Triticodae; Triticeae; Hordeinae; Hordeum	Monocots	4833.79
Leersia perrieri	Leersia	Poaceae	Poales	Magnoliophyta	Viridiplantae	Eukaryota; Viridiplantae; Streptophyta; Embryophyta; Tracheophyta; Spermatophyta; Magnoliophyta; Liliopsida; Poales; Poaceae; BOP clade; Oryzoideae; Oryzeae; Oryzinae; Leersia;	Monocots	266.688
Lolium perenne	Lolium	Poaceae	Poales	Magnoliophyta	Viridiplantae	Eukaryota; Viridiplantae; Streptophyta; Embryophyta; Tracheophyta; Spermatophyta; Magnoliophyta; Liliopsida; Poales; Poaceae; BOP clade; Pooideae; Poodae; Poeae; Loliinae; Lolium;	Monocots	481.479
Oropetium thomaeum	Oropetium	Poaceae	Poales	Magnoliophyta	Viridiplantae	Eukaryota; Viridiplantae; Streptophyta; Embryophyta; Tracheophyta; Spermatophyta; Magnoliophyta; Liliopsida; Poales; Poaceae; PACMAD clade; Chloridoideae; Cynodonteae; Tripogoninae; Oropetium;	Monocots	243.175
Oryza barthii	Oryza	Poaceae	Poales	Magnoliophyta	Viridiplantae	Eukaryota; Viridiplantae; Streptophyta; Embryophyta; Tracheophyta; Spermatophyta; Magnoliophyta; Liliopsida; Poales; Poaceae; BOP clade; Oryzoideae; Oryzeae; Oryzinae; Oryza	Monocots	308.272
Oryza brachyantha	Oryza	Poaceae	Poales	Magnoliophyta	Viridiplantae	Eukaryota; Viridiplantae; Streptophyta; Embryophyta; Tracheophyta; Spermatophyta; Magnoliophyta; Liliopsida; Poales; Poaceae; BOP clade; Oryzoideae; Oryzeae; Oryzinae; Oryza	Monocots	259.908
Oryza glaberrima	Oryza	Poaceae	Poales	Magnoliophyta	Viridiplantae	Eukaryota; Viridiplantae; Streptophyta; Embryophyta; Tracheophyta; Spermatophyta; Magnoliophyta; Liliopsida; Poales; Poaceae; BOP clade; Oryzoideae; Oryzeae; Oryzinae; Oryza	Monocots	303.295
Oryza glumipatula	Oryza	Poaceae	Poales	Magnoliophyta	Viridiplantae	Eukaryota; Viridiplantae; Streptophyta; Embryophyta; Tracheophyta; Spermatophyta; Magnoliophyta; Liliopsida; Poales; Poaceae; BOP clade; Oryzoideae; Oryzeae; Oryzinae; Oryza	Monocots	372.86
Oryza longistaminata	Oryza	Poaceae	Poales	Magnoliophyta	Viridiplantae	Eukaryota; Viridiplantae; Streptophyta; Embryophyta; Tracheophyta; Spermatophyta; Magnoliophyta; Liliopsida; Poales; Poaceae; BOP clade; Oryzoideae; Oryzeae; Oryzinae; Oryza;	Monocots	362.064
Oryza meridionalis	Oryza	Poaceae	Poales	Magnoliophyta	Viridiplantae	Eukaryota; Viridiplantae; Streptophyta; Embryophyta; Tracheophyta; Spermatophyta; Magnoliophyta; Liliopsida; Poales; Poaceae; BOP clade; Oryzoideae; Oryzeae; Oryzinae; Oryza	Monocots	335.668
Oryza nivara	Oryza	Poaceae	Poales	Magnoliophyta	Viridiplantae	Eukaryota; Viridiplantae; Streptophyta; Embryophyta; Tracheophyta; Spermatophyta; Magnoliophyta; Liliopsida; Poales; Poaceae; BOP clade; Oryzoideae; Oryzeae; Oryzinae; Oryza	Monocots	337.95
Oryza punctata	Oryza	Poaceae	Poales	Magnoliophyta	Viridiplantae	Eukaryota; Viridiplantae; Streptophyta; Embryophyta; Tracheophyta; Spermatophyta; Magnoliophyta; Liliopsida; Poales; Poaceae; BOP clade; Oryzoideae; Oryzeae; Oryzinae; Oryza	Monocots	393.817
Oryza rufipogon	Oryza	Poaceae	Poales	Magnoliophyta	Viridiplantae	Eukaryota; Viridiplantae; Streptophyta; Embryophyta; Tracheophyta; Spermatophyta; Magnoliophyta; Liliopsida; Poales; Poaceae; BOP clade; Oryzoideae; Oryzeae; Oryzinae; Oryza	Monocots	339.177
Oryza sativa aus subgroup	Oryza	Poaceae	Poales	Magnoliophyta	Viridiplantae	Eukaryota; Viridiplantae; Streptophyta; Embryophyta; Tracheophyta; Spermatophyta; Magnoliophyta; Liliopsida; Poales; Poaceae; BOP clade; Oryzoideae; Oryzeae; Oryzinae; Oryza;	Monocots	362.279
Oryza sativa Indica Group	Oryza	Poaceae	Poales	Magnoliophyta	Viridiplantae	Eukaryota; Viridiplantae; Streptophyta; Embryophyta; Tracheophyta; Spermatophyta; Magnoliophyta; Liliopsida; Poales; Poaceae; BOP clade; Oryzoideae; Oryzeae; Oryzinae; Oryza	Monocots	426.337
Oryza sativa Japonica Group	Oryza	Poaceae	Poales	Magnoliophyta	Viridiplantae	Eukaryota; Viridiplantae; Streptophyta; Embryophyta; Tracheophyta; Spermatophyta; Magnoliophyta; Liliopsida; Poales; Poaceae; BOP clade; Oryzoideae; Oryzeae; Oryzinae; Oryza	Monocots	374.423
Panicum hallii	Panicum	Poaceae	Poales	Magnoliophyta	Viridiplantae	Eukaryota; Viridiplantae; Streptophyta; Embryophyta; Tracheophyta; Spermatophyta; Magnoliophyta; Liliopsida; Poales; Poaceae; PACMAD clade; Panicoideae; Panicodae; Paniceae; Panicinae; Panicum;	Monocots	553.845
Panicum hallii var. filipes	Panicum	Poaceae	Poales	Magnoliophyta	Viridiplantae	Eukaryota; Viridiplantae; Streptophyta; Embryophyta; Tracheophyta; Spermatophyta; Magnoliophyta; Liliopsida; Poales; Poaceae; PACMAD clade; Panicoideae; Panicodae; Paniceae; Panicinae; Panicum;	Monocots	535.889
Panicum virgatum	Panicum	Poaceae	Poales	Magnoliophyta	Viridiplantae	Eukaryota; Viridiplantae; Streptophyta; Streptophytina; Embryophyta; Tracheophyta; Euphyllophyta; Spermatophyta; Magnoliophyta; Mesangiospermae; Liliopsida; Petrosaviidae; commelinids; Poales; Poaceae; PACMAD clade; Panicoideae; Panicodae; Paniceae; Panicinae; Panicum	Monocots	1358.08
Phyllostachys heterocycla	Phyllostachys	Poaceae	Poales	Magnoliophyta	Viridiplantae	Eukaryota; Viridiplantae; Streptophyta; Streptophytina; Embryophyta; Tracheophyta; Euphyllophyta; Spermatophyta; Magnoliophyta; Mesangiospermae; Liliopsida; Petrosaviidae; commelinids; Poales; Poaceae; BOP clade; Bambusoideae; Arundinarodae; Arundinarieae; Arundinariinae; Phyllostachys	Monocots	2051.72
Saccharum hybrid cultivar SP80-3280	Saccharum	Poaceae	Poales	Magnoliophyta	Viridiplantae	Eukaryota; Viridiplantae; Streptophyta; Embryophyta; Tracheophyta; Spermatophyta; Magnoliophyta; Liliopsida; Poales; Poaceae; PACMAD clade; Panicoideae; Andropogonodae; Andropogoneae; Saccharinae; Saccharum;	Monocots	1169.95
Secale cereale	Secale	Poaceae	Poales	Magnoliophyta	Viridiplantae	Eukaryota; Viridiplantae; Streptophyta; Embryophyta; Tracheophyta; Spermatophyta; Magnoliophyta; Liliopsida; Poales; Poaceae; BOP clade; Pooideae; Triticodae; Triticeae; Hordeinae; Secale;	Monocots	1684.93
Setaria italica	Setaria	Poaceae	Poales	Magnoliophyta	Viridiplantae	Eukaryota; Viridiplantae; Streptophyta; Embryophyta; Tracheophyta; Spermatophyta; Magnoliophyta; Liliopsida; Poales; Poaceae; PACMAD clade; Panicoideae; Panicodae; Paniceae; Cenchrinae; Setaria;	Monocots	405.868
Setaria viridis	Setaria	Poaceae	Poales	Magnoliophyta	Viridiplantae	Eukaryota; Viridiplantae; Streptophyta; Streptophytina; Embryophyta; Tracheophyta; Euphyllophyta; Spermatophyta; Magnoliophyta; Mesangiospermae; Liliopsida; Petrosaviidae; commelinids; Poales; Poaceae; PACMAD clade; Panicoideae; Panicodae; Paniceae; Cenchrinae; Setaria	Monocots	394.903
Sorghum bicolor	Sorghum	Poaceae	Poales	Magnoliophyta	Viridiplantae	Eukaryota; Viridiplantae; Streptophyta; Embryophyta; Tracheophyta; Spermatophyta; Magnoliophyta; Liliopsida; Poales; Poaceae; PACMAD clade; Panicoideae; Andropogonodae; Andropogoneae; Sorghinae; Sorghum;	Monocots	709.345
Triticum aestivum	Triticum	Poaceae	Poales	Magnoliophyta	Viridiplantae	Eukaryota; Viridiplantae; Streptophyta; Embryophyta; Tracheophyta; Spermatophyta; Magnoliophyta; Liliopsida; Poales; Poaceae; BOP clade; Pooideae; Triticodae; Triticeae; Triticinae; Triticum;	Monocots	634.419
Triticum dicoccoides	Triticum	Poaceae	Poales	Magnoliophyta	Viridiplantae	Eukaryota; Viridiplantae; Streptophyta; Embryophyta; Tracheophyta; Spermatophyta; Magnoliophyta; Liliopsida; Poales; Poaceae; BOP clade; Pooideae; Triticodae; Triticeae; Triticinae; Triticum;	Monocots	10495
Triticum urartu	Triticum	Poaceae	Poales	Magnoliophyta	Viridiplantae	Eukaryota; Viridiplantae; Streptophyta; Embryophyta; Tracheophyta; Spermatophyta; Magnoliophyta; Liliopsida; Poales; Poaceae; BOP clade; Pooideae; Triticodae; Triticeae; Triticinae; Triticum;	Monocots	3747.05
Zea mays	Zea	Poaceae	Poales	Magnoliophyta	Viridiplantae	Eukaryota; Viridiplantae; Streptophyta; Embryophyta; Tracheophyta; Spermatophyta; Magnoliophyta; Liliopsida; Poales; Poaceae; PACMAD clade; Panicoideae; Andropogonodae; Andropogoneae; Tripsacinae; Zea;	Monocots	2135.08
Zizania latifolia	Zizania	Poaceae	Poales	Magnoliophyta	Viridiplantae	Eukaryota; Viridiplantae; Streptophyta; Embryophyta; Tracheophyta; Spermatophyta; Magnoliophyta; Liliopsida; Poales; Poaceae; BOP clade; Oryzoideae; Oryzeae; Zizaniinae; Zizania;	Monocots	603.989
Zoysia japonica	Zoysia	Poaceae	Poales	Magnoliophyta	Viridiplantae	Eukaryota; Viridiplantae; Streptophyta; Embryophyta; Tracheophyta; Spermatophyta; Magnoliophyta; Liliopsida; Poales; Poaceae; PACMAD clade; Chloridoideae; Zoysieae; Zoysiinae; Zoysia;	Monocots	334.384
Zoysia matrella	Zoysia	Poaceae	Poales	Magnoliophyta	Viridiplantae	Eukaryota; Viridiplantae; Streptophyta; Embryophyta; Tracheophyta; Spermatophyta; Magnoliophyta; Liliopsida; Poales; Poaceae; PACMAD clade; Chloridoideae; Zoysieae; Zoysiinae; Zoysia;	Monocots	563.439
Zoysia pacifica	Zoysia	Poaceae	Poales	Magnoliophyta	Viridiplantae	Eukaryota; Viridiplantae; Streptophyta; Embryophyta; Tracheophyta; Spermatophyta; Magnoliophyta; Liliopsida; Poales; Poaceae; PACMAD clade; Chloridoideae; Zoysieae; Zoysiinae; Zoysia;	Monocots	397.01
Hordeum vulgare L. var. nudum	Hordeum	Poaceae	Poales	Magnoliophyta	Viridiplantae	Eukaryota; Viridiplantae; Streptophyta; Streptophytina; Embryophyta; Tracheophyta; Euphyllophyta; Spermatophyta; Magnoliophyta; Mesangiospermae; Liliopsida; Petrosaviidae; commelinids; Poales; Poaceae; BOP clade; Pooideae; Triticodae; Triticeae; Hordeinae; Hordeum	Monocots	NA
Porphyridium purpureum	Porphyridium	Porphyridiaceae	Porphyridiales	Rhodophyta	Rhodophyta	Eukaryota; Rhodophyta; Bangiophyceae; Porphyridiales; Porphyridiaceae; Porphyridium;	Rhodophyta	19.4519
Nelumbo nucifera	Nelumbo	Nelumbonaceae	Proteales	Magnoliophyta	Viridiplantae	Eukaryota; Viridiplantae; Streptophyta; Embryophyta; Tracheophyta; Spermatophyta; Magnoliophyta; eudicotyledons; Proteales; Nelumbonaceae; Nelumbo;	Other_Eudicots	804.648
Cymbomonas tetramitiformis	Cymbomonas	NA	Pyramimonadales	Chlorophyta	Viridiplantae	Eukaryota; Viridiplantae; Chlorophyta; prasinophytes; Pyramimonadales; Cymbomonas;	Chlorophyta	281.27
Guillardia theta	Guillardia	Geminigeraceae	Pyrenomonadales	Cryptophyta	Cryptophyta	Eukaryota; Cryptophyta; Pyrenomonadales; Geminigeraceae; Guillardia;	Other_Algae	87.1453
Aquilegia coerulea	Aquilegia	Ranunculaceae	Ranunculales	Magnoliophyta	Viridiplantae	Eukaryota; Viridiplantae; Streptophyta; Streptophytina; Embryophyta; Tracheophyta; Euphyllophyta; Spermatophyta; Magnoliophyta; Mesangiospermae; eudicotyledons; early-diverging eudicotyledons; Ranunculales; Ranunculaceae; Thalictroideae; Aquilegia	Other_Eudicots	301.983
Macleaya cordata	Macleaya	Papaveraceae	Ranunculales	Magnoliophyta	Viridiplantae	Eukaryota; Viridiplantae; Streptophyta; Embryophyta; Tracheophyta; Spermatophyta; Magnoliophyta; eudicotyledons; Ranunculales; Papaveraceae; Papaveroideae; Macleaya;	Other_Eudicots	377.834
Rhopalodia gibberula	Rhopalodia	Rhopalodiaceae	Rhopalodiales	Stramenopiles	Stramenopiles	Eukaryota; Stramenopiles; Bacillariophyta; Bacillariophyceae; Bacillariophycidae; Rhopalodiales; Rhopalodiaceae; Rhopalodia	Other_Algae	NA
Epithemia turgida	Epithemia	Rhopalodiaceae	Rhopalodiales	Stramenopiles	Stramenopiles	Eukaryota; Stramenopiles; Bacillariophyta; Bacillariophyceae; Bacillariophycidae; Rhopalodiales; Rhopalodiaceae; Epithemia	Other_Algae	NA
Artocarpus camansi	Artocarpus	Moraceae	Rosales	Magnoliophyta	Viridiplantae	Eukaryota; Viridiplantae; Streptophyta; Embryophyta; Tracheophyta; Spermatophyta; Magnoliophyta; eudicotyledons; Gunneridae; Pentapetalae; rosids; fabids; Rosales; Moraceae; Artocarpus;	Rosids	631.308
Cannabis sativa subsp. indica	Cannabis	Cannabaceae	Rosales	Magnoliophyta	Viridiplantae	Eukaryota; Viridiplantae; Streptophyta; Embryophyta; Tracheophyta; Spermatophyta; Magnoliophyta; eudicotyledons; Gunneridae; Pentapetalae; rosids; fabids; Rosales; Cannabaceae; Cannabis;	Rosids	595.358
Cannabis sativa	Cannabis	Cannabaceae	Rosales	Magnoliophyta	Viridiplantae	Eukaryota; Viridiplantae; Streptophyta; Embryophyta; Tracheophyta; Spermatophyta; Magnoliophyta; eudicotyledons; Gunneridae; Pentapetalae; rosids; fabids; Rosales; Cannabaceae; Cannabis;	Rosids	757.439
Ficus carica	Ficus	Moraceae	Rosales	Magnoliophyta	Viridiplantae	Eukaryota; Viridiplantae; Streptophyta; Embryophyta; Tracheophyta; Spermatophyta; Magnoliophyta; eudicotyledons; Gunneridae; Pentapetalae; rosids; fabids; Rosales; Moraceae; Ficus;	Rosids	247.091
Fragaria iinumae	Fragaria	Rosaceae	Rosales	Magnoliophyta	Viridiplantae	Eukaryota; Viridiplantae; Streptophyta; Embryophyta; Tracheophyta; Spermatophyta; Magnoliophyta; eudicotyledons; Gunneridae; Pentapetalae; rosids; fabids; Rosales; Rosaceae; Rosoideae; Potentilleae; Fragariinae; Fragaria;	Rosids	199.628
Fragaria nipponica	Fragaria	Rosaceae	Rosales	Magnoliophyta	Viridiplantae	Eukaryota; Viridiplantae; Streptophyta; Embryophyta; Tracheophyta; Spermatophyta; Magnoliophyta; eudicotyledons; Gunneridae; Pentapetalae; rosids; fabids; Rosales; Rosaceae; Rosoideae; Potentilleae; Fragariinae; Fragaria;	Rosids	206.415
Fragaria nubicola	Fragaria	Rosaceae	Rosales	Magnoliophyta	Viridiplantae	Eukaryota; Viridiplantae; Streptophyta; Embryophyta; Tracheophyta; Spermatophyta; Magnoliophyta; eudicotyledons; Gunneridae; Pentapetalae; rosids; fabids; Rosales; Rosaceae; Rosoideae; Potentilleae; Fragariinae; Fragaria;	Rosids	203.687
Fragaria orientalis	Fragaria	Rosaceae	Rosales	Magnoliophyta	Viridiplantae	Eukaryota; Viridiplantae; Streptophyta; Embryophyta; Tracheophyta; Spermatophyta; Magnoliophyta; eudicotyledons; Gunneridae; Pentapetalae; rosids; fabids; Rosales; Rosaceae; Rosoideae; Potentilleae; Fragariinae; Fragaria;	Rosids	214.184
Fragaria vesca subsp. vesca	Fragaria	Rosaceae	Rosales	Magnoliophyta	Viridiplantae	Eukaryota; Viridiplantae; Streptophyta; Embryophyta; Tracheophyta; Spermatophyta; Magnoliophyta; eudicotyledons; Gunneridae; Pentapetalae; rosids; fabids; Rosales; Rosaceae; Rosoideae; Potentilleae; Fragariinae; Fragaria;	Rosids	214.373
Fragaria x ananassa	Fragaria	Rosaceae	Rosales	Magnoliophyta	Viridiplantae	Eukaryota; Viridiplantae; Streptophyta; Embryophyta; Tracheophyta; Spermatophyta; Magnoliophyta; eudicotyledons; Gunneridae; Pentapetalae; rosids; fabids; Rosales; Rosaceae; Rosoideae; Potentilleae; Fragariinae; Fragaria;	Rosids	697.762
Humulus lupulus var. cordifolius	Humulus	Cannabaceae	Rosales	Magnoliophyta	Viridiplantae	Eukaryota; Viridiplantae; Streptophyta; Embryophyta; Tracheophyta; Spermatophyta; Magnoliophyta; eudicotyledons; Gunneridae; Pentapetalae; rosids; fabids; Rosales; Cannabaceae; Humulus;	Rosids	2049.21
Humulus lupulus var. lupulus	Humulus	Cannabaceae	Rosales	Magnoliophyta	Viridiplantae	Eukaryota; Viridiplantae; Streptophyta; Embryophyta; Tracheophyta; Spermatophyta; Magnoliophyta; eudicotyledons; Gunneridae; Pentapetalae; rosids; fabids; Rosales; Cannabaceae; Humulus;	Rosids	2049.21
Malus domestica	Malus	Rosaceae	Rosales	Magnoliophyta	Viridiplantae	Eukaryota; Viridiplantae; Streptophyta; Embryophyta; Tracheophyta; Spermatophyta; Magnoliophyta; eudicotyledons; Gunneridae; Pentapetalae; rosids; fabids; Rosales; Rosaceae; Maloideae; Maleae; Malus;	Rosids	1874.77
Morus notabilis	Morus	Moraceae	Rosales	Magnoliophyta	Viridiplantae	Eukaryota; Viridiplantae; Streptophyta; Embryophyta; Tracheophyta; Spermatophyta; Magnoliophyta; eudicotyledons; Gunneridae; Pentapetalae; rosids; fabids; Rosales; Moraceae; Morus;	Rosids	320.379
Prunus avium	Prunus	Rosaceae	Rosales	Magnoliophyta	Viridiplantae	Eukaryota; Viridiplantae; Streptophyta; Embryophyta; Tracheophyta; Spermatophyta; Magnoliophyta; eudicotyledons; Gunneridae; Pentapetalae; rosids; fabids; Rosales; Rosaceae; Maloideae; Amygdaleae; Prunus;	Rosids	272.362
Prunus mume	Prunus	Rosaceae	Rosales	Magnoliophyta	Viridiplantae	Eukaryota; Viridiplantae; Streptophyta; Embryophyta; Tracheophyta; Spermatophyta; Magnoliophyta; eudicotyledons; Gunneridae; Pentapetalae; rosids; fabids; Rosales; Rosaceae; Maloideae; Amygdaleae; Prunus;	Rosids	234.03
Prunus persica	Prunus	Rosaceae	Rosales	Magnoliophyta	Viridiplantae	Eukaryota; Viridiplantae; Streptophyta; Embryophyta; Tracheophyta; Spermatophyta; Magnoliophyta; eudicotyledons; Gunneridae; Pentapetalae; rosids; fabids; Rosales; Rosaceae; Maloideae; Amygdaleae; Prunus;	Rosids	227.569
Pyrus communis	Pyrus	Rosaceae	Rosales	Magnoliophyta	Viridiplantae	Eukaryota; Viridiplantae; Streptophyta; Embryophyta; Tracheophyta; Spermatophyta; Magnoliophyta; eudicotyledons; Gunneridae; Pentapetalae; rosids; fabids; Rosales; Rosaceae; Maloideae; Maleae; Pyrus;	Rosids	577.335
Pyrus x bretschneideri	Pyrus	Rosaceae	Rosales	Magnoliophyta	Viridiplantae	Eukaryota; Viridiplantae; Streptophyta; Embryophyta; Tracheophyta; Spermatophyta; Magnoliophyta; eudicotyledons; Gunneridae; Pentapetalae; rosids; fabids; Rosales; Rosaceae; Maloideae; Maleae; Pyrus;	Rosids	508.551
Rosa x damascena	Rosa	Rosaceae	Rosales	Magnoliophyta	Viridiplantae	Eukaryota; Viridiplantae; Streptophyta; Embryophyta; Tracheophyta; Spermatophyta; Magnoliophyta; eudicotyledons; Gunneridae; Pentapetalae; rosids; fabids; Rosales; Rosaceae; Rosoideae; Rosa;	Rosids	711.72
Rubus occidentalis	Rubus	Rosaceae	Rosales	Magnoliophyta	Viridiplantae	Eukaryota; Viridiplantae; Streptophyta; Streptophytina; Embryophyta; Tracheophyta; Euphyllophyta; Spermatophyta; Magnoliophyta; Mesangiospermae; eudicotyledons; Gunneridae; Pentapetalae; rosids; fabids; Rosales; Rosaceae; Rosoideae; Rubus	Rosids	239.85
Ziziphus jujuba	Ziziphus	Rhamnaceae	Rosales	Magnoliophyta	Viridiplantae	Eukaryota; Viridiplantae; Streptophyta; Embryophyta; Tracheophyta; Spermatophyta; Magnoliophyta; eudicotyledons; Gunneridae; Pentapetalae; rosids; fabids; Rosales; Rhamnaceae; Paliureae; Ziziphus;	Rosids	437.754
Boehmeria nivea L. Gaud	Boehmeria	Urticaceae	Rosales	Magnoliophyta	Viridiplantae	Eukaryota; Viridiplantae; Streptophyta; Streptophytina; Embryophyta; Tracheophyta; Euphyllophyta; Spermatophyta; Magnoliophyta; Mesangiospermae; eudicotyledons; Gunneridae; Pentapetalae; rosids; fabids; Rosales; Urticaceae; Boehmeria	Rosids	NA
Anacardium occidentale	Anacardium	Anacardiaceae	Sapindales	Magnoliophyta	Viridiplantae	Eukaryota; Viridiplantae; Streptophyta; Streptophytina; Embryophyta; Tracheophyta; Euphyllophyta; Spermatophyta; Magnoliophyta; Mesangiospermae; eudicotyledons; Gunneridae; Pentapetalae; rosids; malvids; Sapindales; Anacardiaceae; Anacardium	Rosids	443.219
Atalantia buxifolia	Atalantia	Rutaceae	Sapindales	Magnoliophyta	Viridiplantae	Eukaryota; Viridiplantae; Streptophyta; Embryophyta; Tracheophyta; Spermatophyta; Magnoliophyta; eudicotyledons; Gunneridae; Pentapetalae; rosids; malvids; Sapindales; Rutaceae; Aurantioideae; Atalantia;	Rosids	315.806
Azadirachta indica	Azadirachta	Meliaceae	Sapindales	Magnoliophyta	Viridiplantae	Eukaryota; Viridiplantae; Streptophyta; Embryophyta; Tracheophyta; Spermatophyta; Magnoliophyta; eudicotyledons; Gunneridae; Pentapetalae; rosids; malvids; Sapindales; Meliaceae; Azadirachta;	Rosids	261.458
Citrus cavaleriei	Citrus	Rutaceae	Sapindales	Magnoliophyta	Viridiplantae	Eukaryota; Viridiplantae; Streptophyta; Embryophyta; Tracheophyta; Spermatophyta; Magnoliophyta; eudicotyledons; Gunneridae; Pentapetalae; rosids; malvids; Sapindales; Rutaceae; Aurantioideae; Citrus	Rosids	357.621
Citrus clementina	Citrus	Rutaceae	Sapindales	Magnoliophyta	Viridiplantae	Eukaryota; Viridiplantae; Streptophyta; Embryophyta; Tracheophyta; Spermatophyta; Magnoliophyta; eudicotyledons; Gunneridae; Pentapetalae; rosids; malvids; Sapindales; Rutaceae; Aurantioideae; Citrus	Rosids	301.365
Citrus maxima	Citrus	Rutaceae	Sapindales	Magnoliophyta	Viridiplantae	Eukaryota; Viridiplantae; Streptophyta; Embryophyta; Tracheophyta; Spermatophyta; Magnoliophyta; eudicotyledons; Gunneridae; Pentapetalae; rosids; malvids; Sapindales; Rutaceae; Aurantioideae; Citrus	Rosids	345.78
Citrus medica	Citrus	Rutaceae	Sapindales	Magnoliophyta	Viridiplantae	Eukaryota; Viridiplantae; Streptophyta; Embryophyta; Tracheophyta; Spermatophyta; Magnoliophyta; eudicotyledons; Gunneridae; Pentapetalae; rosids; malvids; Sapindales; Rutaceae; Aurantioideae; Citrus	Rosids	406.058
Citrus sinensis	Citrus	Rutaceae	Sapindales	Magnoliophyta	Viridiplantae	Eukaryota; Viridiplantae; Streptophyta; Embryophyta; Tracheophyta; Spermatophyta; Magnoliophyta; eudicotyledons; Gunneridae; Pentapetalae; rosids; malvids; Sapindales; Rutaceae; Aurantioideae; Citrus	Rosids	327.83
Citrus unshiu	Citrus	Rutaceae	Sapindales	Magnoliophyta	Viridiplantae	Eukaryota; Viridiplantae; Streptophyta; Embryophyta; Tracheophyta; Spermatophyta; Magnoliophyta; eudicotyledons; Gunneridae; Pentapetalae; rosids; malvids; Sapindales; Rutaceae; Aurantioideae; Citrus	Rosids	1.1542
Citrus x paradisi x Citrus trifoliata	Citrus	Rutaceae	Sapindales	Magnoliophyta	Viridiplantae	Eukaryota; Viridiplantae; Streptophyta; Embryophyta; Tracheophyta; Spermatophyta; Magnoliophyta; eudicotyledons; Gunneridae; Pentapetalae; rosids; malvids; Sapindales; Rutaceae; Aurantioideae; Citrus	Rosids	265.534
Dimocarpus longan Lour.	Dimocarpus	Sapindaceae	Sapindales	Magnoliophyta	Viridiplantae	Eukaryota; Viridiplantae; Streptophyta; Streptophytina; Embryophyta; Tracheophyta; Euphyllophyta; Spermatophyta; Magnoliophyta; Mesangiospermae; eudicotyledons; Gunneridae; Pentapetalae; rosids; malvids; Sapindales; Sapindaceae; Dimocarpus	Rosids	NA
Kalanchoe fedtschenkoi	Kalanchoe	Crassulaceae	Saxifragales	Magnoliophyta	Viridiplantae	Eukaryota; Viridiplantae; Streptophyta; Streptophytina; Embryophyta; Tracheophyta; Euphyllophyta; Spermatophyta; Magnoliophyta; Mesangiospermae; eudicotyledons; Gunneridae; Pentapetalae; Saxifragales; Crassulaceae; Kalanchoe	Other_Eudicots	256.351
Kalanchoe laxiflora	Kalanchoe	Crassulaceae	Saxifragales	Magnoliophyta	Viridiplantae	Eukaryota; Viridiplantae; Streptophyta; Streptophytina; Embryophyta; Tracheophyta; Euphyllophyta; Spermatophyta; Magnoliophyta; Mesangiospermae; eudicotyledons; Gunneridae; Pentapetalae; Saxifragales; Crassulaceae; Kalanchoe	Other_Eudicots	422.008
Selaginella kraussiana	Selaginella	Selaginellaceae	Selaginellales	Lycopodiophyta	Viridiplantae	Eukaryota; Viridiplantae; Streptophyta; Embryophyta; Tracheophyta; Lycopodiopsida; Selaginellales; Selaginellaceae; Selaginella;	Lycopodiophyta	114.503
Selaginella moellendorffii	Selaginella	Selaginellaceae	Selaginellales	Lycopodiophyta	Viridiplantae	Eukaryota; Viridiplantae; Streptophyta; Embryophyta; Tracheophyta; Lycopodiopsida; Selaginellales; Selaginellaceae; Selaginella;	Lycopodiophyta	212.502
Capsicum annuum var. glabriusculum	Capsicum	Solanaceae	Solanales	Magnoliophyta	Viridiplantae	Eukaryota; Viridiplantae; Streptophyta; Embryophyta; Tracheophyta; Spermatophyta; Magnoliophyta; eudicotyledons; Gunneridae; Pentapetalae; asterids; lamiids; Solanales; Solanaceae; Solanoideae; Capsiceae; Capsicum;	Asterids	2768.13
Capsicum annuum	Capsicum	Solanaceae	Solanales	Magnoliophyta	Viridiplantae	Eukaryota; Viridiplantae; Streptophyta; Embryophyta; Tracheophyta; Spermatophyta; Magnoliophyta; eudicotyledons; Gunneridae; Pentapetalae; asterids; lamiids; Solanales; Solanaceae; Solanoideae; Capsiceae; Capsicum;	Asterids	2935.88
Capsicum baccatum	Capsicum	Solanaceae	Solanales	Magnoliophyta	Viridiplantae	Eukaryota; Viridiplantae; Streptophyta; Embryophyta; Tracheophyta; Spermatophyta; Magnoliophyta; eudicotyledons; Gunneridae; Pentapetalae; asterids; lamiids; Solanales; Solanaceae; Solanoideae; Capsiceae; Capsicum;	Asterids	3214.46
Capsicum chinense	Capsicum	Solanaceae	Solanales	Magnoliophyta	Viridiplantae	Eukaryota; Viridiplantae; Streptophyta; Embryophyta; Tracheophyta; Spermatophyta; Magnoliophyta; eudicotyledons; Gunneridae; Pentapetalae; asterids; lamiids; Solanales; Solanaceae; Solanoideae; Capsiceae; Capsicum;	Asterids	3008.82
Ipomoea nil	Ipomoea	Convolvulaceae	Solanales	Magnoliophyta	Viridiplantae	Eukaryota; Viridiplantae; Streptophyta; Embryophyta; Tracheophyta; Spermatophyta; Magnoliophyta; eudicotyledons; Gunneridae; Pentapetalae; asterids; lamiids; Solanales; Convolvulaceae; Ipomoeeae; Ipomoea;	Asterids	735.231
Ipomoea trifida	Ipomoea	Convolvulaceae	Solanales	Magnoliophyta	Viridiplantae	Eukaryota; Viridiplantae; Streptophyta; Embryophyta; Tracheophyta; Spermatophyta; Magnoliophyta; eudicotyledons; Gunneridae; Pentapetalae; asterids; lamiids; Solanales; Convolvulaceae; Ipomoeeae; Ipomoea;	Asterids	512.991
Nicotiana attenuata	Nicotiana	Solanaceae	Solanales	Magnoliophyta	Viridiplantae	Eukaryota; Viridiplantae; Streptophyta; Embryophyta; Tracheophyta; Spermatophyta; Magnoliophyta; eudicotyledons; Gunneridae; Pentapetalae; asterids; lamiids; Solanales; Solanaceae; Nicotianoideae; Nicotianeae; Nicotiana;	Asterids	2365.68
Nicotiana obtusifolia	Nicotiana	Solanaceae	Solanales	Magnoliophyta	Viridiplantae	Eukaryota; Viridiplantae; Streptophyta; Embryophyta; Tracheophyta; Spermatophyta; Magnoliophyta; eudicotyledons; Gunneridae; Pentapetalae; asterids; lamiids; Solanales; Solanaceae; Nicotianoideae; Nicotianeae; Nicotiana;	Asterids	1222.77
Nicotiana otophora	Nicotiana	Solanaceae	Solanales	Magnoliophyta	Viridiplantae	Eukaryota; Viridiplantae; Streptophyta; Embryophyta; Tracheophyta; Spermatophyta; Magnoliophyta; eudicotyledons; Gunneridae; Pentapetalae; asterids; lamiids; Solanales; Solanaceae; Nicotianoideae; Nicotianeae; Nicotiana;	Asterids	2689.35
Nicotiana sylvestris	Nicotiana	Solanaceae	Solanales	Magnoliophyta	Viridiplantae	Eukaryota; Viridiplantae; Streptophyta; Embryophyta; Tracheophyta; Spermatophyta; Magnoliophyta; eudicotyledons; Gunneridae; Pentapetalae; asterids; lamiids; Solanales; Solanaceae; Nicotianoideae; Nicotianeae; Nicotiana;	Asterids	2221.99
Nicotiana tabacum	Nicotiana	Solanaceae	Solanales	Magnoliophyta	Viridiplantae	Eukaryota; Viridiplantae; Streptophyta; Embryophyta; Tracheophyta; Spermatophyta; Magnoliophyta; eudicotyledons; Gunneridae; Pentapetalae; asterids; lamiids; Solanales; Solanaceae; Nicotianoideae; Nicotianeae; Nicotiana;	Asterids	3643.47
Nicotiana tomentosiformis	Nicotiana	Solanaceae	Solanales	Magnoliophyta	Viridiplantae	Eukaryota; Viridiplantae; Streptophyta; Embryophyta; Tracheophyta; Spermatophyta; Magnoliophyta; eudicotyledons; Gunneridae; Pentapetalae; asterids; lamiids; Solanales; Solanaceae; Nicotianoideae; Nicotianeae; Nicotiana;	Asterids	1688.47
Petunia axillaris	Petunia	Solanaceae	Solanales	Magnoliophyta	Viridiplantae	Eukaryota; Viridiplantae; Streptophyta; Streptophytina; Embryophyta; Tracheophyta; Euphyllophyta; Spermatophyta; Magnoliophyta; Mesangiospermae; eudicotyledons; Gunneridae; Pentapetalae; asterids; lamiids; Solanales; Solanaceae; Petunioideae; Petunia	Asterids	1259.22
Petunia inflata	Petunia	Solanaceae	Solanales	Magnoliophyta	Viridiplantae	Eukaryota; Viridiplantae; Streptophyta; Streptophytina; Embryophyta; Tracheophyta; Euphyllophyta; Spermatophyta; Magnoliophyta; Mesangiospermae; eudicotyledons; Gunneridae; Pentapetalae; asterids; lamiids; Solanales; Solanaceae; Petunioideae; Petunia	Asterids	1286.98
Solanum americanum	Solanum	Solanaceae	Solanales	Magnoliophyta	Viridiplantae	Eukaryota; Viridiplantae; Streptophyta; Embryophyta; Tracheophyta; Spermatophyta; Magnoliophyta; eudicotyledons; Gunneridae; Pentapetalae; asterids; lamiids; Solanales; Solanaceae; Solanoideae; Solaneae; Solanum;	Asterids	9.01369
Solanum arcanum	Lycopersicon	Solanaceae	Solanales	Magnoliophyta	Viridiplantae	Eukaryota; Viridiplantae; Streptophyta; Embryophyta; Tracheophyta; Spermatophyta; Magnoliophyta; eudicotyledons; Gunneridae; Pentapetalae; asterids; lamiids; Solanales; Solanaceae; Solanoideae; Solaneae; Solanum; Lycopersicon;	Asterids	665.187
Solanum commersonii	Solanum	Solanaceae	Solanales	Magnoliophyta	Viridiplantae	Eukaryota; Viridiplantae; Streptophyta; Embryophyta; Tracheophyta; Spermatophyta; Magnoliophyta; eudicotyledons; Gunneridae; Pentapetalae; asterids; lamiids; Solanales; Solanaceae; Solanoideae; Solaneae; Solanum;	Asterids	729.603
Solanum habrochaites	Lycopersicon	Solanaceae	Solanales	Magnoliophyta	Viridiplantae	Eukaryota; Viridiplantae; Streptophyta; Embryophyta; Tracheophyta; Spermatophyta; Magnoliophyta; eudicotyledons; Gunneridae; Pentapetalae; asterids; lamiids; Solanales; Solanaceae; Solanoideae; Solaneae; Solanum; Lycopersicon;	Asterids	724.285
Solanum lycopersicum	Lycopersicon	Solanaceae	Solanales	Magnoliophyta	Viridiplantae	Eukaryota; Viridiplantae; Streptophyta; Embryophyta; Tracheophyta; Spermatophyta; Magnoliophyta; eudicotyledons; Gunneridae; Pentapetalae; asterids; lamiids; Solanales; Solanaceae; Solanoideae; Solaneae; Solanum; Lycopersicon;	Asterids	823.786
Solanum melongena	Solanum	Solanaceae	Solanales	Magnoliophyta	Viridiplantae	Eukaryota; Viridiplantae; Streptophyta; Embryophyta; Tracheophyta; Spermatophyta; Magnoliophyta; eudicotyledons; Gunneridae; Pentapetalae; asterids; lamiids; Solanales; Solanaceae; Solanoideae; Solaneae; Solanum;	Asterids	833.081
Solanum pennellii	Lycopersicon	Solanaceae	Solanales	Magnoliophyta	Viridiplantae	Eukaryota; Viridiplantae; Streptophyta; Embryophyta; Tracheophyta; Spermatophyta; Magnoliophyta; eudicotyledons; Gunneridae; Pentapetalae; asterids; lamiids; Solanales; Solanaceae; Solanoideae; Solaneae; Solanum; Lycopersicon;	Asterids	926.426
Solanum pimpinellifolium	Lycopersicon	Solanaceae	Solanales	Magnoliophyta	Viridiplantae	Eukaryota; Viridiplantae; Streptophyta; Embryophyta; Tracheophyta; Spermatophyta; Magnoliophyta; eudicotyledons; Gunneridae; Pentapetalae; asterids; lamiids; Solanales; Solanaceae; Solanoideae; Solaneae; Solanum; Lycopersicon;	Asterids	688.247
Solanum tuberosum	Solanum	Solanaceae	Solanales	Magnoliophyta	Viridiplantae	Eukaryota; Viridiplantae; Streptophyta; Embryophyta; Tracheophyta; Spermatophyta; Magnoliophyta; eudicotyledons; Gunneridae; Pentapetalae; asterids; lamiids; Solanales; Solanaceae; Solanoideae; Solaneae; Solanum;	Asterids	705.934
Chromochloris zofingiensis	Chromochloris	Chromochloridaceae	Sphaeropleales	Chlorophyta	Viridiplantae	Eukaryota; Viridiplantae; Chlorophyta; Chlorophyceae; Sphaeropleales; Chromochloridaceae; Chromochloris	Chlorophyta	60.3632
Coelastrella sp. M60	Coelastrella	Scenedesmaceae	Sphaeropleales	Chlorophyta	Viridiplantae	Eukaryota; Viridiplantae; Chlorophyta; Chlorophyceae; Sphaeropleales; Scenedesmaceae; Coelastrella;	Chlorophyta	80.2218
Coelastrella sp. UTEX B 3026	Coelastrella	Scenedesmaceae	Sphaeropleales	Chlorophyta	Viridiplantae	Eukaryota; Viridiplantae; Chlorophyta; Chlorophyceae; Sphaeropleales; Scenedesmaceae; Coelastrella;	Chlorophyta	151.547
Monoraphidium neglectum	Monoraphidium	Selenastraceae	Sphaeropleales	Chlorophyta	Viridiplantae	Eukaryota; Viridiplantae; Chlorophyta; Chlorophyceae; Sphaeropleales; Selenastraceae; Monoraphidium;	Chlorophyta	69.7118
Tetradesmus obliquus	Tetradesmus	Scenedesmaceae	Sphaeropleales	Chlorophyta	Viridiplantae	Eukaryota; Viridiplantae; Chlorophyta; Chlorophyceae; Sphaeropleales; Scenedesmaceae; Tetradesmus;	Chlorophyta	107.716
Sphagnum fallax	Sphagnum	Sphagnaceae	Sphagnales	Bryophyta	Viridiplantae	Eukaryota; Viridiplantae; Streptophyta; Streptophytina; Embryophyta; Bryophyta; Sphagnophytina; Sphagnopsida; Sphagnales; Sphagnaceae; Sphagnum	Mosses	396.446
Symbiodinium kawagutii	Symbiodinium	Symbiodiniaceae	Suessiales	Dinophyceae	Alveolata	Eukaryota; Alveolata; Dinophyceae; Suessiales; Symbiodiniaceae; Symbiodinium;	Other_Algae	935.067
Symbiodinium microadriaticum	Symbiodinium	Symbiodiniaceae	Suessiales	Dinophyceae	Alveolata	Eukaryota; Alveolata; Dinophyceae; Suessiales; Symbiodiniaceae; Symbiodinium; Symbiodinium microadriaticum	Other_Algae	808.227
Symbiodinium minutum	Symbiodinium	Symbiodiniaceae	Suessiales	Dinophyceae	Alveolata	Eukaryota; Alveolata; Dinophyceae; Suessiales; Symbiodiniaceae; Symbiodinium;	Other_Algae	609.476
Thalassiosira pseudonana	Thalassiosira	Thalassiosiraceae	Thalassiosirales	Stramenopiles	Stramenopiles	Eukaryota; Stramenopiles; Bacillariophyta; Coscinodiscophyceae; Thalassiosirophycidae; Thalassiosirales; Thalassiosiraceae; Thalassiosira;	Other_Algae	32.4374
Botryococcus braunii	Botryococcus	Botryococcaceae	Trebouxiophyceae	Chlorophyta	Viridiplantae	Eukaryota; Viridiplantae; Chlorophyta; Trebouxiophyceae; Trebouxiophyceae incertae sedis; Botryococcaceae; Botryococcus;	Chlorophyta	184.382
Coccomyxa sp. LA000219	Coccomyxa	Coccomyxaceae	Trebouxiophyceae	Chlorophyta	Viridiplantae	Eukaryota; Viridiplantae; Chlorophyta; Trebouxiophyceae; Trebouxiophyceae incertae sedis; Coccomyxaceae; Coccomyxa;	Chlorophyta	48.5465
Coccomyxa sp. SUA001	Coccomyxa	Coccomyxaceae	Trebouxiophyceae	Chlorophyta	Viridiplantae	Eukaryota; Viridiplantae; Chlorophyta; Trebouxiophyceae; Trebouxiophyceae incertae sedis; Coccomyxaceae; Coccomyxa;	Chlorophyta	11.7544
Coccomyxa subellipsoidea C-169	Coccomyxa	Coccomyxaceae	Trebouxiophyceae	Chlorophyta	Viridiplantae	Eukaryota; Viridiplantae; Chlorophyta; Trebouxiophyceae; Trebouxiophyceae incertae sedis; Coccomyxaceae; Coccomyxa;	Chlorophyta	48.8266
Vitis aestivalis	Vitis	Vitaceae	Vitales	Magnoliophyta	Viridiplantae	Eukaryota; Viridiplantae; Streptophyta; Embryophyta; Tracheophyta; Spermatophyta; Magnoliophyta; eudicotyledons; Gunneridae; Pentapetalae; rosids; Vitales; Vitaceae; Vitis;	Rosids	432.755
Vitis cinerea x Vitis riparia	Vitis	Vitaceae	Vitales	Magnoliophyta	Viridiplantae	Eukaryota; Viridiplantae; Streptophyta; Embryophyta; Tracheophyta; Spermatophyta; Magnoliophyta; eudicotyledons; Gunneridae; Pentapetalae; rosids; Vitales; Vitaceae; Vitis;	Rosids	539.624
Vitis vinifera	Vitis	Vitaceae	Vitales	Magnoliophyta	Viridiplantae	Eukaryota; Viridiplantae; Streptophyta; Embryophyta; Tracheophyta; Spermatophyta; Magnoliophyta; eudicotyledons; Gunneridae; Pentapetalae; rosids; Vitales; Vitaceae; Vitis;	Rosids	486.197
Ensete ventricosum	Ensete	Musaceae	Zingiberales	Magnoliophyta	Viridiplantae	Eukaryota; Viridiplantae; Streptophyta; Embryophyta; Tracheophyta; Spermatophyta; Magnoliophyta; Liliopsida; Zingiberales; Musaceae; Ensete;	Monocots	451.284
Musa acuminata subsp. malaccensis	Musa	Musaceae	Zingiberales	Magnoliophyta	Viridiplantae	Eukaryota; Viridiplantae; Streptophyta; Embryophyta; Tracheophyta; Spermatophyta; Magnoliophyta; Liliopsida; Zingiberales; Musaceae; Musa	Monocots	472.231
Musa balbisiana	Musa	Musaceae	Zingiberales	Magnoliophyta	Viridiplantae	Eukaryota; Viridiplantae; Streptophyta; Embryophyta; Tracheophyta; Spermatophyta; Magnoliophyta; Liliopsida; Zingiberales; Musaceae; Musa	Monocots	402.547
Musa itinerans	Musa	Musaceae	Zingiberales	Magnoliophyta	Viridiplantae	Eukaryota; Viridiplantae; Streptophyta; Embryophyta; Tracheophyta; Spermatophyta; Magnoliophyta; Liliopsida; Zingiberales; Musaceae; Musa	Monocots	455.349
