# Supplementary material for: Molecular digitization of a botanical garden: high-depth whole-genome sequencing of 689 vascular plant species from the Ruili Botanical Garden
Source: Gigascience. 2019 Jan 25;8(4):giz007. doi: 10.1093/gigascience/giz007 (PMC6441391; doi:10.1093/gigascience/giz007)
Supplement: Supplemental Files [file giz007_supplemental_files.zip › Table S6.xlsx]

## Sheet: Sheet1
		Voucher	Latin name	Family	Eestimate genome size (bp)	Assemly genome size (bp)	Scaffold N50	Contig N50
RL0125C	RL0125	RL0125		Meliaceae	320656000	349650055	13526	1434
RL0235C	RL0235	RL0235	Aster subulatus (Michx.) Hort. ex Michx.	Asteraceae	480773000	438343728	14082	3931
RL0276C	RL0276	RL0276	Moringa oleifera Lam.	Moringaceae	293006000	338210537	15517	1280
RL0526B	RL0526	RL0526	Carica papaya L.	Caricaceae	492239000	385386542	15789	1953
RL0425C	RL0425	RL0425	Kyllinga brevifolia Rottb.	Cyperaceae	298040000	271766870	16255	2727
RL0779A	RL0779	RL0779		Apocynaceae	499540000	502344997	19006	3735
RL0712B	RL0712	RL0712		Hypericaceae	378401000	389532804	19119	2572
RL0760A	RL0760	RL0760	Scutellaria shweliensis W.W.Sm.	Lamiaceae	313559000	324260999	19523	2557
RL0229C	RL0229	RL0229		Sapindaceae	319313000	330497580	20419	2736
RL0248C	RL0248	RL0248		Apiaceae	477211000	413075979	25486	6586
RL0202C	RL0202	RL0202	Ricinus communis L.	Euphorbiaceae	392193000	375156087	25578	3902
RL0521B	RL0521	RL0521	Prunus persica (L.) Batsch	Rosaceae	241918000	229921897	26399	4599
RL0004B	RL0004	RL0004		Rutaceae	281368000	266517988	28145	2372
RL0090C	RL0090	RL0090		Scrophulariaceae	497228000	420027864	31420	5149
RL0207B	RL0207	RL0207		Brassicaceae	2.52856e+08	256420358	60928	3730
RL0211B	RL0211	RL0211	Alternanthera sessilis (L.) R.Br. ex DC.	Amaranthaceae	446974000	413780158	95511	15218
RL0573B	RL0573	RL0573	Senna alata (L.) Roxb.	Fabaceae	435187000	403775688	101128	14051
