# Supplementary material for: Molecular digitization of a botanical garden: high-depth whole-genome sequencing of 689 vascular plant species from the Ruili Botanical Garden
Source: Gigascience. 2019 Jan 25;8(4):giz007. doi: 10.1093/gigascience/giz007 (PMC6441391; doi:10.1093/gigascience/giz007)
Supplement: Supplemental Files [file giz007_supplemental_files.zip › Table S7.xlsx]

## Sheet: Sheet1
Voucher	Complete BUSCOs	Complete and single-copy BUSCOs	Complete and duplicated BUSCOs	Fragmented BUSCOs	Missing BUSCOs	Total BUSCO groups searched
RL0207	1376	1352	24	25	39	1440
RL0211	1259	1181	78	58	123	1440
RL0004	1277	1257	20	73	90	1440
RL0521	1367	1350	17	35	38	1440
RL0526	1247	1231	16	91	102	1440
RL0573	1351	1248	103	18	71	1440
RL0712	1279	1260	19	49	112	1440
RL0779	1246	1229	17	81	113	1440
RL0760	1264	1210	54	55	121	1440
RL0090	1309	1256	53	46	85	1440
RL0125	1253	1217	36	70	117	1440
RL0202	1332	1309	23	46	62	1440
RL0229	1287	1271	16	56	97	1440
RL0235	1251	1195	56	60	129	1440
RL0248	1305	1236	69	46	89	1440
RL0276	1229	1209	20	66	145	1440
RL0425	1171	1139	32	82	187	1440
